# Supplementary material for: DNA methylation landscape of hepatoblastomas reveals arrest at early stages of liver differentiation and cancer-related alterations
Source: Oncotarget. 2016 Dec 25;8(58):97871–89. doi: 10.18632/oncotarget.14208 (PMC5716698; doi:10.18632/oncotarget.14208)
Supplement: Supplementary file 2 [file oncotarget-08-97871-s002.xlsx]

## Sheet: Consensus 1359 CpG set
Supplementary Table 1. The common set of 1,359 CpG differentially methylated sites between hepatoblastomas and control liver samples in paired and non-paired sets of samples. Cg_id labeled in red or blue are hypomethylated and hypermethylated sites, respectively.
cg_id	P.Value H_L Non-paired samples	adj.P.Val H_L Non-paired samples	Deltabeta H_L Non-paired samples	P.ValueP H_L Paired Samples	adj.P.ValP H_L Paired Samples	Deltabeta H_L Paired Samples	cg_id	CHR	MAPINFO	Probe_SNPs	Probe_SNPs_10	UCSC_RefGene_Name		cg_id	UCSC_RefGene_Group	UCSC_CpG_Islands_Name	Relation_to_UCSC_CpG_Island	Regulatory_Feature_Name	Regulatory_Feature_Group	DHS
cg22699361	2.85138e-06	0	-0.266331	6.65806e-06	0.02	-0.22856	cg22699361	1	854918			FLJ39609		cg22699361	TSS200	chr1:854765-854973	Island			NA
cg21786289	7.89105e-07	0	-0.266676	2.69029e-05	0.03	-0.235455	cg21786289	1	854966			FLJ39609		cg21786289	TSS200	chr1:854765-854973	Island			NA
cg07549208	5.74414e-05	0	-0.109293	0.000132522	0.05	-0.127537	cg07549208	1	999888					cg07549208		chr1:999678-999911	Island	1:998374-1000128	NonGene_Associated	NA
cg04098194	1.47741e-05	0	-0.18731	2.19978e-05	0.02	-0.187535	cg04098194	1	1241087			ACAP3		cg04098194	Body	chr1:1242400-1245185	N_Shore	1:1240654-1241362	Promoter_Associated	NA
cg14667273	2.00745e-07	0	-0.308586	7.807e-06	0.02	-0.263773	cg14667273	1	1369934			VWA1;VWA1		cg14667273	TSS1500;TSS1500	chr1:1370767-1371449	N_Shore			NA
cg15578948	6.45336e-11	0	0.229759	7.60846e-05	0.04	0.197745	cg15578948	1	1689012			NADK		cg15578948	Body	chr1:1691767-1692063	N_Shelf			NA
cg15824543	8.70909e-10	0	0.309127	7.27359e-05	0.04	0.291727	cg15824543	1	1695391			NADK		cg15824543	Body	chr1:1691767-1692063	S_Shelf			NA
cg14839558	1.82432e-05	0	-0.25322	3.8109e-05	0.03	-0.322782	cg14839558	1	1874488	rs74046239				cg14839558		chr1:1874715-1875015	N_Shore	1:1874443-1874935	Unclassified	NA
cg09556700	1.23986e-06	0	-0.297588	0.000151869	0.05	-0.260087	cg09556700	1	2230668			SKI		cg09556700	Body	chr1:2232310-2232617	N_Shore	1:2230637-2230793	Unclassified_Cell_type_specific	TRUE
cg00695391	1.77755e-06	0	-0.287751	9.70169e-05	0.04	-0.27606	cg00695391	1	2525548			MMEL1		cg00695391	Body	chr1:2527239-2527503	N_Shore			NA
cg08732466	8.17304e-08	0	0.272091	0.00016639	0.05	0.284006	cg08732466	1	2982592	rs12070295		FLJ42875;FLJ42875		cg08732466	Body;Body	chr1:2983925-2987962	N_Shore	1:2982175-2982846	Unclassified	NA
cg15483381	0.00352969	0.03	-0.16727	0.000158484	0.05	-0.271636	cg15483381	1	3421427			MEGF6		cg15483381	Body			1:3421398-3421698	Unclassified_Cell_type_specific	NA
cg10634712	1.32231e-05	0	-0.180708	8.40855e-05	0.04	-0.232536	cg10634712	1	3687804	rs11806330		CCDC27		cg10634712	Body	chr1:3688553-3689684	N_Shore			NA
cg10385390	4.76602e-08	0	-0.138921	6.56757e-05	0.04	-0.13213	cg10385390	1	8022505			PARK7;PARK7		cg10385390	5'UTR;5'UTR	chr1:8021301-8022226	S_Shore	1:8020996-8022530	Promoter_Associated	NA
cg17597631	2.58964e-08	0	0.364203	3.55507e-06	0.01	0.365842	cg17597631	1	8443425	rs78823398		RERE;RERE;RERE		cg17597631	5'UTR;Body;Body			1:8442987-8443552	Unclassified_Cell_type_specific	NA
cg13104185	3.53262e-06	0	-0.387913	9.60414e-05	0.04	-0.344972	cg13104185	1	8509372	rs17032599		RERE;RERE		cg13104185	Body;Body			1:8509282-8509500	Unclassified_Cell_type_specific	NA
cg21268984	6.21234e-09	0	-0.454031	7.05921e-05	0.04	-0.322255	cg21268984	1	8720599			RERE;RERE		cg21268984	5'UTR;5'UTR			1:8720554-8720723	Unclassified_Cell_type_specific	NA
cg05712125	2.55508e-08	0	0.344429	1.85859e-05	0.02	0.345818	cg05712125	1	9513980					cg05712125				1:9513789-9514338	Unclassified_Cell_type_specific	NA
cg14789175	1.57628e-05	0	-0.280864	9.37794e-05	0.04	-0.213757	cg14789175	1	11534690					cg14789175		chr1:11538669-11540342	N_Shelf			NA
cg10039523	1.29131e-06	0	0.341475	4.87987e-05	0.03	0.28037	cg10039523	1	12517834			VPS13D;VPS13D		cg10039523	Body;Body					NA
cg11750706	1.68189e-07	0	-0.366537	2.77684e-05	0.03	-0.359072	cg11750706	1	14077143			PRDM2;PRDM2;PRDM2;PRDM2		cg11750706	Body;Body;5'UTR;Body	chr1:14075267-14076458	S_Shore			NA
cg05960182	3.07541e-11	0	-0.305525	4.068e-06	0.01	-0.274558	cg05960182	1	16160360					cg05960182		chr1:16161260-16162880	N_Shore			NA
cg07319459	8.36175e-06	0	-0.276699	2.80465e-05	0.03	-0.328691	cg07319459	1	17448608					cg07319459		chr1:17445651-17446088	S_Shelf			NA
cg17431922	1.78203e-09	0	0.417731	5.46408e-05	0.03	0.365595	cg17431922	1	19599516			AKR7L;AKR7L		cg17431922	Body;Body	chr1:19600249-19600942	N_Shore			TRUE
cg07037032	3.54332e-09	0	0.368332	1.14049e-05	0.02	0.344603	cg07037032	1	19614429			AKR7A3		cg07037032	Body	chr1:19614998-19615660	N_Shore			TRUE
cg17900103	1.65434e-08	0	0.224246	1.31064e-05	0.02	0.210258	cg17900103	1	20940981			CDA		cg17900103	Body					NA
cg13357518	1.28542e-09	0	-0.22182	4.18139e-07	0.01	-0.242332	cg13357518	1	22263347			HSPG2		cg13357518	Body			1:22263094-22264418	Unclassified	TRUE
cg20297544	3.31901e-11	0	-0.245318	0.00015038	0.05	-0.232828	cg20297544	1	23076988			EPHB2;EPHB2		cg20297544	Body;Body			1:23076981-23077007	Unclassified_Cell_type_specific	TRUE
cg23271558	6.92592e-07	0	0.240317	0.000178137	0.05	0.209092	cg23271558	1	23405725			KDM1A;KDM1A		cg23271558	Body;Body					NA
cg21696012	8.68136e-10	0	0.40641	5.36554e-05	0.03	0.342393	cg21696012	1	24131000			HMGCL;HMGCL		cg21696012	Body;Body	chr1:24126799-24127549	S_Shelf	1:24130766-24131351	Unclassified_Cell_type_specific	NA
cg06092310	2.5006e-07	0	-0.329316	2.01277e-05	0.02	-0.293577	cg06092310	1	26097918			MAN1C1		cg06092310	Body	chr1:26097904-26098107	Island	1:26097709-26098327	Unclassified_Cell_type_specific	NA
cg04980428	3.75297e-07	0	-0.267353	1.92716e-05	0.02	-0.250845	cg04980428	1	26098214			MAN1C1		cg04980428	Body	chr1:26097904-26098107	S_Shore	1:26097709-26098327	Unclassified_Cell_type_specific	NA
cg20942867	4.951e-05	0	-0.205515	7.20227e-05	0.04	-0.242081	cg20942867	1	27426144			SLC9A1		cg20942867	3'UTR					TRUE
cg14181576	3.2997e-05	0	0.312656	4.38949e-05	0.03	0.345186	cg14181576	1	27961563			FGR		cg14181576	5'UTR	chr1:27961559-27961810	Island	1:27960278-27961624	Promoter_Associated	NA
cg09370867	0.000485055	0.01	0.170113	9.61021e-05	0.04	0.225395	cg09370867	1	27961680			FGR;FGR		cg09370867	1stExon;5'UTR	chr1:27961559-27961810	Island			NA
cg27553626	5.91067e-06	0	-0.121489	0.000163956	0.05	-0.148201	cg27553626	1	28158892			PPP1R8;PPP1R8;PPP1R8		cg27553626	5'UTR;Body;5'UTR	chr1:28157221-28157788	S_Shore			NA
cg19084893	9.09447e-08	0	-0.347479	0.000106141	0.04	-0.281311	cg19084893	1	31688959					cg19084893						NA
cg22855405	3.13319e-07	0	-0.307718	9.56508e-06	0.02	-0.323371	cg22855405	1	32042037			TINAGL1		cg22855405	TSS200					TRUE
cg18107144	2.35323e-08	0	-0.256167	2.95447e-06	0.01	-0.263043	cg18107144	1	32042157			TINAGL1;TINAGL1		cg18107144	5'UTR;1stExon					TRUE
cg14869028	2.01151e-06	0	-0.214557	2.64504e-05	0.03	-0.212763	cg14869028	1	32042161			TINAGL1;TINAGL1		cg14869028	5'UTR;1stExon					NA
cg21545720	2.9412e-06	0	0.275381	0.000144756	0.05	0.283496	cg21545720	1	32405083			PTP4A2;PTP4A2		cg21545720	TSS1500;TSS1500	chr1:32403387-32404382	S_Shore	1:32402939-32406060	Promoter_Associated	NA
cg19508561	2.06027e-06	0	0.158009	0.000181864	0.05	0.166279	cg19508561	1	32740758	rs11576028		LCK;LCK		cg19508561	Body;Body	chr1:32740710-32741544	Island			NA
cg03976754	2.71821e-07	0	0.283999	4.38701e-05	0.03	0.238955	cg03976754	1	33330006			FNDC5		cg03976754	Body					NA
cg09991710	2.13206e-05	0	-0.181347	0.000108042	0.04	-0.183134	cg09991710	1	37472559			GRIK3		cg09991710	Body					NA
cg03130816	1.32863e-06	0	-0.274577	0.000122838	0.05	-0.26316	cg03130816	1	39456103			AKIRIN1;AKIRIN1		cg03130816	TSS1500;TSS1500	chr1:39456655-39457271	N_Shore	1:39456044-39457666	Promoter_Associated	NA
cg23640615	4.45921e-05	0	0.0874686	8.55989e-05	0.04	0.0964776	cg23640615	1	40034517			SNORA55;PABPC4;PABPC4;PABPC4		cg23640615	TSS1500;Body;Body;Body					NA
cg06792032	0.000308364	0.01	-0.233261	0.000155094	0.05	-0.186173	cg06792032	1	40257195		rs12041106			cg06792032		chr1:40253683-40255172	S_Shelf			NA
cg10958452	1.39797e-07	0	0.346026	4.64318e-05	0.03	0.303448	cg10958452	1	44114346			KDM4A		cg10958452	TSS1500	chr1:44115616-44116309	N_Shore			NA
cg11519930	1.71139e-06	0	-0.36083	3.10972e-05	0.03	-0.357953	cg11519930	1	44977246	rs75957258		RNF220		cg11519930	Body					NA
cg13985198	1.31032e-09	0	-0.11879	1.02779e-05	0.02	-0.116567	cg13985198	1	45242073			SNORD46;RPS8;SNORD38A		cg13985198	TSS200;Body;TSS1500	chr1:45241013-45241900	S_Shore	1:45240714-45242398	Promoter_Associated	NA
cg18806997	1e-09	0	-0.145075	8.804e-06	0.02	-0.148018	cg18806997	1	45242078			SNORD46;RPS8;SNORD38A		cg18806997	TSS200;Body;TSS1500	chr1:45241013-45241900	S_Shore	1:45240714-45242398	Promoter_Associated	NA
cg17755386	3.4e-08	0	-0.162637	4.93623e-05	0.03	-0.169067	cg17755386	1	45242191			SNORD46;RPS8;SNORD38A		cg17755386	Body;Body;TSS1500	chr1:45241013-45241900	S_Shore	1:45240714-45242398	Promoter_Associated	NA
cg17918558	0.000186948	0.01	-0.295141	0.000117554	0.05	-0.285674	cg17918558	1	46945595		rs57256367			cg17918558						NA
cg07395804	2.43626e-05	0	0.289452	8.57162e-07	0.01	0.382328	cg07395804	1	52729203			ZFYVE9;ZFYVE9;ZFYVE9		cg07395804	Body;Body;Body					NA
cg04554817	0.000124674	0	0.249256	1.25979e-05	0.02	0.256693	cg04554817	1	55508184			PCSK9		cg04554817	Body	chr1:55505060-55506015	S_Shelf			NA
cg10500503	1.66125e-07	0	0.201495	0.000156478	0.05	0.206027	cg10500503	1	57011246			PPAP2B;PPAP2B		cg10500503	Body;Body					NA
cg26851374	0.00107361	0.02	0.127786	0.000134854	0.05	0.121889	cg26851374	1	57432150			C8B		cg26851374	TSS1500					NA
cg23670353	5.90493e-06	0	-0.318506	3.90628e-05	0.03	-0.307959	cg23670353	1	59833489	rs75055449		FGGY;FGGY		cg23670353	Body;Body					TRUE
cg08653112	7.37384e-11	0	0.254457	1.01585e-05	0.02	0.218987	cg08653112	1	60284695			HOOK1		cg08653112	Body	chr1:60280624-60281048	S_Shelf			NA
cg12299795	8.65665e-05	0	0.187526	0.000109631	0.04	0.227339	cg12299795	1	64982093			CACHD1		cg12299795	Body					NA
cg03435439	0.000809998	0.01	-0.266981	8.67005e-05	0.04	-0.257428	cg03435439	1	66458361			PDE4B;PDE4B;PDE4B		cg03435439	TSS200;Body;Body					NA
cg06794441	1.23358e-07	0	0.197886	2.70891e-05	0.03	0.195864	cg06794441	1	67520733			SLC35D1		cg06794441	TSS1500	chr1:67519224-67520139	S_Shore			NA
cg09354294	6.90544e-07	0	-0.215381	2.47743e-05	0.03	-0.217503	cg09354294	1	68188118			GNG12		cg09354294	5'UTR					NA
cg21546950	1.47671e-06	0	-0.366634	9.79709e-06	0.02	-0.369802	cg21546950	1	77904032			AK5;AK5		cg21546950	Body;Body					NA
cg22814740	7.30024e-06	0	-0.241678	1.00857e-05	0.02	-0.260193	cg22814740	1	78442554			FUBP1		cg22814740	Body	chr1:78444303-78444605	N_Shore			NA
cg10584024	1.25827e-05	0	0.245304	3.8597e-05	0.03	0.274623	cg10584024	1	84234998					cg10584024						NA
cg11754778	3.45648e-06	0	-0.323396	3.69179e-05	0.03	-0.312859	cg11754778	1	85516568	rs79437483				cg11754778		chr1:85513509-85514555	S_Shelf	1:85516461-85516758	Unclassified_Cell_type_specific	NA
cg11582018	3.06961e-05	0	0.252308	2.96362e-05	0.03	0.310193	cg11582018	1	87598069			LOC339524;LOC339524;LOC339524;LOC339524;LOC339524		cg11582018	Body;Body;Body;Body;Body	chr1:87597543-87598515	Island	1:87597356-87598493	Promoter_Associated	NA
cg01196158	6.59243e-12	0	-0.474155	8.4227e-06	0.02	-0.396471	cg01196158	1	93912688			FNBP1L;FNBP1L;FNBP1L		cg01196158	TSS1500;TSS1500;TSS1500	chr1:93913636-93914524	N_Shore			NA
cg07179075	8.29762e-09	0	0.29428	5.86063e-07	0.01	0.272067	cg07179075	1	97706031			DPYD		cg07179075	Body					NA
cg25372296	0.00114487	0.02	-0.211348	0.000171587	0.05	-0.327886	cg25372296	1	98510328					cg25372296		chr1:98510966-98511710	N_Shore			NA
cg16724148	1.86289e-10	0	0.31902	9.45171e-07	0.01	0.308439	cg16724148	1	100326338			AGL;AGL;AGL;AGL;AGL;AGL		cg16724148	TSS1500;Body;Body;Body;Body;Body					NA
cg06086933	4.82503e-12	0	0.292849	3.88876e-07	0.01	0.269421	cg06086933	1	100326491			AGL;AGL;AGL;AGL;AGL;AGL		cg06086933	TSS1500;Body;Body;Body;Body;Body					NA
cg18377446	4.03327e-08	0	0.264034	9.15651e-05	0.04	0.209329	cg18377446	1	100335651			AGL;AGL;AGL;AGL;AGL;AGL		cg18377446	Body;Body;Body;Body;Body;Body					NA
cg21216547	5.57639e-10	0	0.234672	4.57438e-05	0.03	0.19291	cg21216547	1	100681010			DBT		cg21216547	Body	chr1:100678766-100679098	S_Shore			NA
cg17034181	1.5e-08	0	-0.217606	0.000159532	0.05	-0.176972	cg17034181	1	101362442			SLC30A7;SLC30A7		cg17034181	Body;Body	chr1:101360588-101360832	S_Shore	1:101362234-101362600	Promoter_Associated	NA
cg09494546	4.92019e-05	0	-0.237004	0.00014174	0.05	-0.164551	cg09494546	1	110933248			SLC16A4		cg09494546	5'UTR					NA
cg25320780	6.26873e-05	0	-0.23291	9.31652e-05	0.04	-0.245001	cg25320780	1	110933345			SLC16A4		cg25320780	5'UTR					NA
cg03257417	9.19353e-07	0	-0.320475	4.21256e-05	0.03	-0.28461	cg03257417	1	111189871					cg03257417						NA
cg15138236	2.92455e-09	0	0.273729	4.30225e-05	0.03	0.263187	cg15138236	1	113466489		rs61735882	AFARP1;SLC16A1;SLC16A1		cg15138236	Body;Body;Body					NA
cg26162147	3.9365e-08	0	-0.237839	1.17511e-05	0.02	-0.233125	cg26162147	1	113499731			SLC16A1;SLC16A1		cg26162147	TSS1500;TSS1500	chr1:113497986-113498206	S_Shore	1:113499614-113499911	Promoter_Associated	NA
cg01328949	4.31653e-07	0	-0.195967	0.000180753	0.05	-0.180159	cg01328949	1	113499849			SLC16A1;SLC16A1		cg01328949	TSS1500;TSS1500	chr1:113497986-113498206	S_Shore	1:113499614-113499911	Promoter_Associated	NA
cg07176692	3.92001e-12	0	-0.46968	1.97e-07	0.01	-0.469787	cg07176692	1	113500329	rs41283092	rs79527611	SLC16A1		cg07176692	TSS1500	chr1:113498366-113499312	S_Shore	1:113500025-113500494	Promoter_Associated	TRUE
cg19645639	4.25108e-05	0	-0.213178	4.38154e-05	0.03	-0.235161	cg19645639	1	113500384	rs75737835		SLC16A1		cg19645639	TSS1500	chr1:113498366-113499312	S_Shore	1:113500025-113500494	Promoter_Associated	TRUE
cg22726026	2.29876e-09	0	0.246482	1.07567e-05	0.02	0.215211	cg22726026	1	120324270					cg22726026						NA
cg14014098	1.54096e-05	0	0.305399	1.91477e-05	0.02	0.405629	cg14014098	1	143663862					cg14014098		chr1:143663818-143664138	Island			NA
cg17023122	1.51847e-05	0	0.151089	0.00012028	0.05	0.164024	cg17023122	1	144479586	rs17350662				cg17023122		chr1:144481122-144481711	N_Shore			NA
cg22385623	2.83494e-10	0	-0.127658	0.00011477	0.04	-0.104367	cg22385623	1	145397480					cg22385623				1:145396593-145398319	Promoter_Associated	NA
cg00987513	3.02974e-05	0	0.2001	0.000117471	0.05	0.25721	cg00987513	1	145413337			HFE2;HFE2;HFE2;HFE2;HFE2;HFE2;HFE2;HFE2		cg00987513	1stExon;5'UTR;5'UTR;1stExon;1stExon;5'UTR;5'UTR;1stExon	chr1:145415411-145415708	N_Shelf			NA
cg22395335	1.09512e-05	0	0.295605	5.17802e-05	0.03	0.381265	cg22395335	1	147851370					cg22395335						NA
cg13178372	1.68024e-08	0	0.230249	0.000166198	0.05	0.201739	cg13178372	1	150333953					cg13178372		chr1:150336831-150337289	N_Shelf			NA
cg17759475	5.65363e-07	0	-0.137856	4.84537e-05	0.03	-0.13649	cg17759475	1	151346400			SELENBP1		cg17759475	TSS1500					NA
cg22505006	8.37543e-06	0	-0.325438	0.000140779	0.05	-0.289518	cg22505006	1	154981829			ZBTB7B		cg22505006	5'UTR			1:154981741-154982221	Promoter_Associated_Cell_type_specific	NA
cg01391297	2.79509e-06	0	-0.181251	0.000172412	0.05	-0.159968	cg01391297	1	155530669			LOC645676;ASH1L		cg01391297	TSS1500;5'UTR	chr1:155531914-155533280	N_Shore			NA
cg20465207	2.29938e-11	0	-0.280302	6.41277e-06	0.02	-0.285272	cg20465207	1	155948698			ARHGEF2;ARHGEF2;ARHGEF2		cg20465207	TSS1500;TSS1500;TSS1500	chr1:155947678-155948490	S_Shore	1:155948076-155949310	Promoter_Associated	TRUE
cg23320056	1.53997e-10	0	-0.389247	2.57247e-05	0.03	-0.321761	cg23320056	1	155948742			ARHGEF2;ARHGEF2;ARHGEF2		cg23320056	TSS1500;TSS1500;TSS1500	chr1:155947678-155948490	S_Shore	1:155948076-155949310	Promoter_Associated	NA
cg10805956	0.000424993	0.01	-0.0608768	1.96666e-05	0.02	-0.0744017	cg10805956	1	156697624			ISG20L2;ISG20L2;C1orf66;C1orf66		cg10805956	1stExon;5'UTR;TSS1500;TSS1500	chr1:156698111-156698916	N_Shore			NA
cg21687740	1.01181e-05	0	0.338102	6.89519e-05	0.04	0.402801	cg21687740	1	157164556					cg21687740		chr1:157164538-157165135	Island			NA
cg10951380	9.52209e-05	0	-0.217952	8.94544e-05	0.04	-0.277171	cg10951380	1	158029978			KIRREL		cg10951380	Body					NA
cg06251978	5.73806e-05	0	-0.183083	7.98701e-05	0.04	-0.255618	cg06251978	1	159507078			OR10J5		cg06251978	TSS1500					NA
cg06779393	1.97334e-05	0	0.236505	0.000172313	0.05	0.240265	cg06779393	1	159684337	rs3093064		CRP;CRP		cg06779393	1stExon;5'UTR					NA
cg08474603	3.06544e-09	0	0.194137	2.40667e-06	0.01	0.186934	cg08474603	1	159684431	rs3093063		CRP		cg08474603	TSS200					NA
cg05147692	5.52996e-05	0	0.242158	1.93645e-05	0.02	0.263409	cg05147692	1	159684684		rs3093062	CRP		cg05147692	TSS1500					NA
cg26607897	3.89438e-07	0	0.316665	0.00013562	0.05	0.275482	cg26607897	1	167510839	rs16859174		CREG1		cg26607897	3'UTR					NA
cg24897392	8.28387e-06	0	-0.308629	5.09407e-05	0.03	-0.273076	cg24897392	1	169072106	rs79908836				cg24897392		chr1:169074766-169076411	N_Shelf			TRUE
cg07177756	3.63754e-08	0	-0.283899	7.23924e-06	0.02	-0.277016	cg07177756	1	173836307	rs12090169		SNORD75;SNORD78;ZBTB37;ZBTB37;SNORD76;GAS5;SNORD77;SNORD44		cg07177756	TSS1500;TSS1500;TSS1500;TSS1500;TSS1500;Body;TSS1500;TSS1500	chr1:173837172-173837917	N_Shore			NA
cg17462438	2.82539e-12	0	0.361145	9.97866e-07	0.01	0.337165	cg17462438	1	174864228			RABGAP1L;RABGAP1L		cg17462438	Body;Body					NA
cg07916615	8.43042e-05	0	-0.227239	5.92325e-05	0.03	-0.289422	cg07916615	1	175163045			KIAA0040;KIAA0040;KIAA0040;KIAA0040		cg07916615	TSS1500;TSS1500;TSS1500;TSS1500	chr1:175161900-175162364	S_Shore	1:175163004-175163246	Unclassified_Cell_type_specific	NA
cg00112588	1e-09	0	-0.388475	2.4753e-05	0.03	-0.279997	cg00112588	1	178061945			LOC100302401;RASAL2		cg00112588	Body;TSS1500	chr1:178062712-178063846	N_Shore			NA
cg22623273	0.000107714	0	-0.164194	4.88222e-05	0.03	-0.266742	cg22623273	1	179557712					cg22623273		chr1:179555401-179555770	S_Shore			NA
cg15642933	1.16992e-05	0	-0.21979	6.66142e-05	0.04	-0.235416	cg15642933	1	179557780					cg15642933		chr1:179560751-179561596	N_Shelf			NA
cg13786023	2.60433e-06	0	-0.258053	8.56572e-05	0.04	-0.247649	cg13786023	1	179723524			FAM163A		cg13786023	5'UTR					NA
cg07018577	7.53498e-08	0	0.269057	3.08909e-05	0.03	0.243161	cg07018577	1	180831396			XPR1;XPR1		cg07018577	Body;Body					NA
cg23037321	4.39408e-14	0	-0.326221	1.59189e-06	0.01	-0.306127	cg23037321	1	181003203			MR1		cg23037321	1stExon			1:181002211-181003292	Promoter_Associated	TRUE
cg02451670	2.27798e-08	0	-0.346458	1.62136e-05	0.02	-0.290125	cg02451670	1	212207806			INTS7;DTL		cg02451670	Body;TSS1500	chr1:212208837-212209364	N_Shore			NA
cg22376805	6.81854e-05	0	0.190755	0.000154288	0.05	0.197193	cg22376805	1	214203975			PROX1		cg22376805	Body					NA
cg19864060	7.28892e-07	0	-0.295594	4.25681e-05	0.03	-0.2455	cg19864060	1	218382922					cg19864060						NA
cg14315054	0.00161832	0.02	0.200511	0.000166227	0.05	0.267072	cg14315054	1	221068730					cg14315054		chr1:221068782-221069159	N_Shore			NA
cg12802537	4.16288e-11	0	0.255336	1.8188e-05	0.02	0.221504	cg12802537	1	221870819					cg12802537						NA
cg23932332	1.14957e-10	0	0.193888	4.45608e-05	0.03	0.175804	cg23932332	1	221911278			DUSP10;DUSP10;DUSP10		cg23932332	TSS1500;Body;5'UTR					NA
cg14096207	0.000126927	0	-0.280304	0.000134752	0.05	-0.25824	cg14096207	1	223407010			SUSD4		cg14096207	Body					TRUE
cg20799095	4.64816e-09	0	0.315404	6.39296e-05	0.04	0.272243	cg20799095	1	225924665					cg20799095						NA
cg19817882	8.29196e-07	0	0.251135	3.43367e-05	0.03	0.231026	cg19817882	1	226075069			LEFTY1		cg19817882	Body	chr1:226075150-226075680	N_Shore			TRUE
cg06769377	2.00236e-06	0	-0.19152	5.10487e-05	0.03	-0.176216	cg06769377	1	228350860					cg06769377		chr1:228353108-228353986	N_Shelf			TRUE
cg24680570	3.07417e-05	0	-0.240751	3.84444e-05	0.03	-0.320647	cg24680570	1	232726838					cg24680570				1:232726815-232727003	Unclassified_Cell_type_specific	NA
cg23210268	9.81624e-05	0	0.213025	4.52055e-05	0.03	0.259734	cg23210268	1	240776187			GREM2		cg23210268	TSS1500					NA
cg15962538	8.19883e-10	0	0.30762	3.79877e-05	0.03	0.246345	cg15962538	1	243904118			AKT3;AKT3		cg15962538	Body;Body					NA
cg11314684	6.53181e-07	0	-0.319463	9.83929e-05	0.04	-0.288474	cg11314684	1	244006288			AKT3;AKT3		cg11314684	Body;Body					NA
cg19778253	7.17919e-12	0	0.262109	1.53133e-06	0.01	0.213981	cg19778253	1	246890297			SCCPDH		cg19778253	Body	chr1:246887264-246888028	S_Shelf	1:246890282-246890597	Unclassified_Cell_type_specific	NA
cg06790053	9.60986e-13	0	0.239261	4.79982e-06	0.01	0.2066	cg06790053	1	246939453		rs6665017			cg06790053						NA
cg18950481	0.00120376	0.02	0.163854	7.41628e-05	0.04	0.238135	cg18950481	1	246952889			LOC149134		cg18950481	TSS200	chr1:246952214-246952511	S_Shore			NA
cg17293838	0.00124927	0.02	-0.121762	0.000100867	0.04	-0.229031	cg17293838	2	1797700			MYT1L		cg17293838	Body	chr2:1801618-1802060	N_Shelf			NA
cg27089736	1.09754e-06	0	-0.29055	3.91339e-05	0.03	-0.262523	cg27089736	2	3714278			ALLC		cg27089736	5'UTR					NA
cg11413778	3.57318e-06	0	-0.269497	0.000104483	0.04	-0.243433	cg11413778	2	3715083			ALLC		cg11413778	5'UTR					NA
cg11857704	3.1658e-08	0	0.367771	0.000154577	0.05	0.383837	cg11857704	2	3750952					cg11857704		chr2:3750828-3751927	Island			NA
cg23578346	5.66231e-08	0	0.397698	3.15191e-05	0.03	0.349093	cg23578346	2	3750973					cg23578346		chr2:3750828-3751927	Island			NA
cg08398132	4.947e-06	0	0.289049	1.57841e-05	0.02	0.327982	cg08398132	2	8557381					cg08398132						NA
cg07815287	2.66312e-05	0	-0.260418	6.13723e-05	0.04	-0.31748	cg07815287	2	9345967			ASAP2;ASAP2		cg07815287	TSS1500;TSS1500	chr2:9346383-9347944	N_Shore	2:9345893-9347118	Unclassified	NA
cg00230766	0.00014421	0	-0.23407	0.000103078	0.04	-0.19409	cg00230766	2	9388337			ASAP2;ASAP2		cg00230766	Body;Body					NA
cg05592292	0.000599689	0.01	-0.191144	7.83899e-05	0.04	-0.21692	cg05592292	2	9778686					cg05592292						TRUE
cg09903779	2.30934e-06	0	0.266818	0.000153557	0.05	0.271013	cg09903779	2	10258293					cg09903779		chr2:10260279-10260931	N_Shore			NA
cg21128787	5.1825e-05	0	-0.162456	0.000143832	0.05	-0.181083	cg21128787	2	11076220	rs77161960				cg21128787						TRUE
cg01876978	7.65113e-09	0	-0.240107	1.53914e-05	0.02	-0.202557	cg01876978	2	11970145					cg01876978				2:11968973-11970912	Unclassified	TRUE
cg13221363	5.25879e-12	0	-0.248294	3.84551e-06	0.01	-0.232727	cg13221363	2	12859103			TRIB2;TRIB2		cg13221363	Body;Body	chr2:12856625-12859019	S_Shore			NA
cg15241074	5.44463e-08	0	-0.387693	1.04229e-05	0.02	-0.401222	cg15241074	2	12860614			TRIB2;TRIB2		cg15241074	Body;Body	chr2:12856625-12859019	S_Shore			NA
cg24242519	1.20789e-10	0	-0.291153	7.09283e-06	0.02	-0.249611	cg24242519	2	16846569			FAM49A		cg24242519	5'UTR			2:16846476-16846806	Unclassified_Cell_type_specific	NA
cg21312412	1.07864e-06	0	0.208278	4.39521e-05	0.03	0.167207	cg21312412	2	17754413		rs35542834	VSNL1		cg21312412	5'UTR					NA
cg07918712	0.000231099	0.01	0.13552	6.85608e-06	0.02	0.16151	cg07918712	2	18792548					cg07918712						NA
cg06676049	0.00237663	0.03	-0.187298	0.00012811	0.05	-0.196976	cg06676049	2	23839842			KLHL29		cg06676049	Body					NA
cg10577819	1.29523e-06	0	-0.297153	4.92945e-05	0.03	-0.276738	cg10577819	2	30591375					cg10577819						NA
cg07850477	2.28463e-06	0	-0.111617	3.17323e-05	0.03	-0.129778	cg07850477	2	31556516					cg07850477				2:31555703-31557150	Unclassified	TRUE
cg22957691	1.81384e-07	0	0.383625	3.46617e-05	0.03	0.348536	cg22957691	2	36790185			FEZ2;FEZ2		cg22957691	Body;Body					NA
cg02162897	1.73557e-07	0	0.21353	5.35952e-06	0.02	0.225953	cg02162897	2	38300537			CYP1B1		cg02162897	Body	chr2:38301276-38304518	N_Shore	2:38300486-38300632	NonGene_Associated_Cell_type_specific	NA
cg00676536	0.00692944	0.05	-0.200932	0.000156015	0.05	-0.178344	cg00676536	2	41924253					cg00676536		chr2:41924592-41924949	N_Shore			NA
cg23461488	1.92679e-06	0	-0.273843	9.06168e-05	0.04	-0.296592	cg23461488	2	41925803					cg23461488		chr2:41924592-41924949	S_Shore	2:41925615-41926964	Unclassified	NA
cg14807446	1.59978e-05	0	-0.263037	1.88166e-06	0.01	-0.317847	cg14807446	2	43540749			THADA;THADA		cg14807446	Body;Body					TRUE
cg21827955	2.7845e-08	0	0.266628	2.91441e-05	0.03	0.223808	cg21827955	2	44062010			ABCG5		cg21827955	Body	chr2:44058765-44059232	S_Shelf			NA
cg09541576	4.17177e-07	0	0.264648	7.74254e-06	0.02	0.278349	cg09541576	2	44873248			C2orf34		cg09541576	Body					NA
cg12598524	9.69071e-12	0	-0.442852	6.85418e-06	0.02	-0.364898	cg12598524	2	46088325			PRKCE		cg12598524	Body					NA
cg07894334	0.00146191	0.02	-0.231067	7.57579e-05	0.04	-0.290403	cg07894334	2	46925333	rs41452946		SOCS5;SOCS5		cg07894334	TSS1500;TSS1500	chr2:46925898-46926969	N_Shore			NA
cg11222440	6.35462e-05	0	0.141104	3.42908e-05	0.03	0.15727	cg11222440	2	47192276			TTC7A		cg11222440	Body					NA
cg20853943	0.000275736	0.01	-0.158398	8.70285e-05	0.04	-0.206716	cg20853943	2	49082301					cg20853943						NA
cg04930848	1.73359e-07	0	-0.412713	2.48853e-05	0.03	-0.408494	cg04930848	2	53314927					cg04930848						NA
cg21487856	0.000770153	0.01	0.270329	0.000135152	0.05	0.301239	cg21487856	2	54828502			SPTBN1;SPTBN1		cg21487856	Body;Body					NA
cg03820688	2.7095e-09	0	0.297994	7.28e-06	0.02	0.267878	cg03820688	2	55477848			MTIF2;MTIF2		cg03820688	Body;Body					NA
cg02578929	1.11162e-07	0	0.137264	8.56944e-05	0.04	0.14126	cg02578929	2	61414329	rs78195728		AHSA2		cg02578929	3'UTR					NA
cg19931529	9.75418e-06	0	0.347784	5.2385e-05	0.03	0.402457	cg19931529	2	64072167			UGP2;UGP2		cg19931529	Body;5'UTR	chr2:64067892-64068906	S_Shelf			NA
cg07310500	1.23779e-11	0	-0.458408	5.33575e-06	0.02	-0.420194	cg07310500	2	65528222					cg07310500				2:65527731-65529196	Unclassified	TRUE
cg09360044	0.000164164	0	-0.204042	9.39106e-05	0.04	-0.301074	cg09360044	2	68557960					cg09360044						NA
cg19217735	0.000444225	0.01	-0.20427	4.33218e-05	0.03	-0.245387	cg19217735	2	71250779			OR7E91P		cg19217735	TSS1500			2:71250770-71250983	Unclassified_Cell_type_specific	NA
cg21852792	1.73278e-05	0	0.214402	4.04501e-05	0.03	0.232546	cg21852792	2	71678463					cg21852792		chr2:71680558-71681276	N_Shelf			NA
cg24681963	1.05733e-07	0	-0.35384	5.05613e-05	0.03	-0.304695	cg24681963	2	72012367					cg24681963		chr2:72012850-72013078	N_Shore			TRUE
cg08060322	2.88487e-10	0	0.298499	1.4777e-05	0.02	0.264918	cg08060322	2	73263272			SFXN5		cg08060322	Body					NA
cg10066188	1.31012e-06	0	0.289189	6.71143e-05	0.04	0.303988	cg10066188	2	73927710			NAT8B;NAT8B		cg10066188	1stExon;3'UTR					NA
cg27004195	4.05824e-07	0	-0.33211	0.000132763	0.05	-0.286182	cg27004195	2	79866085			CTNNA2;CTNNA2		cg27004195	5'UTR;5'UTR					NA
cg07030727	2.62224e-07	0	-0.311161	6.58117e-05	0.04	-0.313576	cg07030727	2	85536594			TCF7L1		cg07030727	3'UTR					TRUE
cg08814020	3.01916e-05	0	0.286291	9.70099e-05	0.04	0.315139	cg08814020	2	86289505			POLR1A		cg08814020	Body					NA
cg07536737	5.5883e-06	0	-0.304831	5.79075e-05	0.03	-0.373986	cg07536737	2	98630091					cg07536737				2:98630074-98630578	Unclassified_Cell_type_specific	NA
cg04101806	0.000164347	0	-0.177906	6.76566e-05	0.04	-0.221468	cg04101806	2	100722584			AFF3;AFF3		cg04101806	TSS1500;5'UTR	chr2:100720385-100720741	S_Shore			NA
cg11428546	8.73107e-07	0	-0.345208	3.28139e-05	0.03	-0.356964	cg11428546	2	100723110			AFF3;AFF3		cg11428546	TSS1500;5'UTR	chr2:100720385-100720741	S_Shelf			NA
cg22116555	0.000117701	0	-0.130079	6.41922e-05	0.04	-0.179173	cg22116555	2	101043210					cg22116555						NA
cg13814654	1.2214e-11	0	0.286223	3.36378e-05	0.03	0.266008	cg13814654	2	101666894			TBC1D8		cg13814654	Body					NA
cg23807215	1.3981e-09	0	0.25699	0.000146858	0.05	0.215163	cg23807215	2	101666942			TBC1D8		cg23807215	Body					NA
cg21674927	2.79274e-07	0	-0.353439	3.80585e-05	0.03	-0.344251	cg21674927	2	102644247			IL1R2;IL1R2		cg21674927	Body;Body					TRUE
cg18987431	9.12341e-08	0	-0.28477	0.000142272	0.05	-0.221103	cg18987431	2	104000490					cg18987431						NA
cg18978606	5.97707e-10	0	-0.286902	0.000115658	0.04	-0.209317	cg18978606	2	104996948					cg18978606						NA
cg05245416	0.00020126	0.01	-0.108975	5.57547e-05	0.03	-0.159869	cg05245416	2	105087010			LOC150568		cg05245416	Body					NA
cg27223827	8.65241e-06	0	-0.269614	4.68351e-05	0.03	-0.255179	cg27223827	2	106054920	rs60643282	rs73948414	FHL2;FHL2		cg27223827	1stExon;5'UTR					NA
cg06636195	0.000159476	0	-0.214345	0.000178712	0.05	-0.284781	cg06636195	2	109533679		rs74642113	EDAR		cg06636195	Body					NA
cg17111025	2.09231e-06	0	0.137276	0.000111217	0.04	0.149897	cg17111025	2	111936357	rs77518534				cg17111025						NA
cg05979619	2.78425e-07	0	0.232737	0.0001127	0.04	0.194961	cg05979619	2	112704577			MERTK		cg05979619	Body					TRUE
cg09862219	1.227e-06	0	-0.164503	2.94749e-06	0.01	-0.170848	cg09862219	2	112895636			FBLN7;FBLN7		cg09862219	TSS1500;TSS1500	chr2:112895792-112897841	N_Shore	2:112895083-112896331	Unclassified_Cell_type_specific	TRUE
cg00590251	1.23777e-10	0	0.366747	3.58742e-06	0.01	0.342454	cg00590251	2	119980583			STEAP3;STEAP3;STEAP3		cg00590251	TSS1500;TSS1500;TSS1500	chr2:119981079-119981818	N_Shore			NA
cg25152584	1.11751e-10	0	0.396648	3.42233e-05	0.03	0.344008	cg25152584	2	121261361					cg25152584						NA
cg02032334	1.98867e-06	0	-0.289165	0.000142879	0.05	-0.307081	cg02032334	2	121410165	rs76842461				cg02032334		chr2:121411983-121412315	N_Shore			NA
cg01946784	2.44353e-05	0	-0.204074	6.71203e-05	0.04	-0.173908	cg01946784	2	121991815			TFCP2L1		cg01946784	Body					NA
cg14416623	6.15651e-11	0	-0.517551	2.47931e-05	0.03	-0.454879	cg14416623	2	133561787			NCKAP5;NCKAP5		cg14416623	Body;Body					NA
cg08719380	1.11863e-06	0	-0.397214	2.37979e-06	0.01	-0.396382	cg08719380	2	152830505			CACNB4;CACNB4;CACNB4;CACNB4		cg08719380	Body;Body;Body;TSS200					NA
cg11025974	1.75563e-05	0	-0.307215	3.83961e-05	0.03	-0.304339	cg11025974	2	152830521			CACNB4;CACNB4;CACNB4;CACNB4		cg11025974	Body;Body;Body;TSS200					NA
cg21376136	8.04329e-08	0	-0.429984	2.57957e-06	0.01	-0.443136	cg21376136	2	152830572			CACNB4;CACNB4;CACNB4;CACNB4		cg21376136	Body;Body;Body;TSS200					NA
cg06686709	5.62452e-06	0	-0.284677	9.30227e-06	0.02	-0.304577	cg06686709	2	152830614			CACNB4;CACNB4;CACNB4;CACNB4		cg06686709	Body;Body;Body;TSS200					NA
cg27664689	2.90452e-07	0	-0.466715	9.1513e-06	0.02	-0.420006	cg27664689	2	152830665			CACNB4;CACNB4;CACNB4;CACNB4		cg27664689	Body;Body;Body;TSS200					NA
cg01467882	2.04616e-05	0	-0.127167	3.81971e-05	0.03	-0.144277	cg01467882	2	153192938			FMNL2		cg01467882	Body	chr2:153191492-153192974	Island			NA
cg15837233	1.89584e-07	0	0.324164	5.34751e-05	0.03	0.327809	cg15837233	2	162279324			TBR1		cg15837233	Body	chr2:162279835-162280709	N_Shore	2:162279058-162279827	Unclassified_Cell_type_specific	NA
cg11704490	5.75526e-09	0	0.279669	0.000133197	0.05	0.250065	cg11704490	2	162284894					cg11704490		chr2:162283581-162284677	S_Shore			NA
cg03591467	1.06578e-05	0	-0.355978	8.24106e-05	0.04	-0.218368	cg03591467	2	163101493			FAP		cg03591467	TSS1500					NA
cg00282195	5.62658e-08	0	0.315447	5.12929e-05	0.03	0.272218	cg00282195	2	168674769			B3GALT1		cg00282195	TSS1500					NA
cg20118424	8.86298e-07	0	0.315137	2.48512e-05	0.03	0.350827	cg20118424	2	169887275			ABCB11		cg20118424	5'UTR					NA
cg06836480	4.01459e-07	0	0.294184	6.51464e-05	0.04	0.276838	cg06836480	2	169928251			DHRS9;DHRS9;DHRS9		cg06836480	TSS1500;5'UTR;5'UTR					NA
cg04554613	7.87797e-08	0	-0.317455	0.000171953	0.05	-0.243248	cg04554613	2	169945470			DHRS9;DHRS9;DHRS9;DHRS9		cg04554613	Body;Body;Body;Body					NA
cg07813142	2.82484e-06	0	-0.234079	4.15148e-06	0.01	-0.313398	cg07813142	2	171573223			SP5		cg07813142	Body	chr2:171569877-171573904	Island			NA
cg24772753	7.5594e-07	0	-0.25257	2.09428e-06	0.01	-0.303773	cg24772753	2	171573419			SP5		cg24772753	Body	chr2:171569877-171573904	Island	2:171573355-171573606	Unclassified_Cell_type_specific	NA
cg00858840	9.46199e-07	0	-0.300025	1.21166e-05	0.02	-0.322152	cg00858840	2	171573839	rs73015354		SP5		cg00858840	Body	chr2:171569877-171573904	Island			NA
cg21829923	7.36482e-08	0	-0.365675	1.5357e-06	0.01	-0.389278	cg21829923	2	171573891			SP5		cg21829923	Body	chr2:171569877-171573904	Island			NA
cg18183163	4.74927e-07	0	-0.375414	8.23635e-07	0.01	-0.418797	cg18183163	2	171574141			SP5		cg18183163	3'UTR	chr2:171569877-171573904	S_Shore	2:171574104-171574275	Unclassified_Cell_type_specific	NA
cg20196537	1.33315e-05	0	-0.277257	7.28674e-05	0.04	-0.30942	cg20196537	2	171574548					cg20196537		chr2:171569877-171573904	S_Shore			NA
cg21348357	9.4857e-07	0	-0.321249	0.000143959	0.05	-0.322441	cg21348357	2	171574592					cg21348357		chr2:171569877-171573904	S_Shore			NA
cg16792302	2.842e-06	0	0.457951	5.68724e-05	0.03	0.454987	cg16792302	2	172945058			MAP1D		cg16792302	Body	chr2:172944988-172945384	Island	2:172944894-172945314	Unclassified	NA
cg14996143	4.67729e-05	0	0.330089	0.000141966	0.05	0.327737	cg14996143	2	172945328		rs76470425	MAP1D		cg14996143	3'UTR	chr2:172944988-172945384	Island			NA
cg21667367	0.000898133	0.01	0.186157	0.000169233	0.05	0.204963	cg21667367	2	172974217					cg21667367		chr2:172972804-172973242	S_Shore			NA
cg21748138	3.53422e-05	0	0.137117	2.01608e-05	0.02	0.150148	cg21748138	2	174251551	rs77655093				cg21748138						NA
cg10671757	2.25191e-06	0	-0.307263	0.000163869	0.05	-0.363895	cg10671757	2	180722610			ZNF385B		cg10671757	5'UTR	chr2:180725717-180726465	N_Shelf			NA
cg08390172	1.87764e-08	0	-0.491805	9.16495e-07	0.01	-0.483588	cg08390172	2	192711905			SDPR;SDPR		cg08390172	5'UTR;1stExon					TRUE
cg06352750	4.64388e-07	0	-0.413864	2.31025e-06	0.01	-0.418353	cg06352750	2	192711926			SDPR;SDPR		cg06352750	5'UTR;1stExon					TRUE
cg14446712	3.38016e-05	0	-0.253801	2.10053e-06	0.01	-0.299816	cg14446712	2	192712158	rs11695284		SDPR		cg14446712	TSS200					NA
cg03711802	4.38236e-06	0	0.249197	8.25592e-05	0.04	0.228037	cg03711802	2	198029885			ANKRD44		cg03711802	Body	chr2:198029068-198029438	S_Shore			NA
cg25880834	1.04221e-06	0	-0.29073	0.000167606	0.05	-0.298663	cg25880834	2	198773912			PLCL1		cg25880834	Body					NA
cg13657659	3.37487e-05	0	0.146772	0.000163333	0.05	0.147957	cg13657659	2	208632393			FZD5		cg13657659	Body	chr2:208631558-208634934	Island			NA
cg15335768	6.49927e-07	0	-0.313167	0.000176639	0.05	-0.288161	cg15335768	2	218268053			DIRC3		cg15335768	Body			2:218268035-218268235	Unclassified_Cell_type_specific	NA
cg23101776	8e-09	0	-0.326497	3.85735e-06	0.01	-0.273893	cg23101776	2	219866072					cg23101776		chr2:219866131-219868054	N_Shore			NA
cg23022574	1.48872e-10	0	-0.303763	2.68484e-06	0.01	-0.271239	cg23022574	2	219866218					cg23022574		chr2:219866131-219868054	Island			NA
cg01566166	3.13089e-08	0	0.315338	5.45541e-05	0.03	0.278953	cg01566166	2	219921571		rs36124636	IHH		cg01566166	Body	chr2:219922154-219923130	N_Shore			NA
cg19352038	0.000133706	0	0.227973	0.000117633	0.05	0.256782	cg19352038	2	223164869	rs45506598		PAX3;PAX3;PAX3;PAX3;PAX3;CCDC140;PAX3;PAX3;PAX3		cg19352038	TSS1500;TSS1500;TSS1500;TSS1500;TSS1500;5'UTR;TSS1500;TSS1500;TSS1500	chr2:223162946-223163912	S_Shore			NA
cg21620495	3.01334e-08	0	0.311096	4.07196e-05	0.03	0.285921	cg21620495	2	234670519	rs28900396		UGT1A10;UGT1A6;UGT1A8;UGT1A4;UGT1A3;UGT1A6;UGT1A1;UGT1A9;UGT1A7;UGT1A5		cg21620495	Body;Body;Body;Body;Body;Body;Body;Body;Body;Body					NA
cg10984962	1.14965e-06	0	0.203718	2.83729e-05	0.03	0.226867	cg10984962	2	236462202			AGAP1;AGAP1		cg10984962	Body;Body					NA
cg24812442	0.000179652	0.01	0.131087	6.50184e-05	0.04	0.231609	cg24812442	2	237079690					cg24812442		chr2:237080188-237080432	N_Shore			NA
cg16974516	3.108e-06	0	0.286529	3.46076e-05	0.03	0.28777	cg16974516	2	237640723					cg16974516						NA
cg14626725	1.18522e-05	0	-0.320269	8.34327e-05	0.04	-0.243189	cg14626725	2	238080231					cg14626725						TRUE
cg15712510	5.13066e-05	0	0.24807	6.17507e-05	0.04	0.311936	cg15712510	2	238418692			MLPH;MLPH		cg15712510	Body;Body					NA
cg07072391	2.73599e-05	0	0.183686	7.99998e-05	0.04	0.225997	cg07072391	2	238418720			MLPH;MLPH		cg07072391	Body;Body					NA
cg12569835	2.36e-07	0	-0.24174	2.18944e-05	0.02	-0.241945	cg12569835	2	239925460					cg12569835						NA
cg26032417	4.7815e-06	0	-0.120682	8.2384e-05	0.04	-0.102835	cg26032417	2	241185226					cg26032417		chr2:241185136-241185374	Island			NA
cg09690215	8.92214e-07	0	-0.289953	0.000142667	0.05	-0.239112	cg09690215	2	241216697					cg09690215						NA
cg24075745	1.63343e-09	0	0.337634	0.000115407	0.04	0.302591	cg24075745	2	241827864			C2orf54;C2orf54		cg24075745	Body;Body	chr2:241827777-241828031	Island			NA
cg05515866	5.27756e-05	0	0.29513	1.65032e-05	0.02	0.331005	cg05515866	2	242298062	rs35064954		FARP2		cg05515866	5'UTR	chr2:242295397-242296201	S_Shore	2:242297824-242298240	Unclassified_Cell_type_specific	NA
cg11066033	3.63055e-06	0	0.365383	0.000166309	0.05	0.373661	cg11066033	2	242556858			THAP4;THAP4;THAP4		cg11066033	1stExon;Body;5'UTR			2:242556639-242557562	Promoter_Associated_Cell_type_specific	NA
cg24290756	2.34756e-05	0	-0.203659	0.000132112	0.05	-0.209755	cg24290756	2	242811552			C2orf85		cg24290756	TSS1500	chr2:242815056-242815599	N_Shelf			NA
cg21432062	6.74063e-05	0	0.281604	1.49218e-05	0.02	0.3675	cg21432062	3	4908643	rs904455	rs76690635			cg21432062		chr3:4909962-4910537	N_Shore			NA
cg10903281	8.9854e-08	0	0.225439	4.65446e-05	0.03	0.226042	cg10903281	3	11036746			SLC6A1		cg10903281	5'UTR	chr3:11034446-11035384	S_Shore			NA
cg12179658	1.41416e-05	0	-0.219509	6.92946e-05	0.04	-0.278637	cg12179658	3	11178652			HRH1		cg12179658	TSS200					TRUE
cg03370106	1.11943e-07	0	-0.370122	9.14873e-05	0.04	-0.297276	cg03370106	3	11623800			VGLL4;VGLL4;VGLL4;VGLL4		cg03370106	Body;Body;1stExon;5'UTR			3:11623723-11623993	Unclassified_Cell_type_specific	TRUE
cg18537222	1.17597e-07	0	0.347708	8.05575e-07	0.01	0.307158	cg18537222	3	12435731			PPARG;PPARG;PPARG;PPARG		cg18537222	Body;Body;Body;Body					NA
cg11208165	2.03677e-08	0	0.26536	2.61469e-05	0.03	0.305606	cg11208165	3	16308357			OXNAD1		cg11208165	5'UTR	chr3:16306136-16306986	S_Shore			NA
cg21761922	0.000292993	0.01	0.171473	2.49221e-05	0.03	0.259333	cg21761922	3	16309088			OXNAD1		cg21761922	5'UTR	chr3:16306136-16306986	S_Shelf			NA
cg10336309	2.09067e-06	0	-0.226783	8.31673e-05	0.04	-0.256484	cg10336309	3	16481756			RFTN1		cg10336309	Body					NA
cg21646392	3.516e-06	0	-0.298266	8.35924e-05	0.04	-0.226127	cg21646392	3	23710303					cg21646392				3:23710232-23710449	Unclassified_Cell_type_specific	NA
cg07577121	2.076e-06	0	-0.317501	8.53687e-05	0.04	-0.368516	cg07577121	3	31207056					cg07577121						NA
cg27246744	3.474e-06	0	-0.170875	6.4698e-05	0.04	-0.174224	cg27246744	3	31746590	rs35470911		OSBPL10		cg27246744	Body					TRUE
cg16311740	2.684e-06	0	0.237898	0.000109523	0.04	0.261324	cg16311740	3	32496659					cg16311740						NA
cg27021520	5.8144e-07	0	-0.376488	0.000158255	0.05	-0.353692	cg27021520	3	33760473			CLASP2		cg27021520	TSS1500	chr3:33759206-33759911	S_Shore	3:33759107-33760816	Promoter_Associated	NA
cg25105657	5.83598e-05	0	-0.172998	4.72931e-05	0.03	-0.240804	cg25105657	3	33925802					cg25105657				3:33924846-33926170	Unclassified	NA
cg10659480	9.66389e-05	0	0.132225	3.55935e-05	0.03	0.16968	cg10659480	3	34055800					cg10659480						NA
cg25780219	2.14246e-06	0	-0.202872	0.000137012	0.05	-0.206626	cg25780219	3	35785041			MIR128-2;ARPP-21		cg25780219	TSS1500;Body					NA
cg02766680	3.26915e-06	0	0.146757	4.51656e-05	0.03	0.16948	cg02766680	3	37458845		rs75417768	C3orf35;C3orf35		cg02766680	Body;Body					NA
cg04245294	1.6302e-05	0	0.279369	2.53496e-05	0.03	0.305722	cg04245294	3	37898014					cg04245294		chr3:37901938-37904039	N_Shelf	3:37896137-37898052	Unclassified	NA
cg26025557	0.00601503	0.05	0.128808	9.2209e-07	0.01	0.210798	cg26025557	3	42842344			HIGD1A;HIGD1A;HIGD1A		cg26025557	Body;5'UTR;5'UTR	chr3:42845436-42846355	N_Shelf			NA
cg21211645	1.31116e-05	0	0.316555	7.23964e-05	0.04	0.370648	cg21211645	3	45590039			LARS2		cg21211645	3'UTR					TRUE
cg13745489	0.000167423	0	0.223835	7.88428e-05	0.04	0.281683	cg13745489	3	45695038			LIMD1		cg13745489	Body					NA
cg10031651	1.3679e-05	0	-0.275793	0.000121401	0.05	-0.15621	cg10031651	3	46621686			LRRC2;TDGF1		cg10031651	TSS200;Body	chr3:46618307-46618669	S_Shelf			NA
cg07285807	8.22911e-08	0	-0.258216	0.000134554	0.05	-0.179426	cg07285807	3	49235826			CCDC36;CCDC36		cg07285807	TSS200;TSS1500	chr3:49236567-49237328	N_Shore			NA
cg26368049	3.38777e-05	0	0.276771	0.000175178	0.05	0.26808	cg26368049	3	49572730	rs14119		DAG1;DAG1		cg26368049	3'UTR;3'UTR					NA
cg21837569	1.29813e-07	0	-0.348308	0.000173051	0.05	-0.241626	cg21837569	3	50126067	rs71326916		RBM5		cg21837569	TSS1500	chr3:50126252-50127204	N_Shore	3:50125944-50127827	Unclassified	NA
cg15856454	1.01025e-06	0	-0.224389	2.67665e-05	0.03	-0.205349	cg15856454	3	50298001	rs9860546				cg15856454		chr3:50297440-50298097	Island	3:50296884-50298793	Gene_Associated	NA
cg19811994	7.49e-07	0	-0.320907	0.000146914	0.05	-0.347015	cg19811994	3	50373641			RASSF1;RASSF1;RASSF1;RASSF1		cg19811994	Body;Body;Body;5'UTR	chr3:50374264-50375629	N_Shore			NA
cg25149428	3.01456e-06	0	-0.0430563	1.87903e-05	0.02	-0.0508747	cg25149428	3	50653397			MAPKAPK3		cg25149428	TSS1500	chr3:50654276-50655120	N_Shore	3:50653156-50654612	Promoter_Associated	NA
cg18099408	2.61001e-05	0	0.0639082	0.000126499	0.05	0.0586321	cg18099408	3	52552593			STAB1		cg18099408	Body	chr3:52552722-52553384	N_Shore	3:52552476-52552617	Unclassified_Cell_type_specific	TRUE
cg02231066	2.25912e-07	0	-0.165112	3.82666e-06	0.01	-0.190318	cg02231066	3	52567130			NT5DC2;NT5DC2		cg02231066	Body;Body	chr3:52567009-52568807	Island			NA
cg10531918	1.36051e-07	0	0.325453	5.41174e-05	0.03	0.316695	cg10531918	3	53189890					cg10531918		chr3:53190509-53190764	N_Shore	3:53189776-53190273	Unclassified_Cell_type_specific	NA
cg13710297	2.84956e-09	0	-0.433639	2.86325e-05	0.03	-0.363191	cg13710297	3	55752980			ERC2		cg13710297	Body					NA
cg18113181	1.2398e-10	0	0.31323	9.2143e-06	0.02	0.280618	cg18113181	3	66004205	rs77333364		MAGI1;MAGI1;MAGI1		cg18113181	Body;Body;Body					NA
cg25481160	2.56177e-06	0	-0.375365	7.67705e-05	0.04	-0.389765	cg25481160	3	71111489			FOXP1		cg25481160	Body	chr3:71113896-71114102	N_Shelf			NA
cg20525486	8.63115e-07	0	-0.358967	0.000149282	0.05	-0.337759	cg20525486	3	71111923			FOXP1		cg20525486	Body	chr3:71113896-71114102	N_Shore			NA
cg18193148	0.000828845	0.01	-0.269798	0.000109977	0.04	-0.247193	cg18193148	3	71686895					cg18193148						NA
cg24363020	4.31407e-06	0	-0.298468	9.96622e-05	0.04	-0.31278	cg24363020	3	72706849					cg24363020		chr3:72704323-72704610	S_Shelf	3:72706771-72707284	Unclassified_Cell_type_specific	NA
cg09614932	5.18612e-06	0	-0.321172	0.000173228	0.05	-0.376691	cg09614932	3	74337905	rs6766107		CNTN3		cg09614932	Body					NA
cg00338631	2.43742e-08	0	0.22366	5.3442e-05	0.03	0.182985	cg00338631	3	93677738			PROS1		cg00338631	Body					NA
cg04364311	0.000107166	0	-0.217852	8.50908e-05	0.04	-0.184613	cg04364311	3	101231003			SENP7;SENP7		cg04364311	Body;Body	chr3:101231610-101232173	N_Shore			NA
cg01649334	6.44847e-07	0	-0.174548	0.000132934	0.05	-0.161876	cg01649334	3	101547296			NFKBIZ		cg01649334	5'UTR					NA
cg13640423	1.73617e-07	0	0.264226	2.38403e-05	0.03	0.24566	cg13640423	3	120412084			RABL3		cg13640423	Body					NA
cg14098385	4.07e-05	0	0.15897	0.000153241	0.05	0.16974	cg14098385	3	122285010			PARP9;PARP9;DTX3L		cg14098385	TSS1500;TSS1500;Body	chr3:122283002-122283594	S_Shore			NA
cg00234321	5.20187e-05	0	0.0879928	0.000105806	0.04	0.0864514	cg00234321	3	126061332					cg00234321		chr3:126062535-126062823	N_Shore			NA
cg21468971	3e-09	0	0.307984	0.000117772	0.05	0.294659	cg21468971	3	126071194			KLF15		cg21468971	Body	chr3:126074783-126076865	N_Shelf	3:126071055-126071271	Unclassified_Cell_type_specific	NA
cg01199928	4.41643e-11	0	0.291988	1.76217e-05	0.02	0.265013	cg01199928	3	127840983			RUVBL1		cg01199928	Body	chr3:127842318-127842907	N_Shore			NA
cg17173166	1.4374e-10	0	0.238707	5.13794e-07	0.01	0.238018	cg17173166	3	129692887			TRH		cg17173166	TSS1500	chr3:129693127-129694841	N_Shore			NA
cg15120497	8.6406e-08	0	0.160226	6.7906e-05	0.04	0.158504	cg15120497	3	129692899			TRH		cg15120497	TSS1500	chr3:129693127-129694841	N_Shore			NA
cg21915026	1.98389e-07	0	0.205401	2.54128e-05	0.03	0.216192	cg21915026	3	133396210		rs72972233			cg21915026		chr3:133393118-133393657	S_Shelf			NA
cg17298862	1.15521e-10	0	0.263146	4.49807e-06	0.01	0.245941	cg17298862	3	140977731			ACPL2;ACPL2		cg17298862	5'UTR;5'UTR					NA
cg13029400	6e-07	0	-0.34443	8.42139e-05	0.04	-0.368328	cg13029400	3	141087190			ZBTB38		cg13029400	5'UTR					TRUE
cg08360599	1.92326e-07	0	-0.287892	0.000127693	0.05	-0.291826	cg08360599	3	141087261			ZBTB38		cg08360599	5'UTR					TRUE
cg21370924	8.16369e-08	0	-0.37714	1.28164e-05	0.02	-0.387972	cg21370924	3	141087313			ZBTB38		cg21370924	5'UTR					TRUE
cg21474062	2.14415e-07	0	-0.350442	2.83253e-05	0.03	-0.362279	cg21474062	3	141087363			ZBTB38		cg21474062	5'UTR					TRUE
cg25945642	9.12736e-06	0	-0.22249	0.000178242	0.05	-0.217567	cg25945642	3	143321098			SLC9A9		cg25945642	Body					NA
cg06305422	3.41737e-05	0	-0.199921	0.000141441	0.05	-0.194676	cg06305422	3	149057820					cg06305422						TRUE
cg10639811	1.94148e-08	0	0.344775	4.36398e-05	0.03	0.292368	cg10639811	3	152083133			MBNL1;MBNL1;MBNL1;MBNL1;MBNL1;MBNL1;MBNL1		cg10639811	Body;Body;Body;Body;Body;Body;Body					NA
cg06644892	2.93242e-07	0	0.243506	7.01413e-05	0.04	0.219073	cg06644892	3	159975476			IFT80		cg06644892	3'UTR					NA
cg01015123	0.000196045	0.01	-0.309068	1.31876e-05	0.02	-0.404421	cg01015123	3	161214690			OTOL1		cg01015123	1stExon					NA
cg18142906	9.15256e-05	0	-0.319466	0.000120002	0.05	-0.305026	cg18142906	3	167293814			WDR49		cg18142906	Body					NA
cg04107939	3.74753e-10	0	0.329818	8.17878e-05	0.04	0.286965	cg04107939	3	171520494			PLD1;PLD1		cg04107939	5'UTR;5'UTR					NA
cg23487226	0.000202244	0.01	0.184284	4.16263e-05	0.03	0.231189	cg23487226	3	172276018		rs79425200			cg23487226						NA
cg10028625	1.21956e-09	0	0.2936	5.94248e-05	0.03	0.222737	cg10028625	3	172494364			ECT2		cg10028625	Body					NA
cg06160853	7e-09	0	0.425085	1.14048e-06	0.01	0.378842	cg06160853	3	174155855					cg06160853		chr3:174158595-174159348	N_Shelf			NA
cg09652509	2.29e-07	0	-0.201609	0.000101427	0.04	-0.195394	cg09652509	3	181252554					cg09652509						NA
cg04400533	4.24544e-11	0	-0.435822	1.96007e-06	0.01	-0.347163	cg04400533	3	185788716			ETV5		cg04400533	Body					NA
cg24082174	2.81227e-06	0	-0.353093	6.06017e-05	0.04	-0.332873	cg24082174	3	186503643			SNORA63;MIR1248;EIF4A2;SNORA81		cg24082174	TSS1500;TSS1500;Body;TSS1500	chr3:186500738-186502048	S_Shore			NA
cg10755723	1.34535e-07	0	-0.276854	1.30775e-05	0.02	-0.318056	cg10755723	3	192576964			C3orf59		cg10755723	Body					NA
cg00494544	3.32789e-08	0	-0.392241	7.45305e-05	0.04	-0.405394	cg00494544	3	195268648		rs73890864	PPP1R2		cg00494544	Body	chr3:195269553-195270363	N_Shore			NA
cg15932961	6.09749e-06	0	0.268154	2.97403e-05	0.03	0.287661	cg15932961	3	195869691					cg15932961						TRUE
cg17749374	3.32017e-08	0	0.24434	5.80151e-05	0.03	0.247288	cg17749374	4	2797201			SH3BP2		cg17749374	5'UTR	chr4:2795139-2795467	S_Shore			NA
cg11463380	1e-09	0	0.342647	0.000180943	0.05	0.308636	cg11463380	4	3410693			RGS12;RGS12;RGS12		cg11463380	Body;Body;Body	chr4:3414681-3415353	N_Shelf			NA
cg07280936	1.65653e-05	0	-0.321411	6.1527e-05	0.04	-0.333125	cg07280936	4	3486204		rs2006171	DOK7;DOK7		cg07280936	Body;Body	chr4:3485963-3486381	Island			NA
cg05334656	0.000395129	0.01	0.230359	1.74165e-05	0.02	0.335543	cg05334656	4	4866047					cg05334656		chr4:4866438-4866813	N_Shore			NA
cg26789064	2.12586e-06	0	0.443923	4.585e-06	0.01	0.513216	cg26789064	4	4866130					cg26789064		chr4:4866438-4866813	N_Shore			NA
cg18544809	9.9503e-05	0	-0.236036	0.000105432	0.04	-0.216018	cg18544809	4	6380812			PPP2R2C;PPP2R2C		cg18544809	Body;Body	chr4:6380233-6380545	S_Shore			NA
cg09636525	2.67723e-07	0	0.301892	0.000116661	0.05	0.304549	cg09636525	4	7052612			TADA2B		cg09636525	Body	chr4:7052317-7052613	Island			NA
cg13439315	3.05e-07	0	-0.392613	2.43968e-05	0.03	-0.406564	cg13439315	4	7197511			SORCS2		cg13439315	Body	chr4:7194537-7195467	S_Shelf			NA
cg20815339	1.31251e-05	0	-0.0991925	0.000134369	0.05	-0.097493	cg20815339	4	7435357			PSAPL1;SORCS2		cg20815339	1stExon;Body					NA
cg18009653	3.48008e-08	0	-0.222486	1.80824e-05	0.02	-0.220564	cg18009653	4	10076546			WDR1;WDR1		cg18009653	3'UTR;3'UTR	chr4:10079335-10079555	N_Shelf	4:10076306-10076604	Gene_Associated	TRUE
cg05521150	4.5689e-06	0	-0.244103	6.01469e-06	0.02	-0.270481	cg05521150	4	11550611					cg05521150						NA
cg15634747	7.74585e-05	0	-0.227822	6.24063e-05	0.04	-0.202961	cg15634747	4	11652441					cg15634747						NA
cg01612366	0.000503763	0.01	-0.147884	6.04465e-05	0.04	-0.196007	cg01612366	4	14113465					cg01612366						NA
cg07993350	1.36554e-06	0	-0.332723	5.32844e-06	0.02	-0.335199	cg07993350	4	15937298			FGFBP1		cg07993350	3'UTR					NA
cg21504925	1.67849e-08	0	-0.271198	1.17451e-05	0.02	-0.256517	cg21504925	4	16619240			LDB2;LDB2		cg21504925	Body;Body					NA
cg24656529	2.03294e-07	0	0.185665	4.8551e-05	0.03	0.164435	cg24656529	4	17515119		rs75558035	QDPR		cg24656529	TSS1500	chr4:17513309-17513981	S_Shore			NA
cg19090437	1.01438e-06	0	-0.385925	3.17644e-06	0.01	-0.383534	cg19090437	4	38080799			TBC1D1		cg19090437	Body					TRUE
cg18085333	1.49441e-07	0	0.205199	7.19114e-05	0.04	0.160021	cg18085333	4	48905159			OCIAD2;OCIAD2		cg18085333	Body;Body	chr4:48908292-48908850	N_Shelf			NA
cg25965776	8.1945e-07	0	-0.349712	9.82693e-05	0.04	-0.265604	cg25965776	4	53823843			SCFD2		cg25965776	Body					NA
cg23449588	5.15773e-05	0	-0.242662	6.21751e-05	0.04	-0.320581	cg23449588	4	71063846		rs77942053	ODAM		cg23449588	Body					NA
cg24923953	2.36916e-05	0	-0.246963	4.42602e-05	0.03	-0.272114	cg24923953	4	72996777			NPFFR2;NPFFR2;NPFFR2		cg24923953	Body;Body;Body					NA
cg13077930	1.15505e-10	0	0.285418	0.000153229	0.05	0.23126	cg13077930	4	74269525			ALB		cg13077930	TSS1500					NA
cg08368094	1.32657e-07	0	0.234918	6.00795e-05	0.03	0.191692	cg08368094	4	74286665			ALB		cg08368094	3'UTR					NA
cg03874137	9e-09	0	-0.280618	2.647e-06	0.01	-0.280789	cg03874137	4	74296522					cg03874137						NA
cg25841625	2.60384e-05	0	0.245105	5.37203e-05	0.03	0.244926	cg25841625	4	77119588			SCARB2		cg25841625	Body			4:77119561-77119924	Unclassified	NA
cg26919347	9.59964e-12	0	0.401671	3.58286e-06	0.01	0.367011	cg26919347	4	77231677			STBD1		cg26919347	3'UTR	chr4:77227354-77228482	S_Shelf			NA
cg06918793	4.29891e-09	0	0.250829	9.95324e-05	0.04	0.228807	cg06918793	4	77965646		rs72860219			cg06918793						NA
cg17670237	1.33765e-09	0	-0.242983	5.74606e-05	0.03	-0.235455	cg17670237	4	79642491					cg17670237				4:79642244-79642505	Unclassified_Cell_type_specific	NA
cg27094229	1.353e-06	0	-0.273674	0.000169207	0.05	-0.238785	cg27094229	4	82256560					cg27094229						NA
cg16386945	9.8619e-06	0	-0.189588	0.000108396	0.04	-0.0776462	cg16386945	4	82280241					cg16386945						NA
cg01090611	2.71226e-10	0	-0.335789	2.06038e-05	0.02	-0.336364	cg01090611	4	83292493			HNRNPD;HNRNPD;HNRNPD;HNRNPD		cg01090611	Body;Body;Body;Body	chr4:83294845-83295786	N_Shelf			NA
cg08815403	7.00555e-06	0	0.246109	0.000149764	0.05	0.24284	cg08815403	4	88244142			HSD17B13;HSD17B13		cg08815403	TSS200;TSS200					NA
cg08822523	7.20219e-06	0	-0.276839	0.000127845	0.05	-0.262764	cg08822523	4	91156290			FAM190A;FAM190A;FAM190A		cg08822523	5'UTR;1stExon;5'UTR					NA
cg18160135	8.83691e-08	0	-0.204422	1.59191e-05	0.02	-0.208449	cg18160135	4	99851115	rs34631993		EIF4E;EIF4E;EIF4E;EIF4E;EIF4E		cg18160135	5'UTR;1stExon;5'UTR;TSS1500;1stExon	chr4:99849305-99850552	S_Shore	4:99850755-99851354	Promoter_Associated	NA
cg12527684	3.73336e-09	0	-0.238334	5.04335e-06	0.01	-0.240103	cg12527684	4	99851156		rs34631993	EIF4E;EIF4E;EIF4E;EIF4E;EIF4E		cg12527684	5'UTR;1stExon;5'UTR;TSS1500;1stExon	chr4:99849305-99850552	S_Shore	4:99850755-99851354	Promoter_Associated	NA
cg15633390	1.62824e-10	0	-0.423114	3.50229e-06	0.01	-0.417024	cg15633390	4	99851211			EIF4E;EIF4E;EIF4E;EIF4E;EIF4E		cg15633390	5'UTR;1stExon;5'UTR;TSS1500;1stExon	chr4:99849305-99850552	S_Shore	4:99850755-99851354	Promoter_Associated	NA
cg21341586	2.90756e-12	0	-0.53097	9.78418e-05	0.04	-0.426377	cg21341586	4	99851281			EIF4E;EIF4E;EIF4E;EIF4E;EIF4E		cg21341586	5'UTR;1stExon;5'UTR;TSS1500;1stExon	chr4:99849305-99850552	S_Shore	4:99850755-99851354	Promoter_Associated	NA
cg26639552	8.1679e-11	0	-0.390438	9.92819e-05	0.04	-0.324453	cg26639552	4	102340691					cg26639552						NA
cg16758598	1.52273e-09	0	-0.441179	4.65492e-06	0.01	-0.366609	cg16758598	4	106729791			GSTCD;GSTCD		cg16758598	Body;Body					NA
cg11289878	5.97762e-08	0	0.170237	4.84246e-05	0.03	0.170883	cg11289878	4	111121682					cg11289878		chr4:111119187-111120084	S_Shore			NA
cg26869131	0.00379225	0.03	-0.201919	0.000144959	0.05	-0.327474	cg26869131	4	116035082	rs76478324		NDST4		cg26869131	TSS200					NA
cg20522483	2.62144e-06	0	0.203143	0.00013514	0.05	0.197038	cg20522483	4	119659495			SEC24D		cg20522483	Body					NA
cg20102639	0.000633702	0.01	-0.293036	0.00010242	0.04	-0.246269	cg20102639	4	123610150					cg20102639						NA
cg26994377	3.97241e-06	0	-0.280262	1.24828e-05	0.02	-0.324289	cg26994377	4	140579069					cg26994377				4:140578848-140579165	Unclassified	NA
cg03418002	0.00024954	0.01	0.246119	2.48147e-05	0.03	0.308774	cg03418002	4	140655478			MAML3		cg03418002	Body	chr4:140655962-140657135	N_Shore	4:140655440-140657159	Unclassified_Cell_type_specific	TRUE
cg18127159	2.26906e-06	0	-0.299326	9.21592e-05	0.04	-0.32668	cg18127159	4	140834822			MAML3		cg18127159	Body					NA
cg21434376	2.07495e-05	0	-0.307723	6.59115e-05	0.04	-0.365264	cg21434376	4	141563054			TBC1D9		cg21434376	Body					TRUE
cg16655388	2.96355e-06	0	-0.350698	5.66123e-05	0.03	-0.316528	cg16655388	4	142560910			IL15;IL15		cg16655388	5'UTR;5'UTR	chr4:142557388-142558323	S_Shelf	4:142560869-142560940	Unclassified_Cell_type_specific	NA
cg26811385	2.05754e-10	0	-0.325345	4.14701e-05	0.03	-0.302399	cg26811385	4	150832003					cg26811385						NA
cg20668096	0.00130048	0.02	0.131992	2.86411e-05	0.03	0.177927	cg20668096	4	151500192			LRBA		cg20668096	Body	chr4:151500763-151501299	N_Shore			NA
cg19413725	4.38386e-05	0	0.197498	3.09323e-05	0.03	0.202984	cg19413725	4	152351973			FAM160A1		cg19413725	5'UTR					NA
cg19249516	0.00411178	0.04	-0.170198	0.00016872	0.05	-0.216987	cg19249516	4	156667493					cg19249516						NA
cg08121954	4.47063e-11	0	0.26411	2.69942e-07	0.01	0.269498	cg08121954	4	156825203			TDO2		cg08121954	Body					NA
cg07045803	0.00122442	0.02	0.232792	0.000119056	0.05	0.30126	cg07045803	4	160125667					cg07045803				4:160125615-160125704	Unclassified_Cell_type_specific	NA
cg05251952	1.67844e-07	0	0.280671	6.67104e-05	0.04	0.265698	cg05251952	4	166000605			TMEM192		cg05251952	3'UTR					NA
cg03364683	4.49765e-07	0	-0.314762	6.11934e-07	0.01	-0.325372	cg03364683	4	169402298			DDX60L		cg03364683	TSS1500	chr4:169401350-169401725	S_Shore	4:169401084-169402629	Promoter_Associated	TRUE
cg26737985	8.26618e-05	0	0.218319	0.000111926	0.04	0.244934	cg26737985	4	170263544					cg26737985						NA
cg21739530	7.94979e-06	0	-0.318689	0.000114196	0.04	-0.30261	cg21739530	4	174186068			GALNT7		cg21739530	Body			4:174185646-174186137	Unclassified_Cell_type_specific	NA
cg14662522	0.000204023	0.01	-0.209332	0.000104348	0.04	-0.241927	cg14662522	4	182879759	rs75708656				cg14662522						NA
cg08968896	0.00168848	0.02	0.136836	7.80926e-05	0.04	0.167089	cg08968896	4	183834069			DCTD;DCTD		cg08968896	Body;Body	chr4:183838036-183839286	N_Shelf			NA
cg19412663	4.70289e-07	0	0.246704	2.83822e-05	0.03	0.235597	cg19412663	4	184679386					cg19412663		chr4:184679531-184679788	N_Shore			NA
cg01899937	0.000164227	0	0.261667	1.96447e-05	0.02	0.318708	cg01899937	4	185723505			ACSL1		cg01899937	Body	chr4:185724434-185724647	N_Shore			NA
cg03498175	1.75871e-10	0	0.449826	7.92288e-06	0.02	0.414416	cg03498175	4	185724569			ACSL1		cg03498175	Body	chr4:185724434-185724647	Island			NA
cg08823975	7.01844e-11	0	0.446042	2.85679e-06	0.01	0.409456	cg08823975	4	185724646			ACSL1		cg08823975	Body	chr4:185724434-185724647	Island			NA
cg24277788	4e-09	0	0.42165	2.03547e-05	0.02	0.387332	cg24277788	4	185724837			ACSL1		cg24277788	5'UTR	chr4:185724434-185724647	S_Shore			NA
cg20387304	2.85996e-10	0	0.396552	4.86742e-05	0.03	0.322265	cg20387304	4	186734209			SORBS2;SORBS2;SORBS2		cg20387304	5'UTR;TSS1500;TSS1500					NA
cg14477780	1.19604e-10	0	0.507353	7.82373e-05	0.04	0.410607	cg14477780	4	187088191			FAM149A;FAM149A		cg14477780	Body;Body					NA
cg02658551	2.77766e-06	0	0.259291	3.28793e-05	0.03	0.285131	cg02658551	4	187148009			KLKB1		cg02658551	TSS1500					NA
cg26612409	2.34913e-06	0	-0.254699	1.76701e-05	0.02	-0.272188	cg26612409	5	160335			PLEKHG4B		cg26612409	Body					TRUE
cg11902777	3.4821e-08	0	-0.232879	2.01116e-05	0.02	-0.233329	cg11902777	5	368843			AHRR		cg11902777	Body	chr5:370185-370422	N_Shore	5:368701-369484	Gene_Associated	TRUE
cg12202185	2.39447e-06	0	-0.295485	9.51679e-05	0.04	-0.3062	cg12202185	5	369088			AHRR		cg12202185	Body	chr5:370185-370422	N_Shore	5:368701-369484	Gene_Associated	TRUE
cg03604011	7.77e-07	0	-0.242354	0.000107607	0.04	-0.237209	cg03604011	5	400201	rs80318212		AHRR		cg03604011	Body			5:399688-400271	Unclassified_Cell_type_specific	TRUE
cg06852942	9.13924e-07	0	-0.24384	3.44903e-05	0.03	-0.275451	cg06852942	5	476497			SLC9A3		cg06852942	Body	chr5:476317-476933	Island			NA
cg24179734	1.26063e-05	0	-0.159307	0.000154554	0.05	-0.209772	cg24179734	5	891290			BRD9;BRD9;BRD9		cg24179734	Body;Body;Body	chr5:892522-893479	N_Shore	5:891100-891460	Promoter_Associated_Cell_type_specific	NA
cg18867781	0.000230871	0.01	-0.264417	0.000115054	0.04	-0.220436	cg18867781	5	978293					cg18867781						NA
cg12324353	2.70149e-05	0	-0.232593	4.4468e-05	0.03	-0.197231	cg12324353	5	1269197	rs35218116		TERT;TERT		cg12324353	Body;Body	chr5:1270778-1271101	N_Shore			NA
cg11795015	0.0050523	0.04	-0.127063	8.83403e-05	0.04	-0.165075	cg11795015	5	1866329					cg11795015						NA
cg08596532	0.00027898	0.01	-0.292482	2.26593e-05	0.03	-0.264019	cg08596532	5	5033993			LOC340094		cg08596532	TSS1500					NA
cg08283941	1.10827e-05	0	0.235753	4.16957e-06	0.01	0.26566	cg08283941	5	14816929			ANKH		cg08283941	Body					NA
cg14766603	1.08172e-07	0	-0.40954	2.692e-05	0.03	-0.398328	cg14766603	5	24382153					cg14766603						NA
cg19219750	7.37165e-05	0	-0.0935639	7.34511e-05	0.04	-0.105611	cg19219750	5	31193686			CDH6		cg19219750	TSS200	chr5:31193952-31194419	N_Shore			NA
cg25642955	3.46512e-05	0	-0.255368	0.00011289	0.04	-0.241183	cg25642955	5	33050111					cg25642955						TRUE
cg05018638	1.59832e-06	0	-0.212201	6.29e-05	0.04	-0.282224	cg05018638	5	33984768			SLC45A2;SLC45A2;SLC45A2;SLC45A2		cg05018638	5'UTR;5'UTR;1stExon;1stExon					NA
cg23430771	2.33614e-07	0	-0.253249	1.44398e-05	0.02	-0.255468	cg23430771	5	33984781			SLC45A2;SLC45A2		cg23430771	TSS200;TSS200					NA
cg13927504	0.000497653	0.01	-0.185169	4.91158e-05	0.03	-0.223032	cg13927504	5	39800321					cg13927504						NA
cg24947064	3.24872e-05	0	-0.248807	0.000167722	0.05	-0.212844	cg24947064	5	52086776	rs16880266		ITGA1;PELO		cg24947064	Body;5'UTR	chr5:52083946-52084287	S_Shelf			NA
cg25460563	3.04732e-05	0	0.147354	8.40114e-05	0.04	0.165771	cg25460563	5	53839886			SNX18;SNX18		cg25460563	3'UTR;3'UTR					NA
cg09167976	2.56879e-05	0	-0.195536	0.000177284	0.05	-0.203674	cg09167976	5	56835389					cg09167976						NA
cg24838839	3.24188e-09	0	0.237635	4.20961e-06	0.01	0.2155	cg24838839	5	61031569					cg24838839						NA
cg11790417	2.4844e-08	0	0.26248	6.76896e-05	0.04	0.233438	cg11790417	5	67089009					cg11790417						NA
cg19080233	1.58401e-07	0	0.200345	2.11732e-05	0.02	0.189132	cg19080233	5	67089012					cg19080233						NA
cg01839565	2.47225e-05	0	-0.236648	4.16755e-05	0.03	-0.246589	cg01839565	5	71221502					cg01839565						NA
cg13275603	9.37107e-09	0	-0.417214	1.67569e-05	0.02	-0.395427	cg13275603	5	73927487			ENC1		cg13275603	3'UTR					NA
cg10198943	9.86473e-08	0	-0.285822	1.82599e-05	0.02	-0.318744	cg10198943	5	75668478		rs80354322			cg10198943						TRUE
cg18645625	9.85126e-06	0	0.262623	9.92575e-06	0.02	0.278972	cg18645625	5	79699531		rs77344911			cg18645625		chr5:79703436-79704444	N_Shelf			NA
cg01603981	1.98912e-06	0	0.244738	2.24403e-05	0.02	0.280644	cg01603981	5	80043300			MSH3		cg01603981	Body					NA
cg21052608	5.2918e-07	0	-0.378391	8.2634e-05	0.04	-0.371172	cg21052608	5	81652962					cg21052608				5:81652679-81653616	Unclassified_Cell_type_specific	NA
cg03613942	2.04468e-05	0	-0.268447	1.19346e-05	0.02	-0.333285	cg03613942	5	86416413					cg03613942						NA
cg23970546	3.2535e-07	0	-0.342627	0.0001495	0.05	-0.304036	cg23970546	5	87205266					cg23970546						NA
cg15221739	7.55e-07	0	-0.246447	3.07419e-05	0.03	-0.216061	cg15221739	5	90236557			GPR98;GPR98		cg15221739	Body;Body					NA
cg01071459	2.82788e-06	0	0.311424	5.09738e-05	0.03	0.334346	cg01071459	5	92939654					cg01071459		chr5:92939795-92940216	N_Shore			NA
cg09244244	9.56199e-08	0	-0.224118	0.000145979	0.05	-0.171836	cg09244244	5	94891907			ARSK;TTC37		cg09244244	Body;TSS1500	chr5:94890407-94891169	S_Shore	5:94891905-94892015	Promoter_Associated	NA
cg00335744	6.23959e-06	0	-0.323945	9.71144e-05	0.04	-0.288397	cg00335744	5	95298673			ELL2		cg00335744	TSS1500	chr5:95296368-95297438	S_Shore			NA
cg08381046	3.59812e-09	0	-0.358365	0.000120792	0.05	-0.263255	cg08381046	5	112294315					cg08381046				5:112294238-112294460	Unclassified_Cell_type_specific	TRUE
cg08213909	3.50693e-09	0	0.301822	3.44059e-06	0.01	0.305058	cg08213909	5	112417701			MCC;MCC		cg08213909	Body;Body					TRUE
cg21187195	2.95461e-07	0	-0.379987	9.56337e-05	0.04	-0.267115	cg21187195	5	114830673					cg21187195						NA
cg18145937	2.74513e-05	0	-0.285517	1.69898e-05	0.02	-0.22765	cg18145937	5	132010740	rs2243253		IL4;IL4		cg18145937	Body;Body			5:132010662-132011057	Unclassified_Cell_type_specific	TRUE
cg20075683	4.94832e-05	0	0.176403	3.42644e-05	0.03	0.215151	cg20075683	5	132083910	rs13167731		CCNI2		cg20075683	Body	chr5:132082873-132083911	Island	5:132082544-132084072	Promoter_Associated	NA
cg25947408	1.63341e-06	0	-0.270903	0.000159212	0.05	-0.282096	cg25947408	5	133451383			TCF7;TCF7;TCF7;TCF7;TCF7;TCF7;TCF7		cg25947408	5'UTR;TSS1500;TSS1500;Body;TSS200;5'UTR;5'UTR	chr5:133449320-133451260	S_Shore			NA
cg15413523	5.50324e-06	0	-0.262436	6.6088e-05	0.04	-0.270395	cg15413523	5	133451625			TCF7;TCF7;TCF7;TCF7;TCF7;TCF7;TCF7;TCF7;TCF7;TCF7		cg15413523	5'UTR;1stExon;5'UTR;5'UTR;1stExon;5'UTR;5'UTR;Body;1stExon;5'UTR	chr5:133449320-133451260	S_Shore			NA
cg04234540	2.07015e-06	0	0.258634	3.17099e-05	0.03	0.222391	cg04234540	5	134442081					cg04234540						NA
cg14060518	1.25825e-06	0	0.226909	1.21186e-05	0.02	0.224287	cg14060518	5	134880967					cg14060518		chr5:134879443-134879819	S_Shore			NA
cg13707793	3.16496e-09	0	0.405818	1.93971e-05	0.02	0.396304	cg13707793	5	139045301			CXXC5		cg13707793	5'UTR	chr5:139047905-139048235	N_Shelf			NA
cg09697696	0.00033097	0.01	-0.270381	1.95728e-05	0.02	-0.352244	cg09697696	5	139488623					cg09697696		chr5:139486931-139487672	S_Shore			NA
cg24119717	1.35682e-05	0	-0.249817	0.000124744	0.05	-0.361625	cg24119717	5	139488731					cg24119717		chr5:139486931-139487672	S_Shore			NA
cg12192566	5.37006e-05	0	0.164987	8.4976e-05	0.04	0.25517	cg12192566	5	140011377			CD14;CD14		cg12192566	3'UTR;3'UTR	chr5:140011482-140012739	N_Shore	5:140011346-140011540	Unclassified_Cell_type_specific	NA
cg02346737	1.85729e-06	0	0.261822	3.23837e-05	0.03	0.278918	cg02346737	5	142490096	rs34197001		ARHGAP26;ARHGAP26		cg02346737	Body;Body					NA
cg07876340	0.000119442	0	-0.269734	9.95749e-05	0.04	-0.195989	cg07876340	5	143150957					cg07876340						NA
cg26531174	2.92582e-05	0	0.0842008	0.000160554	0.05	0.0974829	cg26531174	5	149546073			CDX1		cg26531174	TSS1500	chr5:149546027-149546988	Island			NA
cg00919055	1.312e-06	0	0.218916	0.000102119	0.04	0.212695	cg00919055	5	149546946	rs77765544		CDX1		cg00919055	Body	chr5:149546027-149546988	Island	5:149546849-149547010	Unclassified_Cell_type_specific	NA
cg12334871	2.463e-06	0	0.336	5.19403e-05	0.03	0.324533	cg12334871	5	149993971			SYNPO		cg12334871	5'UTR					NA
cg14580211	3.15869e-06	0	-0.280858	4.84062e-05	0.03	-0.323728	cg14580211	5	150161299			C5orf62		cg14580211	Body	chr5:150158223-150158654	S_Shelf			NA
cg23172995	5.74624e-10	0	0.370015	6.84e-07	0.01	0.379649	cg23172995	5	150486801			ANXA6;ANXA6		cg23172995	Body;Body					NA
cg25373553	0.000287122	0.01	-0.180529	3.97496e-05	0.03	-0.212887	cg25373553	5	151328029					cg25373553						NA
cg11528517	1.82516e-10	0	-0.0884034	8.52697e-05	0.04	-0.0826568	cg11528517	5	154238919			CNOT8		cg11528517	5'UTR	chr5:154237008-154238362	S_Shore	5:154238741-154239388	Promoter_Associated	NA
cg06711306	1.37596e-09	0	-0.210827	1.96156e-05	0.02	-0.205574	cg06711306	5	159895052					cg06711306				5:159894496-159895467	Promoter_Associated	TRUE
cg26429629	1.97375e-06	0	-0.134349	3.64487e-05	0.03	-0.148846	cg26429629	5	169758391			LOC257358		cg26429629	TSS200			5:169758101-169758651	Unclassified	TRUE
cg01138819	1.06e-07	0	-0.27138	8.70131e-05	0.04	-0.162693	cg01138819	5	171055226					cg01138819		chr5:171057071-171057340	N_Shore			NA
cg00327072	0.000183155	0.01	0.179672	1.42771e-05	0.02	0.247736	cg00327072	5	172110477			NEURL1B		cg00327072	Body	chr5:172110282-172111166	Island	5:172110118-172111737	Unclassified_Cell_type_specific	NA
cg18040788	5.91965e-08	0	-0.236857	2.59305e-05	0.03	-0.226938	cg18040788	5	173852421					cg18040788						NA
cg06501744	0.00787081	0.05	-0.102291	0.000157402	0.05	-0.188961	cg06501744	5	178899789	rs35971591				cg06501744						NA
cg25925252	8.94846e-05	0	-0.168976	0.000121489	0.05	-0.154733	cg25925252	5	178913683	rs35536940				cg25925252						NA
cg14830791	8.7654e-06	0	-0.277964	0.000110399	0.04	-0.242093	cg14830791	6	1407935					cg14830791						NA
cg16447311	0.00132494	0.02	0.204314	0.000145377	0.05	0.279619	cg16447311	6	1604134					cg16447311		chr6:1604606-1615866	N_Shore	6:1603999-1604907	Unclassified	NA
cg19592898	6.34972e-06	0	0.317463	0.000135912	0.05	0.291799	cg19592898	6	1620889					cg19592898		chr6:1619093-1621094	Island	6:1620588-1620936	Unclassified_Cell_type_specific	NA
cg13549497	2.37469e-10	0	0.281851	2.80057e-06	0.01	0.292627	cg13549497	6	1621093					cg13549497		chr6:1619093-1621094	Island			NA
cg22053159	9.83e-07	0	-0.285622	0.000145729	0.05	-0.21114	cg22053159	6	2478543					cg22053159						NA
cg26211800	4.51275e-08	0	0.16114	6.2637e-05	0.04	0.163228	cg26211800	6	3848863			FAM50B		cg26211800	TSS1500	chr6:3849271-3851048	N_Shore	6:3848806-3850577	Promoter_Associated	NA
cg15382302	2.02461e-06	0	0.202955	0.000175994	0.05	0.22166	cg15382302	6	3848866			FAM50B		cg15382302	TSS1500	chr6:3849271-3851048	N_Shore	6:3848806-3850577	Promoter_Associated	NA
cg16907934	6.50034e-09	0	0.228358	7.20487e-05	0.04	0.230128	cg16907934	6	3848904	rs9502077		FAM50B		cg16907934	TSS1500	chr6:3849271-3851048	N_Shore	6:3848806-3850577	Promoter_Associated	NA
cg23581088	3.17896e-05	0	-0.250635	0.000111756	0.04	-0.281015	cg23581088	6	3912160					cg23581088						TRUE
cg08308214	9.38017e-10	0	0.342436	4.92688e-05	0.03	0.279858	cg08308214	6	4133029			PECI;PECI;PECI;PECI		cg08308214	Body;Body;Body;Body	chr6:4135175-4136460	N_Shelf			NA
cg19063563	9.1478e-11	0	0.247205	1.32806e-06	0.01	0.240718	cg19063563	6	8079840			EEF1E1;EEF1E1		cg19063563	Body;3'UTR					NA
cg17204113	1.21961e-05	0	-0.368404	4.47272e-05	0.03	-0.32703	cg17204113	6	8108669		rs80189203			cg17204113						TRUE
cg08733739	3.68568e-08	0	0.13325	1.13301e-05	0.02	0.124157	cg08733739	6	13438879			GFOD1		cg08733739	Body					NA
cg08248579	2.89035e-09	0	-0.468763	6.78116e-06	0.02	-0.48676	cg08248579	6	17988937			KIF13A;KIF13A;KIF13A;KIF13A		cg08248579	TSS1500;TSS1500;TSS1500;TSS1500	chr6:17987415-17988405	S_Shore			NA
cg03089870	4.79917e-07	0	-0.326042	4.214e-05	0.03	-0.288626	cg03089870	6	17988960			KIF13A;KIF13A;KIF13A;KIF13A		cg03089870	TSS1500;TSS1500;TSS1500;TSS1500	chr6:17987415-17988405	S_Shore			NA
cg04359753	0.000221057	0.01	-0.27657	0.000145182	0.05	-0.295359	cg04359753	6	19839767	rs8214		ID4		cg04359753	3'UTR	chr6:19837504-19839314	S_Shore			NA
cg10558740	1.91634e-09	0	-0.416837	5.49521e-06	0.02	-0.280157	cg10558740	6	22148738			FLJ22536		cg10558740	Body					NA
cg03839782	6.76567e-05	0	-0.252328	0.000104439	0.04	-0.167655	cg03839782	6	24903167		rs80257472	FAM65B		cg03839782	5'UTR					NA
cg14381040	4.52189e-08	0	0.259304	0.000161863	0.05	0.224413	cg14381040	6	25733243					cg14381040		chr6:25732692-25732957	S_Shore			NA
cg27613749	1.02285e-05	0	0.223058	8.67221e-05	0.04	0.247829	cg27613749	6	25756473			SLC17A4		cg27613749	5'UTR					NA
cg26174326	2.03928e-05	0	0.3493	0.000100995	0.04	0.385575	cg26174326	6	26016674					cg26174326		chr6:26020671-26021125	N_Shelf			NA
cg23259375	5.89094e-05	0	0.288012	0.000159588	0.05	0.305902	cg23259375	6	26016732					cg23259375		chr6:26020671-26021125	N_Shelf			NA
cg17261676	3.12559e-05	0	0.392127	4.22748e-05	0.03	0.405697	cg17261676	6	26016808	rs79757840	rs79157127			cg17261676		chr6:26020671-26021125	N_Shelf			NA
cg08511651	5.64807e-05	0	0.389482	0.000171686	0.05	0.430866	cg08511651	6	26017619		rs34541321	HIST1H1A		cg08511651	1stExon	chr6:26020671-26021125	N_Shelf	6:26017387-26018636	Promoter_Associated	NA
cg14703002	5.38315e-05	0	0.361757	0.000153941	0.05	0.353261	cg14703002	6	26018058	rs199749		HIST1H1A		cg14703002	TSS200	chr6:26020671-26021125	N_Shelf	6:26017387-26018636	Promoter_Associated	TRUE
cg13679778	6.47587e-06	0	-0.342855	0.000121527	0.05	-0.391227	cg13679778	6	28493019			GPX5;GPX5		cg13679778	TSS1500;TSS1500					NA
cg02173969	1.58578e-09	0	0.348101	6.27957e-06	0.02	0.322184	cg02173969	6	28882863			TRIM27		cg02173969	Body					NA
cg12463578	5.55708e-05	0	-0.307441	7.65498e-05	0.04	-0.271613	cg12463578	6	29644756			ZFP57		cg12463578	1stExon					NA
cg21893651	1.72811e-05	0	0.239912	3.11419e-05	0.03	0.233764	cg21893651	6	30001368			NCRNA00171		cg21893651	Body					NA
cg17451015	4.28339e-06	0	-0.253429	0.00010744	0.04	-0.244984	cg17451015	6	30123226			TRIM10;TRIM10		cg17451015	Body;Body					NA
cg18200389	2.58558e-08	0	0.216285	2.20944e-05	0.02	0.198566	cg18200389	6	30170340			TRIM26		cg18200389	5'UTR					NA
cg26484464	0.000327739	0.01	0.145941	0.000105475	0.04	0.23357	cg26484464	6	30537886	rs34752193		ABCF1;ABCF1		cg26484464	TSS1500;TSS1500	chr6:30538983-30539487	N_Shore			NA
cg20378070	1.83128e-07	0	-0.264511	5.84503e-05	0.03	-0.324626	cg20378070	6	30641179			DHX16;DHX16		cg20378070	TSS1500;TSS1500	chr6:30640431-30640853	S_Shore	6:30640152-30641180	Promoter_Associated	NA
cg01449469	1.42741e-07	0	0.285956	4.38189e-05	0.03	0.309308	cg01449469	6	30644681			KIAA1949;KIAA1949		cg01449469	3'UTR;3'UTR	chr6:30640431-30640853	S_Shelf	6:30644477-30645026	Gene_Associated_Cell_type_specific	NA
cg16161418	1.74e-07	0	0.272029	4.31464e-05	0.03	0.29441	cg16161418	6	30644798	rs17195600		KIAA1949;KIAA1949		cg16161418	3'UTR;3'UTR	chr6:30640431-30640853	S_Shelf	6:30644477-30645026	Gene_Associated_Cell_type_specific	NA
cg21783599	9.9855e-07	0	0.299566	0.000164774	0.05	0.31488	cg21783599	6	30881152	rs71737221		VARS2;VARS2;VARS2;GTF2H4		cg21783599	TSS1500;TSS1500;TSS1500;Body	chr6:30881533-30882296	N_Shore			NA
cg20984924	3.2441e-05	0	-0.173622	0.0001383	0.05	-0.17837	cg20984924	6	31005837					cg20984924						TRUE
cg09887589	7e-09	0	-0.154683	4.6201e-05	0.03	-0.159247	cg09887589	6	31702785			CLIC1		cg09887589	Body			6:31702445-31703047	Promoter_Associated	TRUE
cg12457415	4.04729e-10	0	-0.277878	0.000116985	0.05	-0.249559	cg12457415	6	31702862	rs58280697		CLIC1		cg12457415	Body			6:31702445-31703047	Promoter_Associated	TRUE
cg23175055	1.58546e-06	0	-0.205581	6.04609e-05	0.04	-0.190962	cg23175055	6	31704738			CLIC1		cg23175055	TSS1500	chr6:31707489-31708336	N_Shelf			NA
cg12149319	4.68032e-08	0	0.292465	4.80661e-05	0.03	0.25033	cg12149319	6	31947212			STK19;STK19;STK19		cg12149319	Body;Body;Body			6:31946811-31947327	Unclassified_Cell_type_specific	NA
cg03661299	3.6e-08	0	0.280408	0.000166351	0.05	0.233038	cg03661299	6	31947216			STK19;STK19;STK19		cg03661299	Body;Body;Body			6:31946811-31947327	Unclassified_Cell_type_specific	NA
cg18419271	8.98133e-05	0	0.256133	0.000119646	0.05	0.330953	cg18419271	6	32116016					cg18419271		chr6:32116590-32117229	N_Shore			NA
cg03812323	0.001617	0.02	0.185294	0.000173568	0.05	0.238396	cg03812323	6	32116106					cg03812323		chr6:32116590-32117229	N_Shore			NA
cg23061027	0.000200479	0.01	0.254687	6.08811e-05	0.04	0.27971	cg23061027	6	32116207			PRRT1		cg23061027	3'UTR	chr6:32116590-32117229	N_Shore			NA
cg14027333	3.36707e-05	0	0.252422	0.000115424	0.04	0.264056	cg14027333	6	32116317		rs78698982	PRRT1		cg14027333	3'UTR	chr6:32116590-32117229	N_Shore			NA
cg27067781	8.7313e-07	0	0.425156	1.24601e-05	0.02	0.394931	cg27067781	6	32116853			PRRT1		cg27067781	3'UTR	chr6:32116590-32117229	Island	6:32116667-32116975	Unclassified_Cell_type_specific	NA
cg17626960	1.7044e-07	0	0.452953	0.000174132	0.05	0.362046	cg17626960	6	32116918			PRRT1		cg17626960	3'UTR	chr6:32116590-32117229	Island	6:32116667-32116975	Unclassified_Cell_type_specific	NA
cg05767720	3.25279e-07	0	0.366365	1.41791e-05	0.02	0.412928	cg05767720	6	32117281			PRRT1		cg05767720	Body	chr6:32118101-32118544	N_Shore			NA
cg07444414	5.68061e-06	0	0.172918	4.93684e-05	0.03	0.165223	cg07444414	6	32117377			PRRT1		cg07444414	Body	chr6:32118101-32118544	N_Shore			NA
cg15078061	5.8377e-06	0	0.126647	9.09822e-06	0.02	0.137306	cg15078061	6	32117558	rs77124151		PRRT1		cg15078061	Body	chr6:32118101-32118544	N_Shore	6:32117451-32117667	Unclassified_Cell_type_specific	NA
cg05985317	8.53536e-06	0	0.266267	4.94613e-05	0.03	0.277349	cg05985317	6	32118208			PRRT1		cg05985317	Body	chr6:32118101-32118544	Island			NA
cg15194163	5.5441e-05	0	0.207393	0.000144854	0.05	0.214452	cg15194163	6	32118213			PRRT1		cg15194163	Body	chr6:32118101-32118544	Island			NA
cg05714552	9.8339e-07	0	0.234748	0.000168472	0.05	0.202895	cg05714552	6	32118295			PRRT1		cg05714552	Body	chr6:32118101-32118544	Island			NA
cg08123207	4.39684e-06	0	0.301385	6.75711e-05	0.04	0.29821	cg08123207	6	32118312			PRRT1		cg08123207	Body	chr6:32118101-32118544	Island			NA
cg22849665	3.44834e-07	0	0.347717	1.06159e-05	0.02	0.348451	cg22849665	6	32118375			PRRT1		cg22849665	Body	chr6:32118101-32118544	Island			NA
cg11617964	4.6271e-06	0	0.295068	1.72597e-05	0.02	0.329203	cg11617964	6	32118399			PRRT1		cg11617964	Body	chr6:32118101-32118544	Island			NA
cg22268510	4.54584e-06	0	0.362702	7.57332e-05	0.04	0.357249	cg22268510	6	32118420			PRRT1		cg22268510	Body	chr6:32118101-32118544	Island			NA
cg08331398	2.671e-07	0	0.222728	3.09767e-05	0.03	0.190617	cg08331398	6	32808918			PSMB8;PSMB8		cg08331398	Body;Body	chr6:32811494-32811839	N_Shelf	6:32808729-32808978	Promoter_Associated_Cell_type_specific	NA
cg11313335	2.4083e-09	0	0.269294	1.38931e-06	0.01	0.257486	cg11313335	6	32814921			TAP1		cg11313335	Body	chr6:32811494-32811839	S_Shelf			NA
cg16236263	2.71611e-06	0	-0.15031	1.79836e-05	0.02	-0.160608	cg16236263	6	32908605			HLA-DMB;HLA-DMB		cg16236263	1stExon;5'UTR			6:32908496-32909716	Unclassified	NA
cg00575744	0.000528736	0.01	-0.136501	3.08445e-05	0.03	-0.161331	cg00575744	6	32908642			HLA-DMB;HLA-DMB		cg00575744	1stExon;5'UTR			6:32908496-32909716	Unclassified	TRUE
cg12899649	4.37643e-07	0	-0.256944	0.000172895	0.05	-0.23584	cg12899649	6	33043762			HLA-DPB1;HLA-DPB1		cg12899649	5'UTR;1stExon			6:33043412-33043889	Unclassified	TRUE
cg18833958	4.29646e-05	0	-0.141765	0.000122334	0.05	-0.147695	cg18833958	6	33421468			ZBTB9		cg18833958	TSS1500	chr6:33422046-33422530	N_Shore	6:33420954-33422707	Promoter_Associated	NA
cg00686083	0.00153174	0.02	-0.0955449	9.22822e-05	0.04	-0.142424	cg00686083	6	33421476			ZBTB9		cg00686083	TSS1500	chr6:33422046-33422530	N_Shore	6:33420954-33422707	Promoter_Associated	NA
cg24617992	9.13582e-08	0	-0.138193	0.00013518	0.05	-0.0915528	cg24617992	6	33866289					cg24617992						NA
cg09118053	1.35982e-09	0	0.338728	6.60186e-05	0.04	0.253548	cg09118053	6	33873732					cg09118053						NA
cg07940011	2.32549e-11	0	0.396639	0.00015617	0.05	0.327629	cg07940011	6	33874211					cg07940011						NA
cg27178567	3.93384e-09	0	0.37088	8.37242e-05	0.04	0.321833	cg27178567	6	33874232					cg27178567						NA
cg00070899	2.3335e-05	0	-0.266101	0.000137548	0.05	-0.238609	cg00070899	6	34024479			GRM4		cg00070899	Body	chr6:34024201-34024457	S_Shore			TRUE
cg16624013	1.23175e-07	0	-0.168488	5.22029e-05	0.03	-0.170655	cg16624013	6	35437101	rs78498719		RPL10A		cg16624013	Body	chr6:35435810-35437084	S_Shore	6:35435158-35437111	Promoter_Associated	NA
cg14742186	2.42305e-09	0	-0.224585	8.70163e-05	0.04	-0.206382	cg14742186	6	39266823	rs80012627		KCNK17;KCNK17		cg14742186	3'UTR;3'UTR					NA
cg25033767	4.34737e-07	0	-0.217084	1.99485e-05	0.02	-0.252075	cg25033767	6	43044876			PTK7;PTK7;PTK7;PTK7		cg25033767	Body;Body;Body;Body	chr6:43044044-43045057	Island			TRUE
cg03845383	0.00230313	0.02	-0.119892	3.54678e-05	0.03	-0.155604	cg03845383	6	44354883			CDC5L		cg03845383	TSS1500	chr6:44355156-44355778	N_Shore	6:44354612-44356291	Promoter_Associated	NA
cg06665622	0.000160771	0	-0.2811	4.29378e-05	0.03	-0.28012	cg06665622	6	46293571	rs1372570		RCAN2		cg06665622	TSS200					NA
cg09375907	0.00230917	0.03	-0.12155	0.000103413	0.04	-0.235712	cg09375907	6	49706534			CRISP3		cg09375907	5'UTR					NA
cg02585622	1.42433e-06	0	-0.389408	0.00010971	0.04	-0.323771	cg02585622	6	49988602			DEFB110;DEFB110		cg02585622	Body;Body					NA
cg09750210	3.73135e-05	0	-0.28239	0.000153392	0.05	-0.276138	cg09750210	6	52985055					cg09750210						NA
cg23407151	2.34582e-07	0	-0.415011	8.30298e-05	0.04	-0.423154	cg23407151	6	53579798					cg23407151						NA
cg04703800	4.22736e-06	0	-0.321779	0.000137641	0.05	-0.322036	cg04703800	6	56956578			ZNF451;ZNF451		cg04703800	Body;Body	chr6:56954731-56955486	S_Shore			NA
cg01735991	0.000448802	0.01	0.196481	0.000119919	0.05	0.264418	cg01735991	6	70501068			LMBRD1		cg01735991	Body					NA
cg22614521	0.00012345	0	-0.276907	1.24397e-05	0.02	-0.34037	cg22614521	6	72178744		rs80265825			cg22614521						NA
cg00206507	2.65318e-06	0	-0.363789	2.65838e-05	0.03	-0.334988	cg00206507	6	72199637					cg00206507						NA
cg03389928	0.000537724	0.01	-0.188114	0.000127544	0.05	-0.20943	cg03389928	6	73493830	rs6900269		KCNQ5;KCNQ5;KCNQ5;KCNQ5;KCNQ5		cg03389928	Body;Body;Body;Body;Body					NA
cg01606773	8.49402e-05	0	-0.296009	0.000134975	0.05	-0.430214	cg01606773	6	74414015		rs79749674	CD109;CD109;CD109		cg01606773	Body;Body;Body					TRUE
cg17330093	3.332e-06	0	-0.38315	4.57758e-05	0.03	-0.350019	cg17330093	6	79380538					cg17330093						NA
cg16701167	0.000388944	0.01	0.181023	0.000151588	0.05	0.221283	cg16701167	6	84141234			ME1		cg16701167	TSS1500	chr6:84140412-84140998	S_Shore	6:84141175-84141408	Unclassified_Cell_type_specific	NA
cg00104072	0.000538754	0.01	-0.240763	6.26569e-05	0.04	-0.223556	cg00104072	6	85487766					cg00104072		chr6:85482569-85484718	S_Shelf			NA
cg15991104	2.26841e-07	0	-0.159997	2.15386e-05	0.02	-0.156641	cg15991104	6	88407390			AKIRIN2		cg15991104	Body	chr6:88411325-88412168	N_Shelf			NA
cg21738963	9.8122e-07	0	-0.21665	0.000126576	0.05	-0.158186	cg21738963	6	88879398					cg21738963		chr6:88875397-88877449	S_Shore			NA
cg07580479	2.87818e-13	0	0.278058	3.16607e-08	0.01	0.261674	cg07580479	6	108918822			FOXO3;FOXO3		cg07580479	Body;Body					NA
cg00890049	0.000189253	0.01	-0.312285	0.000174721	0.05	-0.401974	cg00890049	6	115892863					cg00890049						NA
cg19341652	2.62692e-06	0	-0.288398	0.000151137	0.05	-0.229658	cg19341652	6	116600143			DSE;TSPYL1		cg19341652	TSS1500;1stExon	chr6:116600494-116601174	N_Shore	6:116599823-116601604	Unclassified	NA
cg01505111	1.54541e-05	0	-0.290332	0.000167886	0.05	-0.257243	cg01505111	6	125621795		rs78774577	HDDC2		cg01505111	Body	chr6:125622704-125623117	N_Shore			NA
cg23621912	2.11942e-05	0	-0.251	0.000146243	0.05	-0.31639	cg23621912	6	129634114			LAMA2;LAMA2		cg23621912	Body;Body					TRUE
cg04600795	2.22219e-06	0	-0.229503	0.000181252	0.05	-0.231572	cg04600795	6	130774523					cg04600795						NA
cg01699630	3.06838e-06	0	0.164949	0.000136223	0.05	0.158847	cg01699630	6	131894023			ARG1		cg01699630	TSS1500					NA
cg25654653	1.78385e-06	0	0.354559	5.032e-06	0.01	0.338227	cg25654653	6	133035266	rs45511294		VNN1		cg25654653	TSS200					NA
cg24964103	1.27891e-06	0	0.291166	2.06732e-05	0.02	0.280664	cg24964103	6	133035379			VNN1		cg24964103	TSS200					NA
cg18817392	6.47502e-07	0	-0.346539	4.4316e-05	0.03	-0.372462	cg18817392	6	133788156			EYA4;EYA4;EYA4		cg18817392	Body;Body;Body					NA
cg06819279	1.49963e-09	0	0.306554	9.88376e-05	0.04	0.259378	cg06819279	6	134297853			TBPL1		cg06819279	5'UTR					NA
cg04717018	2.45973e-06	0	0.141942	0.000131539	0.05	0.107927	cg04717018	6	135143056					cg04717018						NA
cg19350115	5.91358e-06	0	-0.230551	5.15222e-05	0.03	-0.279212	cg19350115	6	136043961					cg19350115						TRUE
cg16628334	0.000406808	0.01	0.196861	0.000138944	0.05	0.237069	cg16628334	6	137812305	rs60986748				cg16628334		chr6:137814355-137815202	N_Shelf	6:137812293-137812606	Unclassified_Cell_type_specific	NA
cg10816760	3.42228e-07	0	-0.392303	9.62265e-05	0.04	-0.361278	cg10816760	6	142890973			LOC153910;LOC153910		cg10816760	Body;Body			6:142890865-142891143	Unclassified_Cell_type_specific	NA
cg12427264	1.12534e-08	0	0.145445	3.49655e-05	0.03	0.1345	cg12427264	6	144508349			STX11		cg12427264	Body	chr6:144507826-144508697	Island			NA
cg01613870	2.5168e-09	0	0.294613	7.711e-06	0.02	0.305266	cg01613870	6	144600070					cg01613870						NA
cg26926221	0.000239857	0.01	-0.215932	0.000181146	0.05	-0.214846	cg26926221	6	144698834		rs77068651	UTRN		cg26926221	Body					NA
cg04026887	0.000182351	0.01	-0.267153	1.28068e-05	0.02	-0.329092	cg04026887	6	150462309					cg04026887		chr6:150463771-150465002	N_Shore	6:150462299-150462363	Unclassified_Cell_type_specific	NA
cg14301191	6.91061e-08	0	0.164025	8.37864e-05	0.04	0.160912	cg14301191	6	158616065	rs12529100		GTF2H5		cg14301191	3'UTR					NA
cg01625222	1.31014e-06	0	-0.35664	3.32232e-05	0.03	-0.227529	cg01625222	6	159872297					cg01625222						NA
cg03634777	5.4327e-10	0	0.263905	2.73008e-05	0.03	0.273556	cg03634777	6	160512657			IGF2R;LOC729603		cg03634777	Body;TSS1500	chr6:160511936-160512465	S_Shore			NA
cg18403193	1.19489e-05	0	-0.299856	4.29772e-05	0.03	-0.264798	cg18403193	6	166349977			C6orf176		cg18403193	Body	chr6:166353937-166354233	N_Shelf			NA
cg16070740	0.00136748	0.02	-0.16915	0.000103928	0.04	-0.199996	cg16070740	6	169569703					cg16070740		chr6:169567265-169567610	S_Shelf			NA
cg04398893	4.96659e-05	0	-0.240544	5.18374e-05	0.03	-0.182188	cg04398893	6	170340417					cg04398893		chr6:170338214-170339677	S_Shore			TRUE
cg23368159	6.67688e-08	0	-0.279579	7.83179e-05	0.04	-0.253754	cg23368159	6	170768731					cg23368159		chr6:170764523-170764765	S_Shelf			TRUE
cg21381845	0.000808114	0.01	-0.216239	9.16634e-05	0.04	-0.288737	cg21381845	7	642127			PRKAR1B;PRKAR1B;PRKAR1B;PRKAR1B;PRKAR1B;PRKAR1B		cg21381845	Body;Body;Body;Body;Body;Body	chr7:644181-644461	N_Shelf			TRUE
cg19163939	5.31679e-05	0	-0.22138	6.94002e-05	0.04	-0.188663	cg19163939	7	944607			ADAP1		cg19163939	Body	chr7:942707-942940	S_Shore			TRUE
cg26036432	7.813e-06	0	-0.170978	6.22337e-05	0.04	-0.205004	cg26036432	7	1018384					cg26036432		chr7:1014698-1015239	S_Shelf			NA
cg17311587	1.58149e-09	0	-0.312401	2.14907e-05	0.02	-0.282049	cg17311587	7	1250088					cg17311587		chr7:1250826-1251141	N_Shore			NA
cg25778892	1.2322e-06	0	-0.342623	7.96248e-05	0.04	-0.289437	cg25778892	7	1250126					cg25778892		chr7:1250826-1251141	N_Shore			NA
cg02616405	6.56337e-08	0	-0.26004	9.87161e-05	0.04	-0.259917	cg02616405	7	1250756					cg02616405		chr7:1250826-1251141	N_Shore			NA
cg27403098	1.12962e-05	0	-0.266329	9.52077e-05	0.04	-0.240983	cg27403098	7	1626873		rs34660658	KIAA1908;KIAA1908;KIAA1908		cg27403098	Body;Body;Body					NA
cg25027584	1.59957e-09	0	0.291085	8.43662e-05	0.04	0.269453	cg25027584	7	1748302			ELFN1		cg25027584	TSS1500					NA
cg03801830	1.8038e-06	0	0.293607	2.24921e-06	0.01	0.366847	cg03801830	7	1748324	rs78135735		ELFN1		cg03801830	TSS1500					NA
cg25929139	0.000114417	0	0.237714	0.000147456	0.05	0.264036	cg25929139	7	1748515			ELFN1		cg25929139	TSS1500					NA
cg20718434	7.46693e-10	0	0.36796	5.25792e-06	0.02	0.365824	cg20718434	7	1748597			ELFN1		cg20718434	TSS200					NA
cg00076313	6.73459e-10	0	0.33034	3.10937e-06	0.01	0.330107	cg00076313	7	1748610			ELFN1		cg00076313	TSS200					NA
cg17549927	9.53127e-06	0	0.235214	2.69454e-05	0.03	0.300222	cg17549927	7	1748615			ELFN1		cg17549927	TSS200					NA
cg18218112	8.86904e-11	0	0.320573	6.39943e-05	0.04	0.274784	cg18218112	7	1748639			ELFN1		cg18218112	TSS200					NA
cg21998840	4.88955e-05	0	-0.286378	6.84368e-06	0.02	-0.369779	cg21998840	7	2212030			MAD1L1;MAD1L1;MAD1L1		cg21998840	Body;Body;Body			7:2211870-2212053	Unclassified_Cell_type_specific	NA
cg03772064	1.14639e-12	0	-0.445779	3.66871e-05	0.03	-0.382627	cg03772064	7	3258347					cg03772064						NA
cg21838554	0.00285425	0.03	-0.10662	8.56018e-06	0.02	-0.230442	cg21838554	7	4859125			RADIL		cg21838554	Body	chr7:4856858-4857166	S_Shore			NA
cg04675251	0.00041024	0.01	-0.278127	4.38757e-05	0.03	-0.209165	cg04675251	7	6702706					cg04675251		chr7:6703503-6704075	N_Shore			NA
cg14085715	4.44738e-05	0	0.309453	1.48132e-05	0.02	0.336156	cg14085715	7	20257162			MACC1		cg14085715	TSS200			7:20256913-20257426	Unclassified_Cell_type_specific	NA
cg00087425	2.11646e-08	0	-0.326659	1.44269e-05	0.02	-0.32572	cg00087425	7	22766829			IL6;IL6		cg00087425	5'UTR;1stExon			7:22765249-22768812	Unclassified	TRUE
cg02439266	2.13705e-11	0	0.370059	0.000143762	0.05	0.326945	cg02439266	7	27150042			HOXA3;HOXA3;HOXA3		cg02439266	5'UTR;Body;Body	chr7:27150030-27150418	Island			NA
cg07942135	2.30027e-05	0	0.360106	5.1925e-05	0.03	0.397035	cg07942135	7	27154262	rs11978817		HOXA3;HOXA3;HOXA3		cg07942135	5'UTR;TSS1500;5'UTR	chr7:27154999-27155426	N_Shore	7:27154220-27154328	Unclassified_Cell_type_specific	TRUE
cg08164294	2.15285e-05	0	0.386666	0.000101644	0.04	0.41152	cg08164294	7	27154387		rs70994629	HOXA3;HOXA3;HOXA3		cg08164294	5'UTR;TSS1500;5'UTR	chr7:27154999-27155426	N_Shore			TRUE
cg09574499	7.57878e-11	0	0.381131	7.51682e-05	0.04	0.330762	cg09574499	7	27168962			HOXA4		cg09574499	Body	chr7:27169572-27170638	N_Shore			NA
cg14042889	1.19181e-06	0	0.38559	0.000127864	0.05	0.401489	cg14042889	7	27169208		rs41303381	HOXA4		cg14042889	Body	chr7:27169572-27170638	N_Shore			NA
cg01936839	1.01082e-07	0	0.338042	0.000163191	0.05	0.292013	cg01936839	7	27198896					cg01936839		chr7:27199661-27200960	N_Shore	7:27197102-27199007	Unclassified_Cell_type_specific	NA
cg15170557	3.65639e-08	0	-0.208529	5.86256e-05	0.03	-0.200452	cg15170557	7	28214983			JAZF1		cg15170557	Body					NA
cg11967592	2.26887e-12	0	-0.294863	6.44054e-05	0.04	-0.251385	cg11967592	7	28725406			CREB5;CREB5;CREB5;CREB5		cg11967592	Body;Body;Body;TSS1500					TRUE
cg01718736	3.16895e-08	0	0.287355	1.26349e-05	0.02	0.285927	cg01718736	7	32527583			LSM5;LSM5;LSM5;LSM5		cg01718736	Body;Body;Body;Body	chr7:32529753-32530146	N_Shelf			NA
cg05891572	4.14558e-05	0	0.269003	2.4392e-06	0.01	0.337752	cg05891572	7	33462512			BBS9;BBS9;BBS9;BBS9		cg05891572	Body;Body;Body;Body					NA
cg18018990	4.41325e-05	0	-0.210154	0.000150694	0.05	-0.32469	cg18018990	7	34335534					cg18018990						NA
cg10516998	2.13225e-08	0	-0.131991	4.38506e-05	0.03	-0.121119	cg10516998	7	35733890			HERPUD2		cg10516998	Body	chr7:35733995-35734979	N_Shore			NA
cg22932808	1.31011e-06	0	-0.365881	1.59413e-07	0.01	-0.370891	cg22932808	7	41909842					cg22932808						NA
cg18836618	0.00289359	0.03	-0.203968	2.4652e-05	0.03	-0.20197	cg18836618	7	41960518					cg18836618						NA
cg21048501	3.3735e-06	0	-0.0845508	7.72837e-05	0.04	-0.0799941	cg21048501	7	43909515			MRPS24		cg21048501	TSS1500	chr7:43908911-43909478	S_Shore			NA
cg21504093	9.10372e-09	0	0.325077	3.26286e-06	0.01	0.323169	cg21504093	7	44199012	rs76159213	rs13306392	GCK;GCK;GCK		cg21504093	Body;TSS200;TSS200					NA
cg21987356	6.81767e-07	0	0.320792	3.43674e-05	0.03	0.318529	cg21987356	7	44199597			GCK;GCK;GCK		cg21987356	Body;TSS1500;TSS1500					NA
cg23929194	5.75725e-06	0	-0.244022	0.000162201	0.05	-0.243823	cg23929194	7	44662296			OGDH;OGDH;OGDH		cg23929194	5'UTR;5'UTR;5'UTR					NA
cg01573140	8.05586e-06	0	0.252044	3.3671e-05	0.03	0.258205	cg01573140	7	44687078			OGDH;OGDH;OGDH		cg01573140	Body;Body;Body					NA
cg00762623	4.39433e-06	0	-0.110782	1.90929e-05	0.02	-0.12771	cg00762623	7	45026020			SNORA9;C7orf40		cg00762623	TSS1500;Body	chr7:45025958-45026626	Island	7:45025609-45026721	Unclassified	NA
cg00830492	5.4582e-07	0	-0.353315	1.80615e-05	0.02	-0.347856	cg00830492	7	47432311			TNS3		cg00830492	Body			7:47431506-47432455	Unclassified_Cell_type_specific	TRUE
cg20195319	2.24583e-09	0	0.354093	4.59132e-05	0.03	0.298449	cg20195319	7	47568297			TNS3		cg20195319	5'UTR					NA
cg26055062	3.97936e-07	0	0.160682	0.000155787	0.05	0.162872	cg26055062	7	55090516			EGFR;EGFR;EGFR;EGFR		cg26055062	Body;Body;Body;Body	chr7:55086141-55088105	S_Shelf			NA
cg18129996	1.8272e-05	0	-0.193339	7.22845e-05	0.04	-0.209877	cg18129996	7	65334477					cg18129996		chr7:65338006-65338212	N_Shelf			TRUE
cg22114991	1.18386e-06	0	-0.348879	0.000112525	0.04	-0.28342	cg22114991	7	68162874					cg22114991						NA
cg03803008	2.34839e-09	0	0.342606	1.92909e-06	0.01	0.350793	cg03803008	7	70055327			AUTS2;AUTS2		cg03803008	Body;Body					NA
cg20270653	6.58069e-05	0	-0.166435	2.77431e-05	0.03	-0.227183	cg20270653	7	70962720			WBSCR17		cg20270653	Body					NA
cg27552912	5.20556e-06	0	-0.24247	5.87171e-05	0.03	-0.262876	cg27552912	7	81233441					cg27552912						NA
cg26407841	0.00143817	0.02	-0.180987	8.71379e-06	0.02	-0.227691	cg26407841	7	81475720					cg26407841						NA
cg20587945	1.37774e-05	0	-0.315429	2.69586e-05	0.03	-0.339574	cg20587945	7	83043384			SEMA3E		cg20587945	Body					NA
cg18764358	1.05017e-05	0	-0.334317	0.000111668	0.04	-0.350825	cg18764358	7	85138606					cg18764358						NA
cg16900102	4.70811e-06	0	-0.251813	0.000160161	0.05	-0.223099	cg16900102	7	98283412					cg16900102						NA
cg00833441	0.001406	0.02	-0.170929	9.10096e-05	0.04	-0.247621	cg00833441	7	98444410			TMEM130;TMEM130;TMEM130		cg00833441	3'UTR;3'UTR;3'UTR					NA
cg02327530	9.79e-07	0	-0.309206	2.04692e-05	0.02	-0.257172	cg02327530	7	100091786			C7orf51		cg02327530	3'UTR	chr7:100091180-100091598	S_Shore	7:100091072-100091926	Unclassified	TRUE
cg03880458	8.21869e-12	0	0.35919	1.01045e-06	0.01	0.33434	cg03880458	7	100306854					cg03880458		chr7:100303014-100304079	S_Shelf			NA
cg20238355	9.29863e-07	0	-0.250657	0.000168623	0.05	-0.231697	cg20238355	7	100612155		rs13233865	MUC12		cg20238355	TSS1500	chr7:100608736-100609793	S_Shelf			NA
cg07899060	2.49518e-09	0	-0.37745	1.00772e-06	0.01	-0.346718	cg07899060	7	101017354	rs2898575		EMID2		cg07899060	Body					NA
cg14823389	6.22184e-08	0	-0.36442	0.000105673	0.04	-0.332527	cg14823389	7	101398152					cg14823389						NA
cg22114489	9.73008e-08	0	-0.293364	3.83743e-05	0.03	-0.27628	cg22114489	7	101398177					cg22114489						NA
cg18205244	2.81175e-07	0	0.211617	0.000157097	0.05	0.202274	cg18205244	7	101482234			CUX1;CUX1;CUX1		cg18205244	Body;Body;Body					NA
cg13035268	2.38138e-05	0	0.267127	0.000117109	0.05	0.337578	cg13035268	7	103085736			SLC26A5;SLC26A5;SLC26A5;SLC26A5;SLC26A5		cg13035268	5'UTR;5'UTR;5'UTR;5'UTR;5'UTR	chr7:103085710-103086132	Island	7:103085652-103085761	Unclassified_Cell_type_specific	NA
cg05424678	2.85099e-12	0	0.362676	2.71746e-06	0.01	0.333413	cg05424678	7	105910233	rs75107757		NAMPT		cg05424678	Body					NA
cg05004518	4.71606e-09	0	0.371447	4.15868e-07	0.01	0.364907	cg05004518	7	105923321			NAMPT		cg05004518	Body	chr7:105924650-105925975	N_Shore			NA
cg20501882	2.45275e-08	0	0.300282	4.28181e-06	0.01	0.316186	cg20501882	7	107542178			DLD		cg20501882	Body					NA
cg13017929	4.51786e-08	0	-0.255618	0.000122423	0.05	-0.293043	cg13017929	7	116909621		rs79653773			cg13017929						TRUE
cg24057107	0.0019056	0.02	-0.249701	0.000175853	0.05	-0.369271	cg24057107	7	117970353					cg24057107						NA
cg19426050	1.6212e-10	0	0.311992	1.46931e-05	0.02	0.287466	cg19426050	7	120982933		rs79059568			cg19426050						NA
cg04386614	9.16836e-07	0	-0.266223	6.83666e-05	0.04	-0.291945	cg04386614	7	126364460			GRM8;GRM8;GRM8		cg04386614	Body;Body;Body					NA
cg15908975	5.35418e-09	0	-0.422587	9.316e-05	0.04	-0.318652	cg15908975	7	126698829			MIR592;GRM8;GRM8;GRM8		cg15908975	TSS1500;Body;Body;Body					NA
cg09868882	0.000211537	0.01	-0.252144	0.000159019	0.05	-0.165498	cg09868882	7	126883640			GRM8;GRM8;GRM8		cg09868882	TSS200;5'UTR;TSS200					NA
cg13454199	1.21389e-05	0	-0.104443	3.74085e-05	0.03	-0.138176	cg13454199	7	127914981	rs77374099				cg13454199		chr7:127910860-127911287	S_Shelf	7:127914877-127914991	Unclassified_Cell_type_specific	NA
cg15111065	2.70479e-07	0	0.267418	7.77716e-05	0.04	0.246935	cg15111065	7	129491725			UBE2H;UBE2H		cg15111065	Body;Body					NA
cg15763369	3.5335e-07	0	0.117324	4.43655e-06	0.01	0.132664	cg15763369	7	129713963			KLHDC10		cg15763369	Body	chr7:129710092-129710493	S_Shelf			NA
cg27052537	1.64971e-06	0	-0.270812	6.40105e-05	0.04	-0.23806	cg27052537	7	134323035					cg27052537						NA
cg02516134	1.0456e-07	0	-0.270323	4.32189e-05	0.03	-0.216547	cg02516134	7	134575187			CALD1;CALD1;CALD1;CALD1;CALD1		cg02516134	TSS1500;Body;TSS1500;Body;Body					NA
cg07217824	0.000151786	0	-0.258596	4.9354e-05	0.03	-0.324797	cg07217824	7	135665682		rs79735827			cg07217824		chr7:135661841-135662272	S_Shelf	7:135665511-135665816	Unclassified_Cell_type_specific	NA
cg10532908	0.000146018	0	-0.164713	0.000113993	0.04	-0.229545	cg10532908	7	142555548			EPHB6		cg10532908	5'UTR	chr7:142551879-142553186	S_Shelf			NA
cg18251389	0.00181277	0.02	-0.224339	8.5827e-05	0.04	-0.239021	cg18251389	7	144104563					cg18251389						NA
cg11207515	0.00281581	0.03	-0.247361	0.000170754	0.05	-0.263768	cg11207515	7	146904205		rs73457338	CNTNAP2		cg11207515	Body					NA
cg21828951	3.21329e-06	0	-0.212254	1.33842e-05	0.02	-0.227675	cg21828951	7	148420058			CUL1		cg21828951	5'UTR			7:148419892-148420188	Promoter_Associated_Cell_type_specific	NA
cg18334211	1.60288e-07	0	-0.12536	0.000122207	0.05	-0.136805	cg18334211	7	151328924			PRKAG2;PRKAG2;PRKAG2		cg18334211	Body;Body;Body			7:151328761-151329892	Promoter_Associated	TRUE
cg18880543	1.28857e-08	0	0.366254	1.12308e-05	0.02	0.355241	cg18880543	7	151490626		rs78198576	PRKAG2;PRKAG2		cg18880543	5'UTR;Body					NA
cg14369780	4.36675e-06	0	-0.214544	1.79369e-05	0.02	-0.22838	cg14369780	7	155010956					cg14369780						NA
cg19640231	0.00125221	0.02	0.192679	0.000166149	0.05	0.257062	cg19640231	7	155067875	rs77823957				cg19640231						NA
cg23074979	1.27418e-05	0	-0.306852	0.000107887	0.04	-0.189231	cg23074979	7	157239186					cg23074979		chr7:157234113-157235242	S_Shelf			NA
cg26639747	3e-08	0	-0.252239	9.62751e-05	0.04	-0.203602	cg26639747	7	157590318			PTPRN2;PTPRN2;PTPRN2		cg26639747	Body;Body;Body	chr7:157593887-157594128	N_Shelf			NA
cg19697795	0.000638031	0.01	-0.121957	0.000164015	0.05	-0.134109	cg19697795	8	1307689					cg19697795		chr8:1308107-1308499	N_Shore			NA
cg06452558	2.26726e-05	0	-0.289128	2.77969e-05	0.03	-0.343276	cg06452558	8	1401887	rs73534626	rs6996989			cg06452558		chr8:1404884-1405094	N_Shelf			NA
cg17012665	7.723e-06	0	-0.253264	6.03956e-06	0.02	-0.308676	cg17012665	8	1974195					cg17012665		chr8:1971909-1972406	S_Shore			NA
cg14993167	8.89754e-06	0	-0.195002	0.000101166	0.04	-0.177093	cg14993167	8	2545988					cg14993167						NA
cg09035995	1.22934e-08	0	-0.457893	4.90848e-06	0.01	-0.461374	cg09035995	8	6323131			MCPH1		cg09035995	Body					NA
cg01009920	0.000631904	0.01	-0.205337	1.96508e-05	0.02	-0.355222	cg01009920	8	8153650					cg01009920						TRUE
cg25925578	0.000245968	0.01	-0.303028	0.000173649	0.05	-0.29585	cg25925578	8	8388047					cg25925578						NA
cg12618270	8.20737e-09	0	-0.435518	1.94572e-05	0.02	-0.391383	cg12618270	8	8667411			MFHAS1		cg12618270	Body					NA
cg13533935	0.000692779	0.01	-0.128159	0.000115954	0.05	-0.172049	cg13533935	8	11416365			BLK		cg13533935	Body			8:11415907-11416478	Unclassified	NA
cg01098320	6.40066e-05	0	0.340521	0.000103734	0.04	0.420865	cg01098320	8	11557597					cg01098320		chr8:11557852-11558252	N_Shore			NA
cg24910352	6.70528e-07	0	-0.269022	8.7493e-05	0.04	-0.261383	cg24910352	8	11601603			GATA4		cg24910352	Body					NA
cg21172319	8.33433e-11	0	-0.341831	5.31903e-05	0.03	-0.311549	cg21172319	8	18067770			NAT1;NAT1;NAT1;NAT1;NAT1;NAT1;NAT1;NAT1		cg21172319	5'UTR;5'UTR;5'UTR;5'UTR;5'UTR;5'UTR;5'UTR;5'UTR			8:18067084-18068129	Promoter_Associated_Cell_type_specific	TRUE
cg04340918	0.000364355	0.01	-0.273596	4.28766e-06	0.01	-0.284326	cg04340918	8	19577028					cg04340918						NA
cg24516516	3.47303e-08	0	0.2359	3.7609e-05	0.03	0.21845	cg24516516	8	19678013		rs11544361	INTS10		cg24516516	Body	chr8:19674263-19675236	S_Shelf			NA
cg20237820	7.36619e-06	0	-0.27933	0.000181751	0.05	-0.25828	cg20237820	8	20002826			SLC18A1;SLC18A1;SLC18A1;SLC18A1		cg20237820	3'UTR;3'UTR;3'UTR;3'UTR					TRUE
cg03741653	2.59708e-10	0	0.360205	5.38033e-05	0.03	0.315835	cg03741653	8	22033396			BMP1;BMP1;BMP1		cg03741653	Body;Body;Body	chr8:22034373-22034772	N_Shore			NA
cg03572859	2.39182e-09	0	-0.133553	3.73867e-05	0.03	-0.136899	cg03572859	8	22409634			SORBS3		cg03572859	5'UTR	chr8:22408672-22409635	Island			TRUE
cg00992153	0.000234105	0.01	-0.128193	0.000151971	0.05	-0.157583	cg00992153	8	22456121			C8orf58		cg00992153	TSS1500	chr8:22456091-22456508	Island			NA
cg18571640	1.4561e-07	0	-0.375387	1.7258e-05	0.02	-0.319579	cg18571640	8	33210211					cg18571640						NA
cg11409101	5.42568e-06	0	-0.185033	6.19245e-05	0.04	-0.211412	cg11409101	8	37554832			ZNF703		cg11409101	Body	chr8:37551944-37555922	Island	8:37554089-37555985	Unclassified	NA
cg10851715	1.31966e-06	0	-0.252786	9.49316e-05	0.04	-0.239338	cg10851715	8	49984830			C8orf22		cg10851715	TSS200					NA
cg16233036	6.86534e-09	0	-0.410601	7.3347e-05	0.04	-0.331688	cg16233036	8	59571055			NSMAF;NSMAF		cg16233036	Body;Body	chr8:59571603-59572526	N_Shore			TRUE
cg02018681	2.2622e-08	0	0.280403	0.000121582	0.05	0.262718	cg02018681	8	61834943					cg02018681		chr8:61834699-61835871	Island			NA
cg01008365	9.10665e-09	0	0.315356	8.4935e-06	0.02	0.272314	cg01008365	8	63937860			GGH		cg01008365	Body					NA
cg09428251	1.44729e-06	0	-0.316303	4.98566e-05	0.03	-0.337123	cg09428251	8	68658408			CPA6;CPA6;CPA6;CPA6		cg09428251	1stExon;1stExon;5'UTR;5'UTR					NA
cg15202006	8.20532e-09	0	-0.309917	1.37989e-05	0.02	-0.30264	cg15202006	8	68658566			CPA6;CPA6;CPA6;CPA6		cg15202006	1stExon;1stExon;5'UTR;5'UTR					NA
cg00567922	0.000245249	0.01	-0.206779	3.8459e-05	0.03	-0.187383	cg00567922	8	73856157					cg00567922				8:73855794-73857043	Unclassified	NA
cg12077319	2.16151e-07	0	-0.320453	0.000112657	0.04	-0.309086	cg12077319	8	81787141			ZNF704		cg12077319	TSS200	chr8:81785425-81786038	S_Shore			NA
cg20982735	0.000121865	0	0.236515	0.000169036	0.05	0.293442	cg20982735	8	87082023			PSKH2		cg20982735	TSS200	chr8:87081653-87082046	Island			NA
cg10207510	5.68311e-07	0	0.232577	0.000121304	0.05	0.184592	cg10207510	8	87243979			SLC7A13		cg10207510	TSS1500					NA
cg14714537	0.000545409	0.01	-0.124884	7.05192e-07	0.01	-0.18172	cg14714537	8	92261789	rs62527426		SLC26A7;SLC26A7		cg14714537	5'UTR;5'UTR					NA
cg25377915	0.000366321	0.01	-0.227407	0.000108044	0.04	-0.247811	cg25377915	8	95127949					cg25377915						NA
cg08682535	1.47094e-05	0	-0.312145	5.49401e-05	0.03	-0.33227	cg08682535	8	95262502			GEM;GEM		cg08682535	3'UTR;3'UTR					NA
cg12930753	1.07779e-08	0	0.333231	2.98391e-05	0.03	0.322319	cg12930753	8	96167327			PLEKHF2		cg12930753	3'UTR					NA
cg20230340	3.63352e-11	0	0.281547	1.96138e-05	0.02	0.242889	cg20230340	8	119049938			EXT1		cg20230340	Body					NA
cg19526685	0.000901909	0.01	-0.250361	5.00953e-05	0.03	-0.352604	cg19526685	8	126963507					cg19526685				8:126963359-126963692	NonGene_Associated_Cell_type_specific	NA
cg11688275	2.17922e-05	0	-0.142217	2.93944e-05	0.03	-0.162278	cg11688275	8	128750871			MYC		cg11688275	Body	chr8:128747805-128751279	Island			NA
cg15801573	2.45741e-06	0	-0.246845	6.75748e-06	0.02	-0.26345	cg15801573	8	128750924			MYC		cg15801573	Body	chr8:128747805-128751279	Island			NA
cg26558023	1.23058e-09	0	0.316782	2.66235e-05	0.03	0.299305	cg26558023	8	129284837		rs35619809			cg26558023						NA
cg25232510	2.4e-08	0	0.167619	0.000114625	0.04	0.128236	cg25232510	8	134306223			NDRG1;NDRG1		cg25232510	5'UTR;5'UTR	chr8:134308328-134310145	N_Shelf			NA
cg04992521	7.78728e-09	0	-0.267455	0.000133808	0.05	-0.179769	cg04992521	8	135034322					cg04992521						NA
cg17099048	0.00136341	0.02	-0.183854	0.000167158	0.05	-0.216921	cg17099048	8	139734443			COL22A1		cg17099048	Body					NA
cg20042662	2.14174e-05	0	-0.293973	7.82427e-05	0.04	-0.40036	cg20042662	8	143535580					cg20042662		chr8:143535484-143535892	Island			NA
cg24010658	2.00523e-05	0	-0.239977	0.000171589	0.05	-0.266659	cg24010658	8	144544041		rs416305	ZC3H3		cg24010658	Body			8:144543400-144545122	Promoter_Associated	NA
cg21966860	1.29433e-08	0	0.373168	0.000146546	0.05	0.331336	cg21966860	8	145538097			HSF1		cg21966860	3'UTR			8:145537065-145538204	Unclassified_Cell_type_specific	NA
cg01392062	2.37999e-08	0	0.241232	3.26394e-06	0.01	0.244319	cg01392062	9	6715032					cg01392062		chr9:6715976-6716503	N_Shore			NA
cg13468759	1.35402e-08	0	0.319074	7.59904e-05	0.04	0.286056	cg13468759	9	18605667			ADAMTSL1;ADAMTSL1		cg13468759	Body;Body					NA
cg21162977	2.76308e-07	0	-0.163448	3.71147e-05	0.03	-0.173517	cg21162977	9	19050395			RRAGA		cg21162977	1stExon	chr9:19049081-19049949	S_Shore	9:19048718-19050504	Promoter_Associated	NA
cg01331992	2.4e-08	0	-0.391001	7.26073e-05	0.04	-0.360998	cg01331992	9	19379118			RPS6		cg01331992	Body	chr9:19379794-19380341	N_Shore			NA
cg14040931	5e-09	0	0.46645	4.54769e-05	0.03	0.425232	cg14040931	9	36249297			GNE;GNE		cg14040931	Body;Body					NA
cg21222007	6.1185e-06	0	-0.105592	9.70161e-05	0.04	-0.115708	cg21222007	9	38055200			SHB		cg21222007	Body					NA
cg14054620	0.00265716	0.03	0.170169	0.000129193	0.05	0.27046	cg14054620	9	38622748			C9orf122		cg14054620	Body	chr9:38619908-38622631	S_Shore			NA
cg14537430	2.53144e-12	0	0.308402	5.26857e-07	0.01	0.309138	cg14537430	9	67290983			AQP7P1		cg14537430	TSS1500					NA
cg21167963	5.21985e-09	0	0.272484	8.1855e-05	0.04	0.218595	cg21167963	9	71787000			TJP2		cg21167963	5'UTR	chr9:71788715-71789542	N_Shore			NA
cg13674249	3.6002e-05	0	-0.270144	0.000148357	0.05	-0.269544	cg13674249	9	86321038			UBQLN1;UBQLN1		cg13674249	Body;Body	chr9:86322017-86323215	N_Shore			NA
cg14159704	4.902e-06	0	-0.327045	0.000171581	0.05	-0.346387	cg14159704	9	89580839					cg14159704						NA
cg13823120	0.000197303	0.01	-0.216407	8.58852e-05	0.04	-0.236042	cg13823120	9	90112125			DAPK1		cg13823120	TSS1500	chr9:90112514-90113817	N_Shore			NA
cg14054883	2.28616e-05	0	-0.345503	0.000107319	0.04	-0.379037	cg14054883	9	93619467			SYK;SYK;SYK;SYK		cg14054883	Body;Body;Body;Body					NA
cg13914984	0.000108747	0	-0.15761	3.9669e-05	0.03	-0.107667	cg13914984	9	96619370					cg13914984		chr9:96623110-96623481	N_Shelf			NA
cg02329835	0.000342658	0.01	0.179501	0.000107825	0.04	0.217666	cg02329835	9	98315369					cg02329835		chr9:98315341-98315559	Island			NA
cg14159539	0.000892494	0.01	-0.183379	2.21554e-05	0.02	-0.218744	cg14159539	9	101488999					cg14159539						NA
cg26181372	4.26732e-09	0	0.322458	1.04008e-06	0.01	0.326116	cg26181372	9	104198262			ALDOB		cg26181372	TSS1500					NA
cg13845351	5.39284e-08	0	-0.338572	3.39459e-05	0.03	-0.316034	cg13845351	9	112073098			EPB41L4B;EPB41L4B		cg13845351	Body;Body					NA
cg00008629	9.67908e-06	0	-0.3236	3.49906e-05	0.03	-0.404836	cg00008629	9	115093661			ROD1;ROD1;ROD1		cg00008629	Body;Body;5'UTR	chr9:115095149-115095919	N_Shore	9:115093506-115093751	Promoter_Associated_Cell_type_specific	NA
cg14525247	3.33948e-05	0	0.166823	4.26737e-05	0.03	0.184931	cg14525247	9	131154899			MIR219-2		cg14525247	Body	chr9:131154346-131155923	Island			NA
cg10404717	1.49526e-06	0	0.226154	3.46119e-05	0.03	0.224973	cg10404717	9	131154962			MIR219-2		cg10404717	Body	chr9:131154346-131155923	Island			NA
cg14010829	2.14648e-07	0	0.239695	3.22927e-05	0.03	0.245865	cg14010829	9	133322940			ASS1;ASS1		cg14010829	5'UTR;5'UTR	chr9:133319864-133320810	S_Shelf			NA
cg13447566	0.000506894	0.01	-0.286081	0.000148573	0.05	-0.287966	cg13447566	9	133801544	rs58805851		FIBCD1;FIBCD1		cg13447566	Body;Body	chr9:133805004-133805453	N_Shelf			TRUE
cg02577909	4.06e-07	0	0.244726	9.12592e-05	0.04	0.247742	cg02577909	9	136914463		rs73560515	BRD3		cg02577909	Body	chr9:136914462-136914676	Island	9:136914385-136914516	Gene_Associated_Cell_type_specific	NA
cg13451093	5.27411e-07	0	0.344026	4.05984e-05	0.03	0.333982	cg13451093	9	137040612					cg13451093				9:137040598-137040896	Unclassified_Cell_type_specific	TRUE
cg04329455	4.902e-06	0	0.232056	4.9285e-05	0.03	0.248799	cg04329455	9	137215364					cg04329455		chr9:137217062-137218078	N_Shore			NA
cg13936846	1.15777e-07	0	0.270575	8.05206e-05	0.04	0.261492	cg13936846	9	137216064	rs11185648				cg13936846		chr9:137217062-137218078	N_Shore			NA
cg02319187	6.02764e-07	0	0.30118	7.22696e-05	0.04	0.298043	cg02319187	9	137229907			RXRA		cg02319187	Body	chr9:137229726-137229931	Island			NA
cg14051662	3.60778e-06	0	0.290217	6.98673e-05	0.04	0.3496	cg14051662	9	137279180			RXRA		cg14051662	Body					NA
cg13413384	3.03596e-08	0	0.302537	2.67762e-05	0.03	0.275292	cg13413384	9	137302231			RXRA		cg13413384	Body	chr9:137300835-137301195	S_Shore			NA
cg14408173	2.90753e-06	0	0.253244	0.000128996	0.05	0.262754	cg14408173	9	139889131			CLIC3		cg14408173	3'UTR	chr9:139888934-139890343	Island			NA
cg27213533	0.00140705	0.02	-0.178937	0.000154935	0.05	-0.161532	cg27213533	9	140069081	rs78332229				cg27213533		chr9:140068792-140069082	Island			NA
cg13877315	0.000535467	0.01	-0.0521291	0.000171414	0.05	-0.0714197	cg13877315	9	140172089	rs34041500		C9orf167		cg13877315	TSS200	chr9:140172613-140176105	N_Shore	9:140171561-140172976	Promoter_Associated	NA
cg20034617	2.93301e-05	0	-0.162014	2.30365e-05	0.03	-0.181225	cg20034617	9	140172277	rs78564072		C9orf167		cg20034617	TSS200	chr9:140172613-140176105	N_Shore	9:140171561-140172976	Promoter_Associated	NA
cg14359531	2.8298e-06	0	-0.240305	0.000159986	0.05	-0.182823	cg14359531	9	140401382			PNPLA7;PNPLA7		cg14359531	Body;Body	chr9:140401252-140401456	Island			TRUE
cg09889848	5.35544e-05	0	-0.231359	0.000172625	0.05	-0.244587	cg09889848	10	370009		rs7077451	DIP2C		cg09889848	Body	chr10:367469-369416	S_Shore	10:369759-370193	Unclassified_Cell_type_specific	TRUE
cg16905822	7.57614e-08	0	0.183271	1.18608e-05	0.02	0.17347	cg16905822	10	924646			LARP4B		cg16905822	Body					NA
cg20520804	0.00092286	0.01	-0.122329	8.59265e-07	0.01	-0.113522	cg20520804	10	3149673	rs7075489		PFKP		cg20520804	Body	chr10:3148406-3148625	S_Shore			TRUE
cg25949033	0.0040582	0.04	-0.141662	4.40209e-05	0.03	-0.159624	cg25949033	10	3149760			PFKP		cg25949033	Body	chr10:3148406-3148625	S_Shore			TRUE
cg14915316	0.00235517	0.03	-0.174857	3.16385e-05	0.03	-0.275512	cg14915316	10	3149852			PFKP		cg14915316	Body	chr10:3148406-3148625	S_Shore			TRUE
cg25892587	0.000120311	0	-0.235461	0.000133627	0.05	-0.192056	cg25892587	10	3666169					cg25892587						NA
cg08619295	1.91661e-08	0	-0.226793	3.52482e-05	0.03	-0.222272	cg08619295	10	6364079					cg08619295						NA
cg13333233	0.00173956	0.02	-0.208145	0.000131063	0.05	-0.251462	cg13333233	10	10380913	rs34023343				cg13333233						NA
cg17451677	3.88338e-10	0	-0.487384	8.006e-06	0.02	-0.346658	cg17451677	10	12887270					cg17451677						TRUE
cg06858087	1.93719e-05	0	0.162571	5.72096e-05	0.03	0.169229	cg06858087	10	14099154			FRMD4A		cg06858087	Body					TRUE
cg04941706	0.000244604	0.01	-0.27756	0.000118537	0.05	-0.275222	cg04941706	10	14215314			FRMD4A		cg04941706	Body					NA
cg14527145	2.15541e-07	0	0.225354	1.34317e-05	0.02	0.244044	cg14527145	10	14605681			FAM107B		cg14527145	Body					NA
cg20696451	1.553e-06	0	-0.300667	8.80486e-05	0.04	-0.220708	cg20696451	10	14881628			HSPA14		cg20696451	Body	chr10:14879769-14881041	S_Shore			NA
cg06812574	8.5387e-07	0	-0.289931	3.74116e-06	0.01	-0.301865	cg06812574	10	18331664			SLC39A12;SLC39A12		cg06812574	Body;Body					NA
cg01373602	3.01507e-06	0	-0.152282	8.85753e-07	0.01	-0.14691	cg01373602	10	18468886			CACNB2;CACNB2;CACNB2;CACNB2;CACNB2;CACNB2		cg01373602	Body;Body;Body;Body;Body;Body					NA
cg12866551	0.000381463	0.01	-0.277371	7.0039e-05	0.04	-0.256467	cg12866551	10	20019641	rs61743565				cg12866551						NA
cg11647420	0.000608519	0.01	-0.207845	6.49582e-06	0.02	-0.270745	cg11647420	10	21186217			NEBL;NEBL;NEBL		cg11647420	5'UTR;Body;1stExon					NA
cg09099868	7.29e-07	0	0.286241	1.31628e-05	0.02	0.312072	cg09099868	10	22622793					cg09099868		chr10:22623350-22625875	N_Shore	10:22621732-22622796	Promoter_Associated_Cell_type_specific	NA
cg03760191	2.23156e-06	0	0.305702	0.000134048	0.05	0.307524	cg03760191	10	22623047					cg03760191		chr10:22623350-22625875	N_Shore			NA
cg17431739	0.000194977	0.01	-0.169328	0.000163903	0.05	-0.152798	cg17431739	10	23384047			MSRB2		cg17431739	TSS1500	chr10:23384533-23385078	N_Shore	10:23383672-23385450	Promoter_Associated	NA
cg22822446	0.000426044	0.01	-0.228755	3.88677e-05	0.03	-0.306524	cg22822446	10	26883013			C10orf50		cg22822446	Body			10:26882943-26883020	Unclassified_Cell_type_specific	NA
cg24456981	6.59173e-05	0	-0.236083	9.45177e-05	0.04	-0.181558	cg24456981	10	26930863	rs75017866		LOC731789		cg24456981	TSS1500					NA
cg16822143	0.000281255	0.01	-0.217829	6.74477e-05	0.04	-0.22516	cg16822143	10	28011765		rs78811371	MKX		cg16822143	Body					NA
cg22965600	9.97327e-06	0	-0.269424	4.9828e-05	0.03	-0.295134	cg22965600	10	29824383			SVIL;SVIL		cg22965600	Body;Body			10:29824168-29825017	Unclassified_Cell_type_specific	TRUE
cg17837069	1.55298e-07	0	-0.365078	3.27035e-05	0.03	-0.359508	cg17837069	10	30138588					cg17837069						TRUE
cg26579601	8.11524e-06	0	-0.124526	1.93345e-05	0.02	-0.133282	cg26579601	10	30724020			MAP3K8		cg26579601	5'UTR	chr10:30722378-30723707	S_Shore			NA
cg19596273	2.56895e-07	0	-0.13641	1.78633e-05	0.02	-0.130452	cg19596273	10	30724086			MAP3K8		cg19596273	5'UTR	chr10:30722378-30723707	S_Shore			NA
cg14847502	3.03431e-06	0	-0.0867358	2.11863e-05	0.02	-0.0907019	cg14847502	10	30724194			MAP3K8		cg14847502	5'UTR	chr10:30722378-30723707	S_Shore			NA
cg25680628	4.12927e-06	0	-0.0961521	5.29037e-05	0.03	-0.08624	cg25680628	10	30724274			MAP3K8		cg25680628	5'UTR	chr10:30722378-30723707	S_Shore			NA
cg11230435	2.24145e-07	0	-0.400511	8.0109e-06	0.02	-0.411856	cg11230435	10	30724374			MAP3K8		cg11230435	5'UTR	chr10:30722378-30723707	S_Shore			NA
cg04453471	3.99608e-10	0	-0.430449	2.40709e-05	0.03	-0.372443	cg04453471	10	30726531			MAP3K8		cg04453471	5'UTR	chr10:30722378-30723707	S_Shelf	10:30725901-30727142	Promoter_Associated_Cell_type_specific	NA
cg14614563	8.75817e-14	0	-0.201647	2.47473e-05	0.03	-0.185983	cg14614563	10	32218901			ARHGAP12		cg14614563	TSS1500	chr10:32216901-32217102	S_Shore			NA
cg23640802	3.55967e-08	0	-0.229686	3.63671e-05	0.03	-0.251419	cg23640802	10	32219402					cg23640802		chr10:32217353-32218392	S_Shore			NA
cg03781748	5.08666e-06	0	-0.349523	5.61614e-05	0.03	-0.42126	cg03781748	10	32229887					cg03781748						NA
cg05220092	3e-09	0	-0.297374	2.06202e-05	0.02	-0.264055	cg05220092	10	33951030					cg05220092						TRUE
cg07891983	3.93643e-09	0	-0.261695	1.54996e-05	0.02	-0.240695	cg07891983	10	35484533			CREM;CREM;CREM;CREM;CREM;CREM;CREM;CREM;CREM;CREM;CREM;CREM;CREM;CREM;CREM;CREM;CREM;CREM;CREM;CREM		cg07891983	Body;Body;Body;Body;Body;Body;5'UTR;Body;TSS1500;Body;Body;TSS1500;TSS1500;TSS1500;5'UTR;Body;Body;TSS1500;Body;Body			10:35484438-35485588	Promoter_Associated	NA
cg09883394	5.95487e-06	0	-0.334616	4.43472e-05	0.03	-0.218244	cg09883394	10	37048638	rs7922882				cg09883394						NA
cg08780887	3.24363e-06	0	0.204347	0.000180137	0.05	0.207336	cg08780887	10	54532905			MBL2		cg08780887	TSS1500					NA
cg25403283	1.31547e-06	0	-0.265624	1.92744e-05	0.02	-0.215834	cg25403283	10	63629487					cg25403283						NA
cg18389931	0.000265109	0.01	-0.251414	0.000177486	0.05	-0.264627	cg18389931	10	72978724			UNC5B		cg18389931	Body	chr10:72977123-72977774	S_Shore	10:72978689-72978782	Unclassified_Cell_type_specific	NA
cg26282205	1.87535e-14	0	0.361503	3.63938e-07	0.01	0.32718	cg26282205	10	75602367			CAMK2G;CAMK2G;CAMK2G;CAMK2G;CAMK2G		cg26282205	Body;Body;Body;Body;Body	chr10:75599260-75599488	S_Shelf			NA
cg23426945	4.4696e-06	0	-0.260326	4.79463e-07	0.01	-0.331638	cg23426945	10	77190054					cg23426945		chr10:77191061-77191571	N_Shore	10:77189939-77190177	Unclassified_Cell_type_specific	TRUE
cg04759376	1.01513e-05	0	-0.310435	0.000104696	0.04	-0.338253	cg04759376	10	77190437					cg04759376		chr10:77191061-77191571	N_Shore			TRUE
cg22610620	1.62723e-07	0	-0.424631	0.000148244	0.05	-0.313246	cg22610620	10	77524487					cg22610620						NA
cg15202500	2.92075e-06	0	-0.234481	4.27805e-05	0.03	-0.265433	cg15202500	10	78063693			C10orf11		cg15202500	Body			10:78063191-78064240	Unclassified	TRUE
cg18099423	9.08231e-05	0	-0.24027	0.000102608	0.04	-0.216295	cg18099423	10	78798272			KCNMA1;KCNMA1;KCNMA1;KCNMA1		cg18099423	Body;Body;Body;Body					NA
cg02636348	1.61302e-05	0	-0.328252	0.000177077	0.05	-0.357369	cg02636348	10	78923827			KCNMA1;KCNMA1;KCNMA1;KCNMA1		cg02636348	Body;Body;Body;Body					NA
cg19972648	3.2099e-09	0	-0.459159	1.71075e-05	0.02	-0.360614	cg19972648	10	79110632			KCNMA1;KCNMA1;KCNMA1;KCNMA1		cg19972648	Body;Body;Body;Body					TRUE
cg07491858	1.00898e-07	0	0.277666	1.80359e-05	0.02	0.341859	cg07491858	10	81165685			ZCCHC24		cg07491858	Body					NA
cg17519477	6.29659e-05	0	-0.308629	2.44964e-05	0.03	-0.337735	cg17519477	10	83848597			NRG3;NRG3;NRG3		cg17519477	Body;Body;Body					NA
cg17852876	2.96163e-07	0	-0.235291	7.40504e-05	0.04	-0.187758	cg17852876	10	86963121					cg17852876						NA
cg18901371	4.36754e-06	0	-0.290812	0.000105399	0.04	-0.207105	cg18901371	10	87402762			GRID1		cg18901371	Body					NA
cg00103806	2.15593e-06	0	0.188332	9.87015e-05	0.04	0.226961	cg00103806	10	90612232			ANKRD22		cg00103806	TSS1500					NA
cg16341836	4.45262e-07	0	-0.372577	0.000164285	0.05	-0.322979	cg16341836	10	90641389			STAMBPL1		cg16341836	5'UTR	chr10:90639787-90640623	S_Shore			NA
cg07571337	0.000244517	0.01	0.113878	1.29667e-05	0.02	0.152029	cg07571337	10	93805844					cg07571337		chr10:93805512-93805845	Island			NA
cg25097946	1.93645e-07	0	0.276461	2.19218e-06	0.01	0.280016	cg25097946	10	97200985			SORBS1;SORBS1;SORBS1;SORBS1;SORBS1;SORBS1;SORBS1		cg25097946	5'UTR;TSS200;TSS200;TSS200;5'UTR;TSS200;TSS200					NA
cg25421530	6.66e-07	0	0.231849	2.12182e-06	0.01	0.261506	cg25421530	10	97200987			SORBS1;SORBS1;SORBS1;SORBS1;SORBS1;SORBS1;SORBS1		cg25421530	5'UTR;TSS200;TSS200;TSS200;5'UTR;TSS200;TSS200					NA
cg02980499	1.58949e-06	0	0.214403	3.07264e-05	0.03	0.225782	cg02980499	10	98031964			BLNK;BLNK		cg02980499	TSS1500;TSS1500					NA
cg10195215	3.41676e-10	0	0.242646	3.43549e-05	0.03	0.213492	cg10195215	10	99348244			C10orf62;DHDPSL;DHDPSL		cg10195215	TSS1500;Body;Body					NA
cg00113050	1.97468e-10	0	-0.208024	3.36016e-06	0.01	-0.192183	cg00113050	10	102756314			LZTS2		cg00113050	TSS1500	chr10:102756834-102759798	N_Shore	10:102756115-102756326	Promoter_Associated_Cell_type_specific	NA
cg16026813	6.7096e-05	0	0.373429	0.000143127	0.05	0.444337	cg16026813	10	103245720			BTRC;BTRC		cg16026813	Body;Body					NA
cg11970204	0.000370412	0.01	0.216683	2.83469e-05	0.03	0.314284	cg11970204	10	103245907	rs78503591		BTRC;BTRC		cg11970204	Body;Body					NA
cg14325733	1.8274e-09	0	-0.109516	2.32241e-05	0.03	-0.112897	cg14325733	10	103875134			LDB1;LDB1		cg14325733	Body;TSS1500			10:103873834-103875187	Promoter_Associated	NA
cg12548341	9.93719e-11	0	-0.163655	9.62376e-05	0.04	-0.155246	cg12548341	10	104420963		rs75826444			cg12548341		chr10:104416555-104417165	S_Shelf	10:104420546-104421705	Unclassified	TRUE
cg06361405	1.40058e-05	0	-0.247042	0.000145164	0.05	-0.266478	cg06361405	10	104434010			ARL3		cg06361405	3'UTR			10:104433760-104435002	Unclassified_Cell_type_specific	TRUE
cg19506849	1.74599e-05	0	-0.289949	3.36364e-05	0.03	-0.380445	cg19506849	10	114767609			TCF7L2;TCF7L2;TCF7L2;TCF7L2;TCF7L2;TCF7L2		cg19506849	Body;Body;Body;Body;Body;Body			10:114766973-114767811	Unclassified_Cell_type_specific	NA
cg26656452	7.26559e-09	0	0.412142	2.51427e-06	0.01	0.391546	cg26656452	10	115313165			HABP2		cg26656452	Body					NA
cg26834244	2.19294e-05	0	0.219927	3.06513e-05	0.03	0.256584	cg26834244	10	115391891			NRAP;NRAP		cg26834244	Body;Body					NA
cg25039498	2.98529e-05	0	-0.273032	0.000143234	0.05	-0.242367	cg25039498	10	118015561			GFRA1;GFRA1;GFRA1		cg25039498	Body;Body;Body					NA
cg24289314	1.93341e-05	0	-0.305098	3.86325e-05	0.03	-0.270704	cg24289314	10	126106425			OAT		cg24289314	5'UTR	chr10:126106818-126107862	N_Shore			NA
cg17831791	1.36267e-07	0	-0.359012	5.6258e-05	0.03	-0.319864	cg17831791	10	126712230			CTBP2;CTBP2;CTBP2		cg17831791	Body;Body;Body	chr10:126712013-126712231	Island			NA
cg19266671	4.68597e-05	0	-0.248958	9.80173e-05	0.04	-0.277891	cg19266671	10	126712482			CTBP2;CTBP2;CTBP2		cg19266671	Body;Body;Body	chr10:126712013-126712231	S_Shore			NA
cg09505233	5.82639e-07	0	0.301747	3.30371e-05	0.03	0.287529	cg09505233	10	133810087					cg09505233						NA
cg25758195	2.36947e-06	0	-0.280154	8.4964e-05	0.04	-0.24337	cg25758195	10	134085595	rs74161761		STK32C		cg25758195	Body					NA
cg25306579	4.59444e-08	0	0.18662	9.59439e-05	0.04	0.184059	cg25306579	10	134468976			INPP5A		cg25306579	Body	chr10:134468815-134469082	Island			NA
cg19809636	5.19992e-05	0	-0.205076	0.000177537	0.05	-0.239035	cg19809636	10	134661640					cg19809636				10:134661525-134662325	Unclassified_Cell_type_specific	NA
cg03793951	7.89293e-06	0	-0.205223	7.18324e-05	0.04	-0.204215	cg03793951	10	134856499					cg03793951		chr10:134853083-134853304	S_Shelf			NA
cg08267250	1.45382e-06	0	-0.267602	0.000154321	0.05	-0.280814	cg08267250	10	134872255					cg08267250						TRUE
cg19351617	2.40691e-09	0	0.274707	0.000140058	0.05	0.234723	cg19351617	11	409089			SIGIRR;SIGIRR;SIGIRR		cg19351617	Body;Body;Body	chr11:406491-407871	S_Shore	11:408798-409091	Unclassified_Cell_type_specific	NA
cg03610629	5.95459e-11	0	0.4	2.37941e-06	0.01	0.374295	cg03610629	11	611114			PHRF1		cg03610629	Body	chr11:611691-611943	N_Shore	11:611059-611411	Gene_Associated_Cell_type_specific	NA
cg07556730	4.40812e-11	0	0.359983	1.90211e-05	0.02	0.323819	cg07556730	11	679706			DEAF1		cg07556730	Body					NA
cg13709634	2.52123e-10	0	0.363279	9.952e-06	0.02	0.345483	cg13709634	11	679709			DEAF1		cg13709634	Body					NA
cg20282429	3.58743e-07	0	0.262274	2.80035e-05	0.03	0.264729	cg20282429	11	679841			DEAF1		cg20282429	Body					NA
cg12536279	2.16611e-09	0	-0.307431	2.84205e-05	0.03	-0.239565	cg12536279	11	711129		rs11246282	EPS8L2		cg12536279	Body	chr11:712310-712515	N_Shore			NA
cg27649971	1.47137e-10	0	-0.331251	0.000166814	0.05	-0.268658	cg27649971	11	711205			EPS8L2		cg27649971	Body	chr11:712310-712515	N_Shore			NA
cg01485797	4.29319e-06	0	-0.166603	8.80773e-05	0.04	-0.168694	cg01485797	11	810820			SNORA52;RPLP2		cg01485797	TSS1500;Body	chr11:809202-810509	S_Shore			NA
cg08373573	3.02486e-06	0	-0.320551	6.31701e-05	0.04	-0.325586	cg08373573	11	1028291			MUC6		cg08373573	Body	chr11:1029083-1029390	N_Shore			NA
cg20625588	2.77758e-07	0	-0.351582	1.95038e-05	0.02	-0.322245	cg20625588	11	1028356			MUC6		cg20625588	Body	chr11:1029083-1029390	N_Shore			NA
cg13133304	6.38132e-05	0	0.1976	8.08811e-05	0.04	0.221438	cg13133304	11	1862020			TNNI2;TNNI2;TNNI2		cg13133304	Body;Body;Body			11:1860227-1862085	Unclassified_Cell_type_specific	NA
cg01351425	2.46163e-07	0	0.26472	5.68778e-05	0.03	0.282138	cg01351425	11	2170831			INS-IGF2;INS-IGF2;IGF2;IGF2		cg01351425	Body;Body;1stExon;5'UTR					NA
cg10650127	1.04736e-05	0	0.181101	0.000143609	0.05	0.194927	cg10650127	11	2170870			IGF2;INS-IGF2;INS-IGF2		cg10650127	TSS200;Body;Body					NA
cg14308479	8.10121e-06	0	0.253474	3.40612e-05	0.03	0.27056	cg14308479	11	2292677			ASCL2		cg14308479	TSS1500	chr11:2290104-2292932	Island			NA
cg03306615	5.85332e-08	0	0.303364	7.59757e-07	0.01	0.337777	cg03306615	11	2292890			ASCL2		cg03306615	TSS1500	chr11:2290104-2292932	Island			NA
cg19284039	5.23149e-08	0	0.375203	4.34331e-07	0.01	0.412087	cg19284039	11	2292895			ASCL2		cg19284039	TSS1500	chr11:2290104-2292932	Island			NA
cg26051413	2.5864e-06	0	0.371564	4.12573e-06	0.01	0.41412	cg26051413	11	2292902			ASCL2		cg26051413	TSS1500	chr11:2290104-2292932	Island			NA
cg13762320	1.44198e-05	0	0.299262	1.3797e-05	0.02	0.323786	cg13762320	11	2292905			ASCL2		cg13762320	TSS1500	chr11:2290104-2292932	Island			NA
cg11644479	2.33228e-05	0	0.258771	2.83507e-06	0.01	0.32922	cg11644479	11	2292914			ASCL2		cg11644479	TSS1500	chr11:2290104-2292932	Island			NA
cg24353535	7.97376e-07	0	0.313321	1.17399e-05	0.02	0.334371	cg24353535	11	2293048			ASCL2		cg24353535	TSS1500	chr11:2290104-2292932	S_Shore			NA
cg05068202	1.40662e-06	0	0.306591	1.41387e-06	0.01	0.333666	cg05068202	11	2293074			ASCL2		cg05068202	TSS1500	chr11:2290104-2292932	S_Shore			NA
cg20392764	8.55947e-10	0	0.249602	5.22226e-05	0.03	0.218856	cg20392764	11	2293117			ASCL2		cg20392764	TSS1500	chr11:2290104-2292932	S_Shore			NA
cg04380653	2.9382e-06	0	0.243227	8.45595e-05	0.04	0.280005	cg04380653	11	2293164			ASCL2		cg04380653	TSS1500	chr11:2290104-2292932	S_Shore			NA
cg07525299	2.94877e-06	0	0.285038	2.97526e-05	0.03	0.337141	cg07525299	11	2293171			ASCL2		cg07525299	TSS1500	chr11:2290104-2292932	S_Shore			NA
cg12499235	1.23717e-06	0	0.356592	4.654e-05	0.03	0.404855	cg12499235	11	2293173			ASCL2		cg12499235	TSS1500	chr11:2290104-2292932	S_Shore			NA
cg14312661	3.12e-07	0	0.317001	3.30435e-05	0.03	0.331748	cg14312661	11	3064385			CARS;CARS;CARS;CARS		cg14312661	Body;Body;5'UTR;Body					NA
cg17344149	1.77477e-10	0	-0.234602	3.8552e-05	0.03	-0.225313	cg17344149	11	3817692			NUP98;PGAP2;NUP98;PGAP2;PGAP2;NUP98;PGAP2;NUP98;PGAP2		cg17344149	5'UTR;TSS1500;5'UTR;TSS1500;TSS1500;5'UTR;TSS1500;5'UTR;TSS1500	chr11:3818447-3819307	N_Shore	11:3817670-3817782	Promoter_Associated_Cell_type_specific	NA
cg10383568	4.17e-06	0	0.269587	1.85985e-05	0.02	0.342054	cg10383568	11	6589761			DNHD1		cg10383568	Body	chr11:6591960-6592795	N_Shelf			TRUE
cg05919312	1.564e-06	0	0.20381	6.15748e-05	0.04	0.208955	cg05919312	11	7694163			CYB5R2		cg05919312	5'UTR	chr11:7694711-7695685	N_Shore			NA
cg07058027	3.23e-07	0	0.166199	1.52494e-05	0.02	0.175015	cg07058027	11	7694188			CYB5R2		cg07058027	5'UTR	chr11:7694711-7695685	N_Shore			NA
cg11624479	7.25325e-10	0	-0.125724	0.000115998	0.05	-0.117688	cg11624479	11	9285586			DENND5A		cg11624479	Body	chr11:9286273-9287091	N_Shore	11:9285424-9285669	Promoter_Associated	NA
cg05279513	1.72462e-09	0	-0.469735	4.59619e-05	0.03	-0.381725	cg05279513	11	9880619			SBF2		cg05279513	Body					NA
cg20950301	2.07951e-08	0	-0.230144	0.000120293	0.05	-0.222647	cg20950301	11	12029738			DKK3;DKK3;DKK3		cg20950301	Body;Body;Body	chr11:12029737-12030841	Island			TRUE
cg02212009	2.80543e-09	0	0.289496	0.000157908	0.05	0.238653	cg02212009	11	12820860			TEAD1		cg02212009	Body					NA
cg20098471	9.62522e-07	0	-0.147402	9.64587e-05	0.04	-0.143954	cg20098471	11	13032613			RASSF10		cg20098471	Body	chr11:13030330-13032584	S_Shore			NA
cg00417576	1.11032e-09	0	0.293894	0.000133934	0.05	0.232001	cg00417576	11	14535610			PSMA1;PSMA1;PSMA1		cg00417576	Body;Body;3'UTR					NA
cg01236063	1.25431e-05	0	0.294364	0.000102897	0.04	0.278	cg01236063	11	16632088					cg01236063		chr11:16632508-16632725	N_Shore			NA
cg05405872	1.01791e-05	0	-0.286016	6.55663e-05	0.04	-0.285103	cg05405872	11	16761533			C11orf58;C11orf58		cg05405872	Body;5'UTR	chr11:16759945-16760386	S_Shore			NA
cg08509586	3.69097e-05	0	-0.236865	0.000108123	0.04	-0.184422	cg08509586	11	16797315					cg08509586						NA
cg14707162	2.65136e-05	0	-0.126845	0.000133849	0.05	-0.138851	cg14707162	11	17036581			PLEKHA7		cg14707162	TSS1500	chr11:17034843-17036404	S_Shore			TRUE
cg21584495	2.66284e-05	0	0.259855	3.72128e-06	0.01	0.330919	cg21584495	11	17973565		rs61503530	SERGEF		cg21584495	Body					NA
cg03402926	5e-09	0	-0.310884	1.66472e-06	0.01	-0.303402	cg03402926	11	27340767	rs7952156				cg03402926				11:27340536-27340873	Unclassified_Cell_type_specific	TRUE
cg16964946	1.78768e-09	0	0.313819	8.81921e-07	0.01	0.299226	cg16964946	11	27442973			LGR4		cg16964946	Body					NA
cg09951637	3.77714e-07	0	-0.215178	6.78883e-05	0.04	-0.187841	cg09951637	11	33951810		rs731629			cg09951637						NA
cg03787088	0.000419168	0.01	-0.170592	6.91958e-05	0.04	-0.205886	cg03787088	11	34847603					cg03787088						NA
cg12233232	9.29991e-06	0	-0.325026	0.000130814	0.05	-0.229085	cg12233232	11	43379844			TTC17		cg12233232	TSS1500	chr11:43380241-43381040	N_Shore	11:43379705-43381525	Promoter_Associated	NA
cg16795564	1.29679e-11	0	-0.325957	7.7229e-05	0.04	-0.295028	cg16795564	11	46303104		rs11038847	CREB3L1		cg16795564	Body	chr11:46299544-46300216	S_Shelf	11:46303004-46303140	Unclassified_Cell_type_specific	NA
cg12627354	3.88633e-08	0	-0.216436	5.15704e-05	0.03	-0.203664	cg12627354	11	46940434			LRP4		cg12627354	TSS1500	chr11:46939358-46940118	S_Shore			TRUE
cg07304015	1.83254e-09	0	0.27727	1.22348e-05	0.02	0.253468	cg07304015	11	47665221			MTCH2		cg07304015	TSS1500	chr11:47663577-47664331	S_Shore			NA
cg27119919	3.83664e-06	0	-0.259911	2.89977e-05	0.03	-0.319404	cg27119919	11	60684332			TMEM109		cg27119919	5'UTR	chr11:60681552-60682268	S_Shelf			NA
cg06609098	0.000248081	0.01	-0.139745	8.91846e-05	0.04	-0.127084	cg06609098	11	61248435			C11orf66;C11orf66		cg06609098	TSS200;TSS200					TRUE
cg10515671	2.6965e-05	0	0.131398	6.47086e-05	0.04	0.113305	cg10515671	11	61585899		rs7930810	FADS1		cg10515671	TSS1500	chr11:61582573-61584728	S_Shore	11:61585609-61586179	Unclassified_Cell_type_specific	NA
cg02905828	0.000178533	0.01	-0.0860817	0.000180515	0.05	-0.108539	cg02905828	11	62622234			SNORD30;SNORD29;SLC3A2;SLC3A2;SNORD31;SNORD28;SLC3A2;SLC3A2;SNHG1;SLC3A2		cg02905828	TSS1500;TSS1500;TSS1500;TSS1500;TSS1500;TSS200;TSS1500;TSS1500;Body;TSS1500	chr11:62623359-62623877	N_Shore			NA
cg21935113	1.61679e-08	0	0.332296	3.41652e-05	0.03	0.319527	cg21935113	11	63531732			C11orf95		cg21935113	Body	chr11:63529888-63531834	Island			NA
cg04986616	0.000289122	0.01	-0.115336	0.000169764	0.05	-0.137267	cg04986616	11	63537378			C11orf95		cg04986616	TSS1500	chr11:63535652-63537435	Island			NA
cg26029577	5.03581e-05	0	-0.247797	9.40911e-05	0.04	-0.257572	cg26029577	11	63871231	rs80075235		MACROD1;FLRT1		cg26029577	Body;TSS200					NA
cg21660452	1.57854e-08	0	0.352912	6.19865e-05	0.04	0.289506	cg21660452	11	64397807			NRXN2;NRXN2;NRXN2		cg21660452	Body;Body;Body	chr11:64397644-64398016	Island			NA
cg07256668	2.17976e-06	0	0.144322	0.00012884	0.05	0.140075	cg07256668	11	64398137			NRXN2;NRXN2;NRXN2		cg07256668	Body;Body;Body	chr11:64397644-64398016	S_Shore			NA
cg17969560	3.54116e-08	0	-0.31341	9.14881e-06	0.02	-0.262169	cg17969560	11	65324768			LTBP3;LTBP3;LTBP3		cg17969560	Body;5'UTR;Body	chr11:65325081-65326209	N_Shore	11:65324388-65326465	Unclassified	NA
cg11428886	8.83858e-06	0	-0.223574	0.000105938	0.04	-0.280588	cg11428886	11	67340775					cg11428886						NA
cg25756680	4.85014e-06	0	-0.0912671	0.000154485	0.05	-0.100902	cg25756680	11	67771726			UNC93B1		cg25756680	TSS200	chr11:67770426-67771629	S_Shore	11:67771399-67771747	Promoter_Associated	NA
cg22986999	0.000359684	0.01	-0.163385	0.000100734	0.04	-0.193653	cg22986999	11	68781976			MRGPRF;MRGPRF		cg22986999	TSS1500;TSS1500	chr11:68778569-68778851	S_Shelf	11:68780346-68782287	Unclassified	NA
cg25807487	9.60794e-09	0	-0.499832	1.081e-06	0.01	-0.52355	cg25807487	11	68782106			MRGPRF;MRGPRF		cg25807487	TSS1500;TSS1500	chr11:68778569-68778851	S_Shelf	11:68780346-68782287	Unclassified	NA
cg05771342	2.40842e-07	0	-0.396436	3.4396e-05	0.03	-0.416423	cg05771342	11	68782202			MRGPRF;MRGPRF		cg05771342	TSS1500;TSS1500	chr11:68778569-68778851	S_Shelf	11:68780346-68782287	Unclassified	NA
cg14637111	6.54333e-06	0	-0.303404	7.45688e-05	0.04	-0.361669	cg14637111	11	69919524					cg14637111						NA
cg08288074	9.78301e-09	0	-0.20745	2.85999e-05	0.03	-0.214534	cg08288074	11	69919554					cg08288074						NA
cg24996981	3.14714e-10	0	-0.341208	6.54308e-06	0.02	-0.340189	cg24996981	11	69919990					cg24996981						TRUE
cg10560245	4.4303e-08	0	-0.298026	1.65093e-05	0.02	-0.309824	cg10560245	11	69957900			ANO1;ANO1		cg10560245	Body;Body					TRUE
cg11344026	2.01964e-08	0	0.284984	0.000154017	0.05	0.262457	cg11344026	11	71144007					cg11344026		chr11:71146442-71146862	N_Shelf			NA
cg13791841	2.23673e-06	0	0.226798	0.000148298	0.05	0.257834	cg13791841	11	71954381			PHOX2A		cg13791841	Body	chr11:71954816-71955659	N_Shore	11:71954346-71954989	Unclassified_Cell_type_specific	NA
cg24496021	3.81169e-09	0	0.302277	4.991e-06	0.01	0.280794	cg24496021	11	72662461			FCHSD2		cg24496021	Body					NA
cg12537437	3.27318e-10	0	0.353259	1.29921e-05	0.02	0.299365	cg12537437	11	74871202			SLCO2B1;SLCO2B1;SLCO2B1		cg12537437	Body;Body;5'UTR					NA
cg02536026	7.3701e-08	0	-0.122275	1.60349e-05	0.02	-0.135442	cg02536026	11	75063569			ARRB1;ARRB1		cg02536026	TSS1500;TSS1500	chr11:75062224-75062977	S_Shore			NA
cg11799735	2.08451e-07	0	-0.0765923	2.89114e-05	0.03	-0.0817139	cg11799735	11	75111455	rs17881627		SNORD15A;RPS3		cg11799735	Body;Body	chr11:75110493-75110924	S_Shore	11:75110185-75111834	Promoter_Associated	NA
cg16182465	0.00025961	0.01	-0.214811	0.000162758	0.05	-0.228134	cg16182465	11	76371946			LRRC32;LRRC32		cg16182465	Body;Body					NA
cg16505204	4.25302e-08	0	0.323149	0.000180432	0.05	0.312334	cg16505204	11	77774337			THRSP		cg16505204	TSS1500					NA
cg23705113	4e-08	0	0.317235	6.60954e-05	0.04	0.289165	cg23705113	11	77774867			THRSP		cg23705113	TSS200					NA
cg21864730	1.981e-12	0	0.381663	2.81852e-06	0.01	0.345459	cg21864730	11	77774886			THRSP		cg21864730	TSS200					NA
cg18338296	5.20383e-11	0	0.361118	3.31159e-05	0.03	0.319095	cg18338296	11	77775044			THRSP		cg18338296	1stExon					NA
cg04740205	3.32722e-09	0	-0.392885	3.31599e-05	0.03	-0.344738	cg04740205	11	82871065			PCF11		cg04740205	Body	chr11:82867960-82868560	S_Shelf			NA
cg06955958	2.34048e-08	0	0.251811	4.9143e-05	0.03	0.227491	cg06955958	11	93464769			SNORD6;SNORA32;SNORA25		cg06955958	TSS200;TSS1500;TSS1500					NA
cg24554151	8.78034e-05	0	-0.0655975	0.000116569	0.05	-0.256286	cg24554151	11	93885823			PANX1		cg24554151	Body					TRUE
cg20735050	1.03845e-06	0	0.285677	1.11622e-05	0.02	0.35418	cg20735050	11	94521117			AMOTL1		cg20735050	Body					NA
cg11378101	2.21486e-07	0	-0.226121	0.000127637	0.05	-0.203655	cg11378101	11	94826095	rs79899367		ENDOD1		cg11378101	Body	chr11:94822597-94823611	S_Shelf	11:94825438-94827206	Unclassified	TRUE
cg20120939	0.000357405	0.01	0.113144	3.7768e-05	0.03	0.125542	cg20120939	11	105010531			CARD18		cg20120939	TSS200					NA
cg19336191	0.000207434	0.01	0.151711	0.000120073	0.05	0.197451	cg19336191	11	110122959			RDX		cg19336191	Body					NA
cg20445727	5.881e-06	0	-0.311181	2.40162e-05	0.03	-0.253779	cg20445727	11	110728789					cg20445727						NA
cg02636947	0.000607607	0.01	-0.214865	0.000180338	0.05	-0.289481	cg02636947	11	111126682			C11orf53		cg02636947	TSS200					NA
cg14201634	7.45411e-06	0	0.231981	4.77673e-06	0.01	0.292997	cg14201634	11	111831876			DIXDC1		cg14201634	Body					TRUE
cg08101955	2.0372e-13	0	0.230404	1.65884e-07	0.01	0.216657	cg08101955	11	112192015					cg08101955						NA
cg02094283	2.023e-06	0	0.420114	6.82306e-05	0.04	0.386947	cg02094283	11	114165695			NNMT		cg02094283	TSS1500					NA
cg19819089	1.00818e-08	0	0.192601	4.5948e-05	0.03	0.184762	cg19819089	11	116942829			SIK3		cg19819089	Body					NA
cg21127597	1.40117e-06	0	0.314213	3.27018e-06	0.01	0.345816	cg21127597	11	118109650			MPZL3		cg21127597	Body					NA
cg14242895	5.87086e-06	0	0.247932	3.85178e-05	0.03	0.296213	cg14242895	11	118393450			MLL		cg14242895	3'UTR			11:118393174-118393823	Gene_Associated_Cell_type_specific	NA
cg24222440	8.00246e-13	0	0.381343	1.67807e-06	0.01	0.341287	cg24222440	11	118397413			TTC36		cg24222440	TSS1500	chr11:118401235-118402069	N_Shelf			NA
cg16806210	4.22631e-10	0	0.317689	2.16293e-05	0.02	0.288251	cg16806210	11	118398318			TTC36		cg16806210	1stExon	chr11:118401235-118402069	N_Shelf			NA
cg26862706	4.86113e-05	0	-0.285909	0.000160548	0.05	-0.317823	cg26862706	11	120403285					cg26862706						TRUE
cg17410660	3.26365e-09	0	-0.245648	1.97556e-05	0.02	-0.211742	cg17410660	11	124806508			HEPACAM		cg17410660	TSS1500					NA
cg03412763	1.80638e-08	0	0.23986	3.16463e-05	0.03	0.235617	cg03412763	11	125771358	rs75945283		PUS3		cg03412763	5'UTR	chr11:125774292-125774584	N_Shelf			NA
cg20497968	2.0213e-10	0	-0.309765	9.1756e-06	0.02	-0.373101	cg20497968	11	127145287		rs78025099			cg20497968						NA
cg03356689	8.61044e-06	0	-0.203441	6.53478e-05	0.04	-0.199857	cg03356689	11	128586365			FLI1;FLI1		cg03356689	Body;5'UTR					NA
cg26624134	4.01115e-07	0	-0.186217	0.000105146	0.04	-0.183833	cg26624134	11	128761419			KCNJ5;KCNJ5		cg26624134	1stExon;5'UTR	chr11:128760441-128761233	S_Shore			NA
cg10333023	1.74098e-09	0	0.378063	3.46657e-05	0.03	0.370609	cg10333023	11	128774411			KCNJ5;C11orf45		cg10333023	5'UTR;Body					NA
cg05566455	3.1e-06	0	0.271824	5.52969e-05	0.03	0.289929	cg05566455	11	128774523			C11orf45;KCNJ5		cg05566455	5'UTR;5'UTR					NA
cg18282388	8.80966e-06	0	-0.250201	0.000162872	0.05	-0.210347	cg18282388	11	129716470			TMEM45B		cg18282388	5'UTR					TRUE
cg24937685	6.83198e-08	0	0.216464	5.86924e-05	0.03	0.227953	cg24937685	11	129806002	rs7115229		PRDM10;PRDM10;PRDM10;PRDM10		cg24937685	Body;Body;Body;Body					NA
cg10809507	1.92692e-05	0	-0.255148	6.95286e-05	0.04	-0.216106	cg10809507	12	1605950					cg10809507						NA
cg21303763	2.43066e-05	0	-0.162298	8.05901e-05	0.04	-0.195472	cg21303763	12	3309708			TSPAN9;TSPAN9		cg21303763	5'UTR;5'UTR	chr12:3308812-3310270	Island			NA
cg23065927	5.30512e-11	0	-0.300386	1.07872e-06	0.01	-0.303945	cg23065927	12	3309816			TSPAN9;TSPAN9		cg23065927	5'UTR;5'UTR	chr12:3308812-3310270	Island			TRUE
cg20162381	2.10653e-07	0	-0.354584	3.15597e-05	0.03	-0.342381	cg20162381	12	3310097			TSPAN9;TSPAN9		cg20162381	5'UTR;5'UTR	chr12:3308812-3310270	Island			TRUE
cg26107333	1.10135e-05	0	-0.288966	0.000153521	0.05	-0.274608	cg26107333	12	3310269			TSPAN9;TSPAN9		cg26107333	5'UTR;5'UTR	chr12:3308812-3310270	Island			TRUE
cg14774511	2.49601e-13	0	0.327716	1.09072e-06	0.01	0.309631	cg14774511	12	3371886			TSPAN9;TSPAN9		cg14774511	Body;Body					NA
cg07915730	1e-09	0	0.293031	0.00015119	0.05	0.273957	cg07915730	12	3371890			TSPAN9;TSPAN9		cg07915730	Body;Body					NA
cg17517613	8.10589e-13	0	0.361742	1.11e-06	0.01	0.342444	cg17517613	12	3371908			TSPAN9;TSPAN9		cg17517613	Body;Body					NA
cg00954841	0.000153208	0	0.153384	7.583e-06	0.02	0.201177	cg00954841	12	3373534			TSPAN9;TSPAN9		cg00954841	Body;Body					NA
cg10941424	0.000607986	0.01	-0.245232	0.000121403	0.05	-0.266115	cg10941424	12	5294958					cg10941424						NA
cg25201255	0.000152662	0	-0.288891	5.53309e-05	0.03	-0.305129	cg25201255	12	5576120	rs11063694		NTF3		cg25201255	Body					NA
cg00874480	8.34699e-07	0	0.276534	5.74847e-05	0.03	0.302865	cg00874480	12	16512895			MGST1;MGST1;MGST1;MGST1		cg00874480	Body;Body;Body;Body			12:16512445-16513541	Gene_Associated_Cell_type_specific	NA
cg19762427	1.18715e-06	0	-0.268223	0.000163763	0.05	-0.282885	cg19762427	12	23132186	rs16925564				cg19762427						TRUE
cg08693271	3.62868e-08	0	0.31178	3.31298e-05	0.03	0.282397	cg08693271	12	31816638	rs11051520		C12orf72;C12orf72;C12orf72		cg08693271	Body;Body;Body					NA
cg26980789	3.85154e-08	0	-0.192114	6.46114e-06	0.02	-0.208414	cg26980789	12	40014292		rs72559440	ABCD2		cg26980789	TSS1500			12:40014215-40014640	Promoter_Associated	NA
cg20210051	5.49853e-05	0	-0.341183	0.00011735	0.05	-0.391509	cg20210051	12	41830066			PDZRN4;PDZRN4		cg20210051	TSS1500;Body					NA
cg20883194	1.11643e-10	0	0.402819	2.61437e-06	0.01	0.395162	cg20883194	12	45801769	rs17095862		ANO6;ANO6;ANO6;ANO6		cg20883194	Body;Body;Body;Body					NA
cg27161197	2.93452e-07	0	0.291827	1.72996e-05	0.02	0.308189	cg27161197	12	47224649					cg27161197		chr12:47224912-47225664	N_Shore			NA
cg25763760	2.23696e-08	0	-0.105957	1.16649e-05	0.02	-0.120911	cg25763760	12	48213040			HDAC7;HDAC7		cg25763760	Body;Body	chr12:48213109-48214188	N_Shore	12:48212930-48213178	Promoter_Associated	NA
cg10037049	9.93547e-05	0	-0.277435	0.00013829	0.05	-0.301054	cg10037049	12	48276633			VDR;VDR		cg10037049	5'UTR;5'UTR					NA
cg21747160	2.36331e-05	0	-0.190973	8.93877e-05	0.04	-0.203872	cg21747160	12	49504981			LMBR1L		cg21747160	TSS1500	chr12:49504035-49504642	S_Shore	12:49503601-49505193	Promoter_Associated	NA
cg13490422	1.4613e-07	0	-0.191636	0.000119936	0.05	-0.170872	cg13490422	12	50377731					cg13490422				12:50377374-50377924	Unclassified	TRUE
cg17572255	9.7634e-06	0	-0.258701	0.00013757	0.05	-0.26321	cg17572255	12	50676705			LIMA1;LIMA1		cg17572255	5'UTR;5'UTR			12:50676687-50678386	Promoter_Associated	NA
cg16424082	6.113e-07	0	0.266565	7.71524e-05	0.04	0.288238	cg16424082	12	51323740			METTL7A		cg16424082	Body					NA
cg14195318	4.84776e-07	0	-0.134684	6.34321e-05	0.04	-0.134457	cg14195318	12	53644994			MFSD5;MFSD5		cg14195318	TSS1500;TSS1500	chr12:53645719-53646071	N_Shore	12:53644926-53647105	Promoter_Associated	NA
cg15332241	5.27836e-10	0	-0.135821	0.000110021	0.04	-0.126556	cg15332241	12	53645477			MFSD5;MFSD5;MFSD5		cg15332241	1stExon;5'UTR;TSS1500	chr12:53645719-53646071	N_Shore	12:53644926-53647105	Promoter_Associated	NA
cg11713274	1.35522e-07	0	-0.146821	0.000150144	0.05	-0.144071	cg11713274	12	54609870					cg11713274		chr12:54611595-54612038	N_Shore			NA
cg00332067	5.54724e-05	0	-0.141492	8.82815e-05	0.04	-0.163108	cg00332067	12	55004429			GLYCAM1		cg00332067	TSS200					NA
cg15473481	3.31173e-06	0	-0.351697	7.35952e-05	0.04	-0.262109	cg15473481	12	56103744		rs73119213	ITGA7		cg15473481	Body	chr12:56101212-56101600	S_Shelf			NA
cg24414325	1.09322e-06	0	-0.397235	8.0391e-05	0.04	-0.377987	cg24414325	12	56414442			IKZF4		cg24414325	TSS1500					NA
cg20054248	1.14e-07	0	-0.3106	3.36194e-05	0.03	-0.277558	cg20054248	12	56414508		rs75143485	IKZF4		cg20054248	TSS200					NA
cg01565774	7.49555e-09	0	-0.334854	3.71133e-05	0.03	-0.277211	cg01565774	12	56414533			IKZF4		cg01565774	TSS200					NA
cg24028828	6.87562e-07	0	-0.263511	0.000115095	0.04	-0.327191	cg24028828	12	56694932			CS		cg24028828	TSS1500	chr12:56693680-56694345	S_Shore			NA
cg18151275	2.22252e-07	0	0.339867	1.18828e-05	0.02	0.341279	cg18151275	12	56873616			GLS2		cg18151275	Body					NA
cg25310081	4.4759e-08	0	-0.297583	1.65492e-05	0.02	-0.257745	cg25310081	12	56959642			RBMS2		cg25310081	Body			12:56959349-56960005	Unclassified	TRUE
cg19781863	1.21844e-09	0	0.333405	4.75126e-05	0.03	0.286769	cg19781863	12	62918364			MON2		cg19781863	Body					NA
cg08576104	1.63621e-09	0	-0.147326	5.75505e-06	0.02	-0.153142	cg08576104	12	66562945			TMBIM4		cg08576104	Body	chr12:66563202-66563945	N_Shore	12:66562808-66565089	Promoter_Associated	NA
cg23926526	3.32825e-08	0	-0.103637	5.53976e-06	0.02	-0.11363	cg23926526	12	68726610			MDM1;MDM1		cg23926526	TSS1500;TSS1500	chr12:68725847-68726475	S_Shore	12:68725318-68726839	Promoter_Associated	NA
cg16408865	3.75237e-08	0	-0.340135	0.000163468	0.05	-0.305043	cg16408865	12	69753119			YEATS4		cg16408865	TSS1500	chr12:69753445-69754088	N_Shore	12:69752854-69754366	Promoter_Associated	NA
cg12232146	6.96599e-08	0	-0.365209	8.10581e-05	0.04	-0.321202	cg12232146	12	76347937					cg12232146						TRUE
cg24902478	9.03709e-08	0	-0.40444	0.000112725	0.04	-0.308687	cg24902478	12	78241621			NAV3		cg24902478	Body					NA
cg19130180	8.16784e-09	0	0.325053	5.35957e-05	0.03	0.259508	cg19130180	12	81232149			LIN7A		cg19130180	Body					NA
cg18545424	0.000508025	0.01	-0.117479	0.000100147	0.04	-0.235557	cg18545424	12	81483984			ACSS3		cg18545424	Body					NA
cg06655216	2.09064e-05	0	-0.281907	4.81338e-05	0.03	-0.283985	cg06655216	12	89619329					cg06655216				12:89618920-89619560	Unclassified	NA
cg04088433	1.5311e-05	0	-0.280566	0.000136268	0.05	-0.320589	cg04088433	12	91576441			DCN;DCN		cg04088433	1stExon;5'UTR					NA
cg25765315	0.000131014	0	-0.259365	0.00013224	0.05	-0.230071	cg25765315	12	92472232					cg25765315						NA
cg09636302	8e-09	0	0.384321	3.50843e-05	0.03	0.340356	cg09636302	12	96389483			HAL		cg09636302	Body	chr12:96389405-96389675	Island			NA
cg27246571	5.7366e-11	0	0.321942	9.13485e-06	0.02	0.289581	cg27246571	12	96389588			HAL		cg27246571	Body	chr12:96389405-96389675	Island			NA
cg15438951	8.90426e-09	0	0.352438	0.000122911	0.05	0.309412	cg15438951	12	96389694			HAL		cg15438951	5'UTR	chr12:96389405-96389675	S_Shore			NA
cg15621458	7.43863e-09	0	-0.390833	2.56275e-05	0.03	-0.386486	cg15621458	12	97300429	rs77802446		NEDD1;NEDD1;NEDD1;NEDD1		cg15621458	TSS1500;TSS1500;TSS1500;TSS1500	chr12:97300802-97301287	N_Shore			NA
cg00419094	6.23614e-07	0	0.240761	1.43281e-05	0.02	0.258598	cg00419094	12	106480579			NUAK1		cg00419094	Body					NA
cg18069268	2.92305e-11	0	0.25152	4.17851e-07	0.01	0.258415	cg18069268	12	106480756			NUAK1		cg18069268	Body					NA
cg14958265	8.97445e-08	0	0.193824	6.31563e-06	0.02	0.207935	cg14958265	12	106480771			NUAK1		cg14958265	Body					NA
cg03124318	1.44051e-06	0	0.273843	6.40286e-05	0.04	0.285355	cg03124318	12	109491989			USP30		cg03124318	Body	chr12:109490238-109490673	S_Shore			NA
cg00807464	1.98e-07	0	-0.33692	4.86129e-05	0.03	-0.257653	cg00807464	12	111618977		rs75158020	CUX2		cg00807464	Body					NA
cg04195892	3.95319e-05	0	-0.124387	0.000181105	0.05	-0.170944	cg04195892	12	111757755			CUX2		cg04195892	Body	chr12:111757754-111758521	Island			NA
cg14060417	0.0042747	0.04	0.171785	5.7216e-05	0.03	0.248977	cg14060417	12	112746621					cg14060417						NA
cg26621780	4.74764e-06	0	-0.292007	0.000163933	0.05	-0.213069	cg26621780	12	113547430			RASAL1		cg26621780	Body	chr12:113549885-113550165	N_Shelf			NA
cg21055554	1.30861e-05	0	-0.295313	0.000180713	0.05	-0.229031	cg21055554	12	113652889			IQCD		cg21055554	5'UTR			12:113652820-113653001	Unclassified_Cell_type_specific	TRUE
cg13030332	8.71593e-08	0	-0.325304	0.000111944	0.04	-0.139058	cg13030332	12	115117351			TBX3;TBX3		cg13030332	Body;Body	chr12:115120774-115122945	N_Shelf			NA
cg06302566	0.000142505	0	0.237045	7.2936e-05	0.04	0.311945	cg06302566	12	121150686			UNC119B		cg06302566	Body	chr12:121148239-121148853	S_Shore			NA
cg01973483	5.2e-08	0	0.309111	1.63344e-05	0.02	0.279999	cg01973483	12	123591123			PITPNM2		cg01973483	5'UTR					NA
cg12597309	1.62949e-06	0	-0.336465	6.55962e-05	0.04	-0.353633	cg12597309	12	124393772			DNAH10		cg12597309	Body					NA
cg00084347	3.559e-06	0	-0.267682	6.07259e-05	0.04	-0.267123	cg00084347	12	124393913			DNAH10		cg00084347	Body					NA
cg23246769	4.07555e-10	0	0.244234	9.23586e-06	0.02	0.225507	cg23246769	12	124461296			ZNF664		cg23246769	5'UTR	chr12:124456573-124458728	S_Shelf			NA
cg22740141	3.66e-07	0	-0.145319	0.000159435	0.05	-0.155199	cg22740141	12	129454194	rs7305672		GLT1D1		cg22740141	Body			12:129453864-129454213	Unclassified_Cell_type_specific	TRUE
cg17226286	0.000139749	0	-0.192765	0.000164314	0.05	-0.244323	cg17226286	12	130529673					cg17226286		chr12:130526915-130527117	S_Shelf			NA
cg23934163	0.000362767	0.01	-0.206255	6.16856e-05	0.04	-0.214723	cg23934163	12	131204046					cg23934163		chr12:131199824-131200157	S_Shelf			NA
cg16956999	4.35624e-08	0	0.463223	7.96019e-05	0.04	0.444145	cg16956999	12	133249241			POLE		cg16956999	Body	chr12:133249979-133250243	N_Shore			NA
cg00494183	1.06131e-05	0	0.235358	0.000145527	0.05	0.263499	cg00494183	13	21645350					cg00494183						NA
cg24350296	4.42232e-06	0	-0.239199	1.98869e-05	0.02	-0.245496	cg24350296	13	24144486			TNFRSF19		cg24350296	TSS1500					NA
cg20334079	4.03202e-07	0	-0.312653	3.88427e-05	0.03	-0.284693	cg20334079	13	24144544			TNFRSF19		cg20334079	TSS200					NA
cg10656742	7.13396e-09	0	-0.28731	1.09982e-05	0.02	-0.249017	cg10656742	13	24152779			TNFRSF19;TNFRSF19		cg10656742	TSS1500;5'UTR	chr13:24152899-24154140	N_Shore	13:24152437-24153216	Promoter_Associated	NA
cg19996420	3.68381e-10	0	-0.426668	8.902e-06	0.02	-0.344261	cg19996420	13	24661569	rs78492277	rs77858804			cg19996420						NA
cg27536286	9.7791e-07	0	-0.342229	9.13612e-05	0.04	-0.317736	cg27536286	13	27414220					cg27536286						NA
cg15988287	0.000678738	0.01	-0.244201	4.11691e-05	0.03	-0.237698	cg15988287	13	27516202					cg15988287						TRUE
cg01019355	4.33995e-09	0	0.298392	7.55542e-05	0.04	0.284456	cg01019355	13	27712255			USP12		cg01019355	Body					NA
cg08924023	0.000680212	0.01	-0.270253	4.7198e-05	0.03	-0.364405	cg08924023	13	31455173		rs28738959			cg08924023						TRUE
cg16930746	5.33466e-05	0	-0.144965	9.64472e-05	0.04	-0.239649	cg16930746	13	33780951			STARD13;STARD13		cg16930746	TSS1500;Body					NA
cg00760950	2.76221e-05	0	-0.296976	7.7727e-05	0.04	-0.278779	cg00760950	13	38066983	rs74046294				cg00760950						NA
cg18456803	0.00135054	0.02	-0.228379	7.3056e-05	0.04	-0.316255	cg18456803	13	41593519			ELF1		cg18456803	TSS200			13:41593095-41593670	Promoter_Associated	NA
cg22956205	4.333e-06	0	-0.232417	0.000103662	0.04	-0.221075	cg22956205	13	43321660					cg22956205						TRUE
cg24818699	1.17586e-05	0	-0.158617	5.58896e-05	0.03	-0.180736	cg24818699	13	43355514			C13orf30		cg24818699	TSS200					NA
cg08125291	3.46321e-07	0	-0.404328	0.000164723	0.05	-0.331637	cg08125291	13	44588186					cg08125291						NA
cg04308040	8.60566e-09	0	-0.406022	1.5698e-05	0.02	-0.351704	cg04308040	13	44942303					cg04308040						NA
cg06476131	1.14712e-06	0	-0.280642	3.34567e-07	0.01	-0.312944	cg06476131	13	47471052	rs61348126		HTR2A;HTR2A;HTR2A;HTR2A		cg06476131	1stExon;1stExon;5'UTR;5'UTR					NA
cg16188532	1.75474e-06	0	-0.117159	1.50677e-05	0.02	-0.113504	cg16188532	13	47471090			HTR2A;HTR2A;HTR2A;HTR2A		cg16188532	1stExon;1stExon;5'UTR;5'UTR					NA
cg10785153	1.42684e-06	0	-0.268124	5.72262e-05	0.03	-0.364534	cg10785153	13	48011758					cg10785153						NA
cg01803928	1.26209e-06	0	0.434851	0.000180466	0.05	0.422049	cg01803928	13	50701619					cg01803928		chr13:50697984-50702286	Island			NA
cg00465247	5.97583e-05	0	0.262816	0.00013044	0.05	0.30914	cg00465247	13	50703477					cg00465247		chr13:50703685-50705025	N_Shore	13:50702745-50703962	Unclassified_Cell_type_specific	NA
cg23575603	2.01734e-06	0	0.237859	0.000144868	0.05	0.24731	cg23575603	13	50707753					cg23575603		chr13:50707585-50708019	Island			NA
cg00187692	6.87472e-07	0	0.398893	6.8586e-05	0.04	0.414457	cg00187692	13	52199954			WDFY2		cg00187692	Body					NA
cg21408813	2.41354e-08	0	-0.272485	8.67614e-05	0.04	-0.273229	cg21408813	13	52736798					cg21408813		chr13:52733378-52733861	S_Shelf			TRUE
cg15964159	0.000161961	0	-0.104428	9.94628e-05	0.04	-0.141062	cg15964159	13	52912487					cg15964159		chr13:52908103-52908505	S_Shelf			NA
cg10645091	0.000267611	0.01	-0.265816	8.15947e-05	0.04	-0.294094	cg10645091	13	76445055					cg10645091				13:76444159-76445321	Unclassified	NA
cg00901878	5.44642e-06	0	-0.291456	0.000105869	0.04	-0.300806	cg00901878	13	77364735					cg00901878				13:77364701-77364869	Unclassified_Cell_type_specific	NA
cg14298689	0.000434264	0.01	-0.251059	0.000173965	0.05	-0.270004	cg14298689	13	93293174			GPC5		cg14298689	Body					NA
cg03342032	4.18053e-10	0	-0.438755	2.31775e-06	0.01	-0.323545	cg03342032	13	94725495			GPC6		cg03342032	Body					NA
cg00777315	4.291e-06	0	-0.202356	4.77485e-05	0.03	-0.145702	cg00777315	13	95133339			DCT;DCT		cg00777315	TSS1500;TSS1500					NA
cg08949428	0.000278349	0.01	-0.248092	8.06206e-05	0.04	-0.16925	cg08949428	13	98451284					cg08949428						NA
cg14153624	4.12132e-12	0	0.358422	2.466e-06	0.01	0.306087	cg14153624	13	98626476			IPO5		cg14153624	Body	chr13:98628059-98629306	N_Shore			NA
cg06524531	1.41186e-05	0	0.0872498	4.10984e-05	0.03	0.0897736	cg06524531	13	98680120					cg06524531						NA
cg20234910	0.000723376	0.01	-0.236221	3.54142e-05	0.03	-0.276853	cg20234910	13	105238499	rs77662880				cg20234910						NA
cg09588074	0.000493823	0.01	-0.196492	0.000162194	0.05	-0.290373	cg09588074	13	111699131					cg09588074				13:111698831-111699380	Unclassified_Cell_type_specific	NA
cg09156542	8.17256e-06	0	-0.144987	5.77855e-05	0.03	-0.221904	cg09156542	13	112164701					cg09156542						NA
cg26886708	1.93913e-06	0	-0.323184	9.34663e-05	0.04	-0.382984	cg26886708	13	112550454	rs9652263				cg26886708		chr13:112547458-112548130	S_Shelf			NA
cg21618730	0.00227732	0.02	0.171647	7.78203e-05	0.04	0.29174	cg21618730	13	112815899					cg21618730		chr13:112817816-112818939	N_Shore			NA
cg06231581	7.21732e-06	0	0.231169	9.41206e-05	0.04	0.280961	cg06231581	13	112903693					cg06231581						NA
cg26117369	4.77308e-05	0	-0.25653	3.10113e-05	0.03	-0.225945	cg26117369	13	113104975					cg26117369		chr13:113106337-113106544	N_Shore			NA
cg04505897	3.16997e-10	0	0.309176	1.52925e-06	0.01	0.286755	cg04505897	13	113955200			LAMP1		cg04505897	Body	chr13:113951096-113951990	S_Shelf			NA
cg12557626	6.73577e-10	0	0.31279	0.000160397	0.05	0.279639	cg12557626	13	113977332			LAMP1		cg12557626	3'UTR	chr13:113975893-113976139	S_Shore			NA
cg26081974	6.65888e-08	0	-0.264104	7.43971e-05	0.04	-0.258354	cg26081974	13	114065897					cg26081974		chr13:114066946-114067488	N_Shore			TRUE
cg18915856	8.50836e-07	0	0.27503	2.01646e-05	0.02	0.249696	cg18915856	14	21483641					cg18915856				14:21482787-21484108	Unclassified	NA
cg10078898	6.28233e-07	0	0.256182	2.12774e-05	0.02	0.291747	cg10078898	14	21491045			NDRG2;NDRG2;NDRG2;NDRG2;NDRG2;NDRG2;NDRG2;NDRG2		cg10078898	Body;Body;Body;Body;Body;Body;Body;Body	chr14:21492735-21494270	N_Shore			NA
cg11120865	1.13483e-10	0	-0.188818	0.000133716	0.05	-0.168923	cg11120865	14	21853037			SUPT16H		cg11120865	TSS1500	chr14:21851498-21852550	S_Shore	14:21851459-21853140	Promoter_Associated	NA
cg27097762	5.06865e-06	0	-0.362543	7.52358e-05	0.04	-0.348153	cg27097762	14	21923087		rs79120575			cg27097762		chr14:21924242-21924568	N_Shore	14:21923069-21923613	Promoter_Associated_Cell_type_specific	NA
cg08319417	6.98272e-06	0	0.147993	7.00969e-06	0.02	0.170113	cg08319417	14	23291214					cg08319417		chr14:23291078-23291337	Island			NA
cg00818899	7.17997e-08	0	0.212318	6.67083e-05	0.04	0.212407	cg00818899	14	23291485					cg00818899		chr14:23291689-23292278	N_Shore	14:23291459-23291530	Unclassified_Cell_type_specific	NA
cg23873941	5.52211e-08	0	0.153689	0.000136302	0.05	0.148892	cg23873941	14	24773029			C14orf21		cg23873941	Body	chr14:24768620-24769364	S_Shelf			NA
cg06993714	8.85942e-07	0	-0.244	3.93799e-05	0.03	-0.221605	cg06993714	14	24835343			NFATC4		cg06993714	TSS1500	chr14:24835810-24836220	N_Shore	14:24834531-24838393	Unclassified	NA
cg01093311	1.5e-08	0	0.29641	0.000180375	0.05	0.268206	cg01093311	14	31491009	rs179734		STRN3;STRN3		cg01093311	Body;Body	chr14:31494794-31496056	N_Shelf			NA
cg24743156	0.000586264	0.01	0.20912	6.58291e-05	0.04	0.263363	cg24743156	14	39734964			CTAGE5;CTAGE5;CTAGE5;CTAGE5		cg24743156	TSS1500;TSS1500;TSS1500;Body	chr14:39735802-39736902	N_Shore			NA
cg13277939	1.00916e-05	0	0.270465	0.000114548	0.04	0.292314	cg13277939	14	39735211			CTAGE5;CTAGE5;CTAGE5;CTAGE5		cg13277939	TSS1500;TSS1500;TSS1500;Body	chr14:39735802-39736902	N_Shore			NA
cg05833562	0.00042742	0.01	-0.205768	0.000136699	0.05	-0.196268	cg05833562	14	46874779					cg05833562						NA
cg16389901	3.57544e-13	0	-0.411318	3.17625e-07	0.01	-0.400177	cg16389901	14	54423807			BMP4;BMP4		cg16389901	TSS1500;TSS1500	chr14:54420184-54422958	S_Shore	14:54423132-54423847	Unclassified_Cell_type_specific	TRUE
cg09229893	1.12636e-09	0	-0.414583	1.22615e-05	0.02	-0.395863	cg09229893	14	54423811			BMP4;BMP4		cg09229893	TSS1500;TSS1500	chr14:54420184-54422958	S_Shore	14:54423132-54423847	Unclassified_Cell_type_specific	TRUE
cg04937184	7.35971e-10	0	-0.35945	1.00445e-05	0.02	-0.353745	cg04937184	14	54423845			BMP4;BMP4		cg04937184	TSS1500;TSS1500	chr14:54420184-54422958	S_Shore	14:54423132-54423847	Unclassified_Cell_type_specific	TRUE
cg05294577	1.26147e-05	0	0.238969	7.61325e-05	0.04	0.2421	cg05294577	14	54430831					cg05294577		chr14:54430154-54430670	S_Shore	14:54429560-54431309	Unclassified	NA
cg02051941	1.08947e-05	0	-0.197198	0.000152044	0.05	-0.183224	cg02051941	14	54954596			GMFB		cg02051941	Body	chr14:54955388-54955831	N_Shore	14:54954564-54956275	Promoter_Associated	TRUE
cg16379462	6.48456e-06	0	-0.250021	7.69117e-05	0.04	-0.219193	cg16379462	14	55119082			SAMD4A;SAMD4A		cg16379462	Body;Body					TRUE
cg14187687	5.96439e-08	0	0.326734	2.29491e-06	0.01	0.317623	cg14187687	14	55249770	rs34251107		SAMD4A;SAMD4A;SAMD4A		cg14187687	Body;Body;Body			14:55249289-55249938	Unclassified	NA
cg01051098	3.54868e-06	0	-0.296268	6.14496e-05	0.04	-0.254421	cg01051098	14	55604454		rs78054476	LGALS3;LGALS3		cg01051098	Body;Body			14:55604008-55605257	Unclassified_Cell_type_specific	TRUE
cg27064708	0.000772107	0.01	0.181352	6.58117e-06	0.02	0.267779	cg27064708	14	69030612	rs17105852		RAD51L1		cg27064708	Body					NA
cg26280976	4e-09	0	0.239573	1.45039e-05	0.02	0.224305	cg26280976	14	69660603					cg26280976		chr14:69658127-69658773	S_Shore			NA
cg15935770	3.47118e-06	0	-0.287315	0.000111417	0.04	-0.291931	cg15935770	14	70160160			KIAA0247		cg15935770	Body					NA
cg05633152	1.77634e-09	0	0.340666	1.57081e-05	0.02	0.322285	cg05633152	14	70263811			SLC10A1		cg05633152	1stExon					NA
cg21088438	3.1e-08	0	0.370801	3.72949e-06	0.01	0.384219	cg21088438	14	70264869			SLC10A1		cg21088438	TSS1500					NA
cg18515872	9.66706e-07	0	-0.337879	4.35702e-05	0.03	-0.352901	cg18515872	14	72943461			RGS6		cg18515872	Body			14:72943380-72943928	Unclassified	NA
cg08196307	2.25136e-08	0	-0.314595	5.87072e-05	0.03	-0.286319	cg08196307	14	73110457					cg08196307						TRUE
cg01943931	0.000869511	0.01	-0.284719	0.00013075	0.05	-0.217832	cg01943931	14	73373205					cg01943931						NA
cg26136325	5.56763e-09	0	0.326707	5.40716e-07	0.01	0.311718	cg26136325	14	88855259			SPATA7;SPATA7		cg26136325	Body;Body	chr14:88851883-88852285	S_Shelf			NA
cg26430059	1.12425e-11	0	-0.287823	1.551e-06	0.01	-0.286428	cg26430059	14	89770384			FOXN3;FOXN3		cg26430059	Body;Body			14:89770205-89770518	Unclassified	NA
cg15821562	2.18163e-05	0	0.315898	6.34508e-05	0.04	0.320006	cg15821562	14	90083275			FOXN3		cg15821562	5'UTR	chr14:90085365-90085711	N_Shelf	14:90083191-90083516	Promoter_Associated_Cell_type_specific	NA
cg23901592	1.74384e-07	0	0.352288	6.44547e-05	0.04	0.277688	cg23901592	14	90126322					cg23901592						NA
cg04794141	8.56356e-07	0	-0.244613	0.000166266	0.05	-0.240231	cg04794141	14	92325159	rs17127634		TC2N		cg04794141	5'UTR					TRUE
cg14856585	0.000186432	0.01	-0.177037	3.26645e-05	0.03	-0.233323	cg14856585	14	94425764					cg14856585				14:94425494-94426648	Promoter_Associated	TRUE
cg23390762	4.40076e-07	0	0.227179	0.000159185	0.05	0.240172	cg23390762	14	94909938			SERPINA11		cg23390762	Body					NA
cg20577572	6.75226e-07	0	-0.177133	0.000108805	0.04	-0.148014	cg20577572	14	96361892					cg20577572				14:96361787-96362575	Unclassified	NA
cg00239071	6.68181e-09	0	0.300469	5.91189e-06	0.02	0.295019	cg00239071	14	100789737			C14orf68;C14orf68		cg00239071	5'UTR;1stExon					NA
cg03548062	2.42244e-05	0	0.267702	7.4571e-06	0.02	0.336231	cg03548062	14	101158251					cg03548062						NA
cg07554939	2.92887e-08	0	0.260199	6.93995e-05	0.04	0.252399	cg07554939	14	103574043			C14orf73		cg07554939	Body	chr14:103568365-103571499	S_Shelf			NA
cg16051352	0.00237471	0.03	0.173345	2.95967e-05	0.03	0.252568	cg16051352	14	103574566			C14orf73		cg16051352	Body	chr14:103568365-103571499	S_Shelf			NA
cg25580656	4.83736e-08	0	0.396354	1.91885e-05	0.02	0.405486	cg25580656	14	104197160			ZFYVE21		cg25580656	Body	chr14:104193901-104194627	S_Shelf	14:104196979-104197300	Unclassified_Cell_type_specific	TRUE
cg10038250	2.49954e-11	0	-0.268616	3.02089e-07	0.01	-0.257776	cg10038250	14	104561218			ASPG		cg10038250	Body			14:104560277-104561948	Unclassified	NA
cg23458356	3.88502e-05	0	-0.218234	7.46853e-05	0.04	-0.252936	cg23458356	14	104568798			ASPG		cg23458356	Body	chr14:104569499-104569780	N_Shore			NA
cg25060339	6.1899e-06	0	-0.342101	5.50196e-05	0.03	-0.374882	cg25060339	14	104586593					cg25060339		chr14:104583036-104584574	S_Shelf	14:104586574-104586611	Unclassified_Cell_type_specific	NA
cg16490015	2.15669e-07	0	-0.270628	0.000122037	0.05	-0.239835	cg16490015	14	104742009					cg16490015						NA
cg26231272	2.55757e-05	0	-0.242746	0.000111759	0.04	-0.185732	cg26231272	14	104770879					cg26231272						NA
cg04338446	1.38949e-05	0	-0.224174	0.00014605	0.05	-0.236262	cg04338446	14	104895709					cg04338446		chr14:104895904-104897609	N_Shore			NA
cg21190363	1.72228e-07	0	0.153444	8.06593e-06	0.02	0.153921	cg21190363	14	105203406			ADSSL1;ADSSL1		cg21190363	Body;Body					NA
cg18681014	1.06755e-06	0	-0.401433	0.000138862	0.05	-0.329914	cg18681014	14	105660876					cg18681014		chr14:105662777-105663403	N_Shore	14:105659153-105661113	Unclassified_Cell_type_specific	NA
cg04189320	2.24488e-05	0	-0.21846	0.000173835	0.05	-0.255557	cg04189320	15	31691214					cg04189320		chr15:31689500-31689707	S_Shore	15:31691100-31691254	Unclassified_Cell_type_specific	NA
cg24499462	2.07257e-07	0	0.133396	4.74275e-06	0.01	0.13879	cg24499462	15	37095576			CSNK1A1P;C15orf41;C15orf41		cg24499462	Body;Body;Body					NA
cg02366856	2.72857e-05	0	0.107641	0.000132235	0.05	0.10835	cg02366856	15	37239205			MEIS2;MEIS2;MEIS2;MEIS2;MEIS2;MEIS2;MEIS2		cg02366856	Body;Body;Body;Body;Body;Body;Body					NA
cg14482712	6.33555e-07	0	0.280155	4.24623e-05	0.03	0.29484	cg14482712	15	40348303					cg14482712				15:40347694-40348414	Unclassified	NA
cg06246941	9.31988e-08	0	0.132121	1.42461e-05	0.02	0.145177	cg06246941	15	45671708			LOC145663;GATM		cg06246941	Body;TSS1500	chr15:45669970-45671029	S_Shore			NA
cg21478137	9.87465e-07	0	-0.237137	5.28002e-05	0.03	-0.245016	cg21478137	15	51532386			CYP19A1;CYP19A1		cg21478137	Body;Body					NA
cg05404865	0.000704641	0.01	0.193134	0.00017668	0.05	0.23386	cg05404865	15	51683249			GLDN		cg05404865	Body					NA
cg07772516	3.37541e-07	0	0.345589	1.50374e-05	0.02	0.303048	cg07772516	15	52107742			TMOD2;TMOD2		cg07772516	3'UTR;3'UTR					NA
cg05860019	2.83759e-06	0	0.294317	0.0001151	0.04	0.287327	cg05860019	15	53095195					cg05860019		chr15:53096014-53096482	N_Shore	15:53095074-53095203	Unclassified_Cell_type_specific	NA
cg12030298	6.99137e-07	0	-0.342329	0.000124612	0.05	-0.34674	cg12030298	15	62532039					cg12030298						NA
cg04297867	7.28474e-10	0	0.193866	3.95899e-05	0.03	0.156444	cg04297867	15	63831570			USP3		cg04297867	Body					NA
cg11970177	6.511e-06	0	-0.215512	0.000149558	0.05	-0.167377	cg11970177	15	66336157			MEGF11		cg11970177	Body	chr15:66332090-66332353	S_Shelf			NA
cg12452298	4.02284e-10	0	-0.30044	2.64499e-05	0.03	-0.258684	cg12452298	15	67134587					cg12452298		chr15:67134823-67135145	N_Shore	15:67134500-67135541	Unclassified_Cell_type_specific	NA
cg13594465	2.92342e-05	0	-0.255371	6.312e-06	0.02	-0.273194	cg13594465	15	71491485			THSD4		cg13594465	Body					NA
cg25016070	8.38406e-11	0	-0.283638	4.41192e-05	0.03	-0.247127	cg25016070	15	72524656			PKM2;PKM2;PKM2		cg25016070	TSS1500;TSS1500;TSS1500	chr15:72522131-72524238	S_Shore			NA
cg16475255	0.00296773	0.03	-0.0991781	0.000157329	0.05	-0.201872	cg16475255	15	72671985					cg16475255		chr15:72668041-72668658	S_Shelf			NA
cg21060736	0.000437697	0.01	-0.221887	0.000178376	0.05	-0.241761	cg21060736	15	73618666	rs73440099		HCN4		cg21060736	Body					NA
cg18866210	1.06909e-05	0	-0.292182	0.000157751	0.05	-0.203833	cg18866210	15	74343476					cg18866210						TRUE
cg00942495	1.4e-08	0	0.195194	5.9321e-06	0.02	0.17471	cg00942495	15	76214616			FBXO22;FBXO22		cg00942495	Body;Body					NA
cg03390636	1.60791e-06	0	-0.235806	2.87174e-07	0.01	-0.239164	cg03390636	15	80843452			ARNT2		cg03390636	Body					NA
cg03948727	2.5295e-06	0	0.240656	1.28257e-05	0.02	0.255257	cg03948727	15	81667725			TMC3		cg03948727	TSS1500					NA
cg21238234	1.94548e-06	0	-0.297504	2.70449e-05	0.03	-0.322659	cg21238234	15	83879539					cg21238234		chr15:83875648-83877079	S_Shelf			NA
cg12850396	8.11959e-08	0	0.295457	0.000104279	0.04	0.258766	cg12850396	15	89640878			ABHD2;ABHD2		cg12850396	5'UTR;5'UTR					NA
cg19405555	1.6e-08	0	-0.123675	1.62914e-05	0.02	-0.12131	cg19405555	15	90358483			ANPEP		cg19405555	TSS1500	chr15:90357402-90358573	Island	15:90356637-90358599	Unclassified_Cell_type_specific	NA
cg16558770	0.000300071	0.01	-0.232983	1.20456e-05	0.02	-0.284716	cg16558770	15	90548037			ZNF710		cg16558770	5'UTR	chr15:90545272-90545911	S_Shelf	15:90547433-90548141	Unclassified_Cell_type_specific	TRUE
cg24781699	1.98365e-06	0	-0.39511	5.36107e-05	0.03	-0.362249	cg24781699	15	93139398					cg24781699						NA
cg19683989	9.37862e-07	0	-0.187333	5.93842e-06	0.02	-0.17532	cg19683989	15	95938185					cg19683989						NA
cg15898874	7.67141e-10	0	-0.330575	1.47896e-05	0.02	-0.318286	cg15898874	15	96515411					cg15898874						NA
cg03053826	3.01026e-08	0	-0.132182	7.20514e-06	0.02	-0.137897	cg03053826	15	96868935			NR2F2		cg03053826	TSS1500	chr15:96864881-96866787	S_Shelf			NA
cg09969043	1.61156e-09	0	-0.354485	1.9316e-05	0.02	-0.322589	cg09969043	15	96868971			NR2F2		cg09969043	TSS200	chr15:96864881-96866787	S_Shelf			NA
cg03018496	2.19726e-10	0	-0.520297	4.00505e-05	0.03	-0.437018	cg03018496	15	96868989			NR2F2		cg03018496	TSS200	chr15:96864881-96866787	S_Shelf			NA
cg04308089	2.59605e-13	0	-0.552347	1.84614e-06	0.01	-0.479737	cg04308089	15	96869027			NR2F2		cg04308089	TSS200	chr15:96864881-96866787	S_Shelf			NA
cg26593946	2.59601e-11	0	-0.550383	7.27176e-06	0.02	-0.487425	cg26593946	15	96869043			NR2F2		cg26593946	TSS200	chr15:96864881-96866787	S_Shelf			NA
cg05108467	3.25507e-09	0	-0.26191	7.04333e-05	0.04	-0.245747	cg05108467	15	96869132			NR2F2		cg05108467	TSS200	chr15:96864881-96866787	S_Shelf			NA
cg20754348	9.40368e-11	0	-0.395801	3.1079e-05	0.03	-0.336985	cg20754348	15	96869220			NR2F2;NR2F2		cg20754348	5'UTR;1stExon	chr15:96864881-96866787	S_Shelf			NA
cg04622200	2.04765e-05	0	-0.33445	5.54735e-05	0.03	-0.368019	cg04622200	15	100654734			ADAMTS17		cg04622200	Body					TRUE
cg23991388	9.53714e-06	0	-0.331145	0.000126014	0.05	-0.336804	cg23991388	15	100654760			ADAMTS17		cg23991388	Body					TRUE
cg05884870	9.21667e-05	0	-0.271166	7.49186e-05	0.04	-0.320442	cg05884870	15	100654807			ADAMTS17		cg05884870	Body					TRUE
cg14791054	1.18484e-07	0	-0.143706	4.5094e-05	0.03	-0.13859	cg14791054	15	101442769			ALDH1A3		cg14791054	Body					TRUE
cg10845124	5.92366e-11	0	0.371378	1.44797e-05	0.02	0.336076	cg10845124	15	101984550			PCSK6;PCSK6;PCSK6;PCSK6;PCSK6;PCSK6;PCSK6;PCSK6		cg10845124	Body;Body;Body;Body;Body;Body;Body;Body					NA
cg09417849	0.000231491	0.01	-0.199592	6.82487e-05	0.04	-0.216723	cg09417849	16	331892			ARHGDIG;PDIA2		cg09417849	Body;TSS1500	chr16:332514-332760	N_Shore	16:331477-332061	Unclassified_Cell_type_specific	NA
cg02485642	4.45057e-05	0	-0.171104	0.000134539	0.05	-0.23093	cg02485642	16	832958			MSLNL		cg02485642	TSS200	chr16:832827-833042	Island	16:832576-833052	Unclassified_Cell_type_specific	NA
cg09791621	4.42446e-05	0	-0.301028	0.000109916	0.04	-0.367895	cg09791621	16	1078722					cg09791621		chr16:1078688-1079024	Island	16:1078655-1079240	Unclassified_Cell_type_specific	NA
cg05062820	1.65394e-06	0	-0.139069	0.000124319	0.05	-0.13579	cg05062820	16	1098546					cg05062820		chr16:1098522-1098875	Island	16:1098370-1099278	Unclassified_Cell_type_specific	TRUE
cg27167562	5.531e-06	0	-0.236824	0.000129936	0.05	-0.24358	cg27167562	16	1104808					cg27167562		chr16:1107607-1107865	N_Shelf	16:1104549-1105925	Unclassified	NA
cg00675160	1.76478e-06	0	-0.223539	0.000140618	0.05	-0.219352	cg00675160	16	1208531			CACNA1H;CACNA1H		cg00675160	Body;Body	chr16:1208357-1208721	Island			NA
cg00369414	6.64586e-07	0	-0.109701	1.23895e-05	0.02	-0.112176	cg00369414	16	1244824			CACNA1H;CACNA1H		cg00369414	Body;Body	chr16:1244669-1245067	Island	16:1244121-1245070	Unclassified	TRUE
cg00018828	1.4e-07	0	-0.241664	4.73771e-05	0.03	-0.157106	cg00018828	16	1245911	rs61700478	rs35509671	CACNA1H;CACNA1H		cg00018828	Body;Body	chr16:1244669-1245067	S_Shore			NA
cg09402314	4.89061e-07	0	0.22145	2.27107e-05	0.03	0.210299	cg09402314	16	1668197			CRAMP1L		cg09402314	Body	chr16:1660054-1665095	S_Shelf			NA
cg13480010	1.78429e-08	0	0.22591	9.06963e-05	0.04	0.205818	cg13480010	16	1840830			IGFALS;IGFALS;IGFALS		cg13480010	Body;Body;Body	chr16:1840623-1842688	Island	16:1840639-1840905	Unclassified_Cell_type_specific	NA
cg01965047	4.85053e-05	0	0.230664	5.99553e-05	0.03	0.262178	cg01965047	16	2140870			PKD1;MIR1225;PKD1		cg01965047	Body;TSS1500;Body	chr16:2139803-2142170	Island			NA
cg14134732	3.45612e-05	0	-0.113566	6.7447e-05	0.04	-0.133498	cg14134732	16	3079894			CCDC64B		cg14134732	Body	chr16:3079536-3079954	Island	16:3079278-3080250	Unclassified	NA
cg27384342	3.95003e-11	0	0.346668	8.83138e-07	0.01	0.357369	cg27384342	16	3658374			BTBD12		cg27384342	Body	chr16:3661120-3661775	N_Shelf			NA
cg04033718	1.457e-06	0	0.285331	7.32285e-05	0.04	0.287139	cg04033718	16	4419241			CORO7		cg04033718	Body	chr16:4421642-4422240	N_Shelf			TRUE
cg03684845	1.31604e-05	0	-0.142948	0.000181143	0.05	-0.152234	cg03684845	16	4606754	rs74005359	rs79620244	LOC342346		cg03684845	1stExon					NA
cg00033551	2.09034e-09	0	0.56474	3.04747e-05	0.03	0.521995	cg00033551	16	4738568			MGRN1;MGRN1;MGRN1;MGRN1		cg00033551	3'UTR;Body;3'UTR;Body					NA
cg04431346	1.53237e-08	0	-0.317987	1.44109e-05	0.02	-0.299056	cg04431346	16	14494069					cg04431346						TRUE
cg02071957	1.00567e-14	0	-0.312373	2.215e-06	0.01	-0.284446	cg02071957	16	19191409			SYT17		cg02071957	Body	chr16:19194883-19195209	N_Shelf	16:19191024-19191873	Unclassified	TRUE
cg06686156	5.40843e-09	0	-0.360512	5.913e-06	0.02	-0.30453	cg06686156	16	20420222			ACSM5		cg06686156	TSS1500					NA
cg04699460	2.07824e-07	0	-0.227591	3.02013e-05	0.03	-0.223532	cg04699460	16	20751800			THUMPD1		cg04699460	Body	chr16:20752646-20753280	N_Shore	16:20751266-20752179	Promoter_Associated	NA
cg04059988	3.87327e-09	0	-0.116621	0.000147661	0.05	-0.103012	cg04059988	16	27413649			IL21R;IL21R		cg04059988	TSS1500;TSS200			16:27413155-27414144	Promoter_Associated	NA
cg26624097	7.448e-06	0	0.261621	6.36108e-05	0.04	0.285581	cg26624097	16	28620651		rs35067810	SULT1A1;SULT1A1;SULT1A1;SULT1A1;SULT1A1		cg26624097	TSS200;5'UTR;5'UTR;Body;TSS200					NA
cg00142450	3.66865e-12	0	-0.2193	1.0653e-05	0.02	-0.204688	cg00142450	16	31886070		rs76092918	ZNF267		cg00142450	Body	chr16:31885042-31885600	S_Shore	16:31884615-31886178	NonGene_Associated	NA
cg06146331	2.18801e-05	0	-0.239861	0.000135502	0.05	-0.224287	cg06146331	16	49654466			ZNF423		cg06146331	Body					TRUE
cg02015823	2.86994e-05	0	-0.369747	0.000139583	0.05	-0.373155	cg02015823	16	50584989			NKD1		cg02015823	Body	chr16:50583175-50583465	S_Shore			NA
cg06173956	2.12631e-07	0	-0.205928	7.85235e-06	0.02	-0.201491	cg06173956	16	50666302			NKD1		cg06173956	Body					NA
cg05583608	1.41015e-09	0	-0.292925	1.91207e-05	0.02	-0.257681	cg05583608	16	51147536					cg05583608		chr16:51147490-51147944	Island			NA
cg04102325	1.95176e-10	0	-0.283254	1.25484e-05	0.02	-0.246879	cg04102325	16	51147623					cg04102325		chr16:51147490-51147944	Island			NA
cg02455820	9.3493e-10	0	-0.450547	1.04192e-06	0.01	-0.438531	cg02455820	16	51147769					cg02455820		chr16:51147490-51147944	Island			NA
cg06482019	6.91337e-11	0	-0.27271	2.35587e-06	0.01	-0.269919	cg06482019	16	51147902					cg06482019		chr16:51147490-51147944	Island			NA
cg09621330	1.38232e-06	0	0.298871	0.000108977	0.04	0.287613	cg09621330	16	54685651					cg09621330						NA
cg05958050	0.0001825	0.01	0.252401	2.36712e-05	0.03	0.288612	cg05958050	16	56703400			MT1G;MT1H		cg05958050	TSS1500;TSS1500	chr16:56703387-56703648	Island			NA
cg06070269	1.22745e-09	0	0.410279	2.46471e-06	0.01	0.431989	cg06070269	16	58752139			GOT2		cg06070269	Body					NA
cg04471375	2e-08	0	0.212098	7.93107e-05	0.04	0.210418	cg04471375	16	58752165	rs75953333		GOT2		cg04471375	Body					NA
cg00318322	2.07402e-05	0	0.187337	6.10088e-05	0.04	0.202525	cg00318322	16	67708822		rs45616637	GFOD2;GFOD2		cg00318322	3'UTR;Body					NA
cg00496272	8.95953e-11	0	-0.293196	9.58573e-06	0.02	-0.260131	cg00496272	16	67877232			CENPT;THAP11		cg00496272	5'UTR;1stExon	chr16:67875717-67876740	S_Shore	16:67876854-67877601	Promoter_Associated	NA
cg01083131	1.15862e-07	0	-0.27124	9.38562e-05	0.04	-0.235209	cg01083131	16	67877413			THAP11;CENPT;THAP11		cg01083131	3'UTR;5'UTR;1stExon	chr16:67875717-67876740	S_Shore	16:67876854-67877601	Promoter_Associated	NA
cg16562724	5.48444e-06	0	0.301732	9.75531e-05	0.04	0.228841	cg16562724	16	68270631			ESRP2		cg16562724	TSS1500	chr16:68269010-68272143	Island			NA
cg08886823	9.14489e-07	0	0.352585	6.12592e-05	0.04	0.343138	cg08886823	16	68270882			ESRP2		cg08886823	TSS1500	chr16:68269010-68272143	Island	16:68270680-68272166	Promoter_Associated	NA
cg26481896	4.32362e-09	0	0.323317	1.59838e-05	0.02	0.328727	cg26481896	16	69975405			WWP2;WWP2		cg26481896	3'UTR;3'UTR					NA
cg27186420	4.15413e-10	0	0.293359	1.32754e-05	0.02	0.250344	cg27186420	16	69975590			WWP2;WWP2		cg27186420	3'UTR;3'UTR					NA
cg08862162	2.32164e-08	0	0.233399	3.26771e-05	0.03	0.223654	cg08862162	16	71610334			TAT		cg08862162	5'UTR					NA
cg09488090	3.92757e-07	0	0.243776	5.6857e-05	0.03	0.216025	cg09488090	16	72319766					cg09488090						NA
cg04211829	1.5176e-08	0	0.341015	1.54226e-05	0.02	0.356473	cg04211829	16	72981203			ZFHX3;ZFHX3		cg04211829	Body;Body					NA
cg05135252	7.51538e-06	0	0.15226	3.28615e-05	0.03	0.157089	cg05135252	16	85372478					cg05135252						NA
cg06408043	5.52846e-09	0	0.153131	8.57755e-05	0.04	0.1526	cg06408043	16	85372590					cg06408043						NA
cg08142094	9.82236e-07	0	-0.267425	0.000143382	0.05	-0.236798	cg08142094	16	85731256					cg08142094						NA
cg00599124	1.24785e-06	0	-0.28235	0.000130612	0.05	-0.230647	cg00599124	16	87378824		rs62053082	FBXO31;FBXO31		cg00599124	Body;Body			16:87378560-87379488	Unclassified_Cell_type_specific	NA
cg04637961	0.000552672	0.01	-0.272801	9.38425e-05	0.04	-0.292968	cg04637961	16	87499977			ZCCHC14		cg04637961	Body					NA
cg06489569	2.3093e-11	0	0.399736	3.11285e-07	0.01	0.385191	cg06489569	16	87589319					cg06489569						NA
cg01658605	9.13263e-06	0	-0.255733	0.000176537	0.05	-0.220703	cg01658605	16	87721132			JPH3		cg01658605	Body	chr16:87719089-87719307	S_Shore			NA
cg03850117	3.04186e-06	0	-0.249382	7.55477e-05	0.04	-0.251396	cg03850117	16	87894334			SLC7A5		cg03850117	Body	chr16:87894359-87894566	N_Shore			TRUE
cg07337796	6.00348e-06	0	-0.332005	0.000139775	0.05	-0.338236	cg07337796	16	88150249					cg07337796		chr16:88153995-88154558	N_Shelf			NA
cg08906030	1.48042e-05	0	-0.242942	7.39965e-05	0.04	-0.226185	cg08906030	16	88625292					cg08906030		chr16:88624806-88625048	S_Shore	16:88624994-88625769	Unclassified	TRUE
cg27004870	4.99975e-06	0	-0.283897	6.1627e-05	0.04	-0.276174	cg27004870	16	88850384			FAM38A		cg27004870	Body	chr16:88850204-88850537	Island	16:88849291-88850949	Promoter_Associated	NA
cg03704006	0.000445155	0.01	-0.15941	0.000111938	0.04	-0.145928	cg03704006	16	88994295			CBFA2T3;CBFA2T3		cg03704006	5'UTR;Body	chr16:88994137-88994442	Island			NA
cg26968748	2.60392e-06	0	-0.210776	0.000117019	0.05	-0.221055	cg26968748	16	89139254					cg26968748		chr16:89140509-89141125	N_Shore			NA
cg05071195	3.51422e-05	0	-0.226915	0.000158549	0.05	-0.218113	cg05071195	16	89411232			ANKRD11		cg05071195	5'UTR	chr16:89408237-89408465	S_Shelf			TRUE
cg14054357	2.33508e-09	0	0.243705	2.24052e-05	0.02	0.216512	cg14054357	17	2607986			KIAA0664		cg14054357	5'UTR	chr17:2607735-2608005	Island			NA
cg15477040	2.48121e-05	0	0.305772	1.53623e-05	0.02	0.383636	cg15477040	17	4124222			ANKFY1;ANKFY1		cg15477040	Body;Body	chr17:4125261-4125563	N_Shore			NA
cg23766918	7.82508e-05	0	-0.233897	9.65313e-05	0.04	-0.240865	cg23766918	17	9559589			USP43		cg23766918	Body					NA
cg13106430	8.23781e-08	0	-0.284189	7.43465e-05	0.04	-0.255731	cg13106430	17	9604352			USP43		cg13106430	Body					NA
cg26086902	1.74746e-07	0	-0.313642	1.44305e-05	0.02	-0.365623	cg26086902	17	10204251			MYH13		cg26086902	3'UTR					NA
cg20164479	2.27982e-06	0	-0.301436	0.000166397	0.05	-0.181403	cg20164479	17	10325617			MYH8		cg20164479	TSS1500					NA
cg26779305	2.17243e-05	0	0.20133	3.43134e-06	0.01	0.220749	cg26779305	17	11985228			MAP2K4;MIR744		cg26779305	Body;Body					NA
cg26126806	7.02841e-08	0	-0.32266	7.66268e-05	0.04	-0.2955	cg26126806	17	17685031			RAI1		cg26126806	5'UTR	chr17:17685016-17687240	Island	17:17684990-17685175	Unclassified_Cell_type_specific	NA
cg17993296	4.78507e-09	0	0.344364	9.176e-06	0.02	0.317167	cg17993296	17	18908923			SLC5A10;SLC5A10;FAM83G		cg17993296	Body;Body;TSS1500	chr17:18906909-18908243	S_Shore			NA
cg08194009	1.73098e-07	0	-0.327256	0.000165548	0.05	-0.3007	cg08194009	17	25707428					cg08194009				17:25707127-25708460	Unclassified	TRUE
cg19912197	2.1358e-09	0	0.306355	2.68293e-05	0.03	0.293014	cg19912197	17	26523257			NLK		cg19912197	3'UTR					NA
cg20275739	1.5984e-07	0	0.286783	6.40764e-05	0.04	0.302679	cg20275739	17	26692284			SEBOX;SEBOX		cg20275739	Body;TSS200					NA
cg04192492	1.1458e-08	0	0.275841	3.11738e-05	0.03	0.261613	cg04192492	17	26692427			SEBOX;SEBOX		cg04192492	Body;TSS200					NA
cg07042338	4.67701e-07	0	-0.38388	0.000114942	0.04	-0.300025	cg07042338	17	26990202	rs7226202		SUPT6H;SDF2		cg07042338	5'UTR;TSS1500	chr17:26988721-26989391	S_Shore			NA
cg08165291	2.8923e-06	0	-0.120704	0.000169953	0.05	-0.132489	cg08165291	17	27047555			RPL23A;SNORD42B		cg08165291	Body;TSS200	chr17:27046856-27047273	S_Shore			NA
cg16565409	0.000128243	0	-0.149587	0.000126383	0.05	-0.175186	cg16565409	17	27048223			RPL23A;SNORD4A		cg16565409	Body;TSS1500	chr17:27046856-27047273	S_Shore			NA
cg12792509	1.27867e-10	0	0.31004	2.39367e-06	0.01	0.279588	cg12792509	17	27493600			MYO18A;MYO18A		cg12792509	Body;Body	chr17:27493203-27493880	Island			NA
cg26038589	2.43552e-08	0	-0.335972	0.000112959	0.04	-0.271511	cg26038589	17	28444874			CCDC55		cg26038589	Body	chr17:28443746-28444011	S_Shore			NA
cg07988060	2.79888e-11	0	-0.232157	9.09157e-06	0.02	-0.226992	cg07988060	17	30234789					cg07988060						NA
cg08354053	3.61725e-06	0	-0.281967	0.000117368	0.05	-0.321293	cg08354053	17	30630872			RHBDL3		cg08354053	Body					NA
cg24870391	7.06201e-05	0	-0.163583	8.93204e-05	0.04	-0.200966	cg24870391	17	32612675			CCL11		cg24870391	TSS200					NA
cg17337668	1.90532e-09	0	-0.367567	9.08945e-05	0.04	-0.299391	cg17337668	17	36863216	rs62638661		MLLT6		cg17337668	Body	chr17:36858278-36861697	S_Shore			NA
cg05174975	1.05859e-06	0	-0.290802	0.000158602	0.05	-0.275965	cg05174975	17	37008030			RPL23		cg05174975	Body	chr17:37009471-37010118	N_Shore			NA
cg11316510	1.66309e-11	0	0.406184	2.32535e-05	0.03	0.372525	cg11316510	17	38510570	rs77633370		RARA;RARA;RARA;RARA		cg11316510	Body;Body;Body;Body					NA
cg20317148	0.000474306	0.01	-0.217155	3.19299e-05	0.03	-0.215961	cg20317148	17	39590677	rs62066825				cg20317148						NA
cg17228560	4.13741e-05	0	-0.269418	0.000166177	0.05	-0.322896	cg17228560	17	39993002			KLHL10;NT5C3L		cg17228560	TSS1500;TSS1500	chr17:39992021-39992627	S_Shore			NA
cg01761362	5.48817e-05	0	0.198989	4.12421e-05	0.03	0.23652	cg01761362	17	40051528			ACLY;ACLY		cg01761362	Body;Body					TRUE
cg09479341	0.0014122	0.02	-0.144256	4.73907e-05	0.03	-0.211736	cg09479341	17	40119957			CNP		cg09479341	Body	chr17:40119811-40120047	Island			NA
cg06306927	7.05689e-09	0	-0.248235	1.71997e-05	0.02	-0.245501	cg06306927	17	40346279			GHDC;GHDC;GHDC;GHDC		cg06306927	TSS200;5'UTR;5'UTR;5'UTR			17:40346266-40346800	Promoter_Associated	NA
cg23509272	2.27829e-08	0	-0.238593	9.87503e-05	0.04	-0.22587	cg23509272	17	40346296			GHDC;GHDC;GHDC;GHDC		cg23509272	TSS200;5'UTR;5'UTR;5'UTR			17:40346266-40346800	Promoter_Associated	NA
cg17050693	2.34596e-07	0	-0.0877502	2.37728e-05	0.03	-0.0944607	cg17050693	17	40346448	rs12603630		GHDC;GHDC;GHDC;GHDC;GHDC;GHDC;GHDC		cg17050693	TSS200;5'UTR;1stExon;1stExon;5'UTR;1stExon;5'UTR			17:40346266-40346800	Promoter_Associated	NA
cg07408552	5.2516e-09	0	-0.4037	3.71145e-05	0.03	-0.348705	cg07408552	17	40611995			ATP6V0A1;ATP6V0A1;ATP6V0A1		cg07408552	5'UTR;5'UTR;5'UTR	chr17:40610746-40611032	S_Shore	17:40610527-40612506	Promoter_Associated	NA
cg15607311	7e-09	0	0.246548	4.45515e-07	0.01	0.260619	cg15607311	17	41020659			LOC90586		cg15607311	Body					NA
cg06795960	0.000170053	0	0.267845	9.56406e-05	0.04	0.284234	cg06795960	17	41477948			ARL4D		cg06795960	3'UTR	chr17:41476220-41476715	S_Shore	17:41477821-41477996	Unclassified_Cell_type_specific	NA
cg22975695	5.9954e-11	0	-0.290412	7.78578e-06	0.02	-0.260358	cg22975695	17	41640496					cg22975695						NA
cg20668546	9e-09	0	0.22033	4.42536e-05	0.03	0.201261	cg20668546	17	42989323			GFAP;GFAP		cg20668546	Body;Body	chr17:42988741-42989148	S_Shore			TRUE
cg03450734	2.427e-06	0	-0.282355	1.11719e-05	0.02	-0.237849	cg03450734	17	45899862			OSBPL7		cg03450734	TSS1500			17:45898792-45899893	Promoter_Associated	NA
cg05009662	0.00151505	0.02	0.145572	0.000144674	0.05	0.206591	cg05009662	17	46136650			NFE2L1		cg05009662	Body	chr17:46136649-46136969	Island			NA
cg26351132	8.17496e-10	0	-0.303025	6.58476e-05	0.04	-0.267117	cg26351132	17	47049890					cg26351132						TRUE
cg10824354	1.83177e-11	0	-0.373168	6.01919e-06	0.02	-0.333475	cg10824354	17	47049956					cg10824354						TRUE
cg12212103	5.77941e-08	0	0.312935	6.58054e-05	0.04	0.241148	cg12212103	17	48231729					cg12212103		chr17:48226223-48228625	S_Shelf			NA
cg02768480	3.66066e-05	0	0.233249	1.54734e-06	0.01	0.306034	cg02768480	17	53810321			TMEM100		cg02768480	TSS1500					NA
cg08591265	2.30463e-09	0	-0.461259	4.922e-06	0.01	-0.438389	cg08591265	17	56082867			SFRS1;SFRS1		cg08591265	3'UTR;Body	chr17:56083750-56085373	N_Shore			NA
cg20099806	8.03947e-08	0	-0.36355	4.26268e-05	0.03	-0.375759	cg20099806	17	61849988			CCDC47		cg20099806	5'UTR	chr17:61850684-61852062	N_Shore			NA
cg20131968	5.3708e-07	0	-0.387989	6.29559e-05	0.04	-0.402256	cg20131968	17	61850012			CCDC47		cg20131968	5'UTR	chr17:61850684-61852062	N_Shore	17:61849989-61850335	Promoter_Associated_Cell_type_specific	NA
cg04293307	1.14671e-07	0	-0.400078	5.05481e-05	0.03	-0.356554	cg04293307	17	63553581			AXIN2		cg04293307	Body	chr17:63555902-63557362	N_Shelf	17:63552359-63553836	Promoter_Associated	TRUE
cg14019757	4.29425e-07	0	-0.212274	6.87167e-05	0.04	-0.209021	cg14019757	17	67231728			ABCA10		cg14019757	5'UTR			17:67231154-67232103	Unclassified	TRUE
cg26893699	1.3821e-05	0	0.215684	0.000119033	0.05	0.279924	cg26893699	17	68851883					cg26893699						NA
cg23986185	1e-09	0	0.374365	8.80588e-05	0.04	0.29908	cg23986185	17	72436456			GPRC5C;GPRC5C		cg23986185	Body;Body					NA
cg04387597	0.000130568	0	0.23948	2.73711e-05	0.03	0.301267	cg04387597	17	72443179			GPRC5C;GPRC5C		cg04387597	3'UTR;3'UTR	chr17:72442927-72443194	Island	17:72443164-72443304	Unclassified_Cell_type_specific	NA
cg13424870	2.75536e-08	0	-0.130859	7.079e-06	0.02	-0.147607	cg13424870	17	73083812			SLC16A5		cg13424870	TSS1500	chr17:73083866-73084495	N_Shore	17:73083550-73084725	Unclassified	NA
cg21306329	3.40841e-08	0	-0.33666	1.27838e-05	0.02	-0.333892	cg21306329	17	73083876			SLC16A5		cg21306329	TSS200	chr17:73083866-73084495	Island	17:73083550-73084725	Unclassified	NA
cg27619475	3.36021e-08	0	-0.433468	4.84406e-05	0.03	-0.363083	cg27619475	17	73083881			SLC16A5		cg27619475	TSS200	chr17:73083866-73084495	Island	17:73083550-73084725	Unclassified	NA
cg17733616	4.07783e-09	0	-0.27822	2.48269e-06	0.01	-0.290825	cg17733616	17	73083887			SLC16A5		cg17733616	TSS200	chr17:73083866-73084495	Island	17:73083550-73084725	Unclassified	NA
cg03659340	2.19146e-08	0	0.307775	9.23643e-05	0.04	0.287752	cg03659340	17	73555254			LLGL2;LLGL2;LLGL2		cg03659340	Body;Body;Body					TRUE
cg01132443	5.74537e-07	0	-0.345174	0.000103351	0.04	-0.268204	cg01132443	17	74735058	rs76066099		MFSD11		cg01132443	Body	chr17:74732345-74734222	S_Shore	17:74734746-74735190	Promoter_Associated	NA
cg23375877	3.15034e-05	0	0.227518	0.000163645	0.05	0.240506	cg23375877	17	75992311					cg23375877						NA
cg14210726	1.75454e-05	0	0.267576	0.000150684	0.05	0.246048	cg14210726	17	76136952			TMC8		cg14210726	Body	chr17:76136513-76137184	Island	17:76136278-76137177	Gene_Associated	TRUE
cg24439686	1.02584e-05	0	-0.264133	4.40001e-05	0.03	-0.24888	cg24439686	17	76588724					cg24439686				17:76588439-76588747	Unclassified	TRUE
cg22713958	1.22677e-05	0	-0.310367	5.92718e-06	0.02	-0.321815	cg22713958	17	76976245			LGALS3BP		cg22713958	TSS200			17:76975867-76976452	Unclassified_Cell_type_specific	NA
cg25178683	2.53745e-06	0	-0.335174	1.86236e-06	0.01	-0.310331	cg25178683	17	76976267			LGALS3BP		cg25178683	TSS1500			17:76975867-76976452	Unclassified_Cell_type_specific	TRUE
cg17836612	2.94638e-07	0	-0.3091	5.83772e-06	0.02	-0.266296	cg17836612	17	76976357			LGALS3BP		cg17836612	TSS1500			17:76975867-76976452	Unclassified_Cell_type_specific	TRUE
cg15867652	2.55528e-08	0	0.398878	0.000152455	0.05	0.375842	cg15867652	17	79011277			BAIAP2;BAIAP2;BAIAP2;BAIAP2		cg15867652	Body;Body;Body;Body	chr17:79008929-79009762	S_Shore	17:79011109-79011485	Unclassified_Cell_type_specific	TRUE
cg22442557	8.05898e-08	0	0.363234	0.000123775	0.05	0.360888	cg22442557	17	79011352			BAIAP2;BAIAP2;BAIAP2;BAIAP2		cg22442557	Body;Body;Body;Body	chr17:79008929-79009762	S_Shore	17:79011109-79011485	Unclassified_Cell_type_specific	TRUE
cg21384021	1.20657e-05	0	-0.273776	7.21338e-05	0.04	-0.373837	cg21384021	17	79952367			ASPSCR1		cg21384021	Body	chr17:79952141-79952494	Island			NA
cg00598204	1.96111e-11	0	-0.415912	0.000115366	0.04	-0.238139	cg00598204	17	79961522			ASPSCR1		cg00598204	Body	chr17:79961577-79961857	N_Shore			TRUE
cg08091666	1.59272e-09	0	-0.364833	2.71769e-05	0.03	-0.25905	cg08091666	17	79961769			ASPSCR1		cg08091666	Body	chr17:79961577-79961857	Island			TRUE
cg10795614	0.000654134	0.01	-0.139516	3.43777e-05	0.03	-0.242555	cg10795614	17	80278592					cg10795614		chr17:80278861-80279563	N_Shore	17:80278522-80280207	Unclassified	NA
cg09237133	0.000339499	0.01	-0.165928	1.95492e-05	0.02	-0.309926	cg09237133	17	80278914	rs34528402		SECTM1		cg09237133	3'UTR	chr17:80278861-80279563	Island	17:80278522-80280207	Unclassified	NA
cg09340279	0.000111333	0	-0.258117	0.000120322	0.05	-0.386854	cg09340279	17	80278947			SECTM1		cg09340279	3'UTR	chr17:80278861-80279563	Island	17:80278522-80280207	Unclassified	NA
cg26312191	6.14242e-05	0	-0.218689	1.12832e-05	0.02	-0.28928	cg26312191	17	80279310	rs78357230		SECTM1		cg26312191	3'UTR	chr17:80278861-80279563	Island	17:80278522-80280207	Unclassified	TRUE
cg22156899	1.37372e-06	0	-0.311448	6.38753e-05	0.04	-0.304589	cg22156899	17	80282538			SECTM1		cg22156899	Body	chr17:80278861-80279563	S_Shelf			TRUE
cg02892153	3.69309e-09	0	-0.383277	2.12066e-05	0.02	-0.34587	cg02892153	18	3593461			FLJ35776;DLGAP1;DLGAP1		cg02892153	TSS1500;Body;Body			18:3593312-3595032	Promoter_Associated	NA
cg11993160	2.38714e-05	0	-0.302384	2.87296e-05	0.03	-0.329088	cg11993160	18	12404041					cg11993160		chr18:12407715-12408242	N_Shelf			TRUE
cg13270625	0.00147046	0.02	-0.160983	2.44071e-05	0.03	-0.232104	cg13270625	18	21452819		rs77542553	LAMA3;LAMA3;LAMA3;LAMA3		cg13270625	TSS200;TSS200;Body;Body					NA
cg01152726	0.0015212	0.02	-0.130575	0.000161387	0.05	-0.179843	cg01152726	18	21452844			LAMA3;LAMA3;LAMA3;LAMA3		cg01152726	TSS200;TSS200;Body;Body					NA
cg12639429	0.000223274	0.01	0.224669	0.000105745	0.04	0.295587	cg12639429	18	21572622			TTC39C		cg12639429	TSS200			18:21572543-21572968	Promoter_Associated_Cell_type_specific	NA
cg05401069	2.76188e-06	0	0.238746	0.000174666	0.05	0.268178	cg05401069	18	21572634			TTC39C		cg05401069	TSS200			18:21572543-21572968	Promoter_Associated_Cell_type_specific	NA
cg25952192	2.15032e-05	0	-0.261237	5.89771e-05	0.03	-0.280729	cg25952192	18	21656374			TTC39C;TTC39C		cg25952192	Body;Body			18:21656243-21657091	Promoter_Associated	TRUE
cg00729275	3.58148e-07	0	-0.253707	1.91472e-05	0.02	-0.249401	cg00729275	18	24445134			AQP4;C18orf16		cg00729275	Body;TSS200	chr18:24443200-24443458	S_Shore			NA
cg25416153	0.00207458	0.02	0.167495	0.0001333	0.05	0.263221	cg25416153	18	43355414	rs1620781				cg25416153		chr18:43355318-43355698	Island	18:43354880-43355617	Promoter_Associated_Cell_type_specific	NA
cg15073283	4.97807e-11	0	0.325433	7.0212e-07	0.01	0.314167	cg15073283	18	47090413			LIPG		cg15073283	Body	chr18:47087879-47088528	S_Shore			NA
cg25331919	5.52027e-05	0	0.217211	3.26495e-05	0.03	0.264334	cg25331919	18	47092023			LIPG		cg25331919	Body	chr18:47087879-47088528	S_Shelf			NA
cg13365022	3.22796e-07	0	-0.241634	1.71967e-05	0.02	-0.257687	cg13365022	18	58039932	rs35351438		MC4R;MC4R		cg13365022	1stExon;5'UTR					TRUE
cg10054857	6.65951e-05	0	-0.129068	0.000155213	0.05	-0.222932	cg10054857	18	61816543			C18orf20		cg10054857	TSS1500					NA
cg23844085	0.000299821	0.01	-0.237912	4.43546e-05	0.03	-0.333143	cg23844085	18	74063855					cg23844085		chr18:74062370-74062847	S_Shore			TRUE
cg25786273	2.54041e-05	0	0.235083	5.80057e-05	0.03	0.257468	cg25786273	18	74801026			MBP;MBP		cg25786273	Body;Body	chr18:74799144-74800038	S_Shore			TRUE
cg26457248	9.10734e-05	0	0.33917	5.82349e-05	0.03	0.425327	cg26457248	18	74840216			MBP;MBP		cg26457248	5'UTR;5'UTR	chr18:74843360-74845426	N_Shelf	18:74840207-74840598	Promoter_Associated	TRUE
cg06486618	3.15e-07	0	-0.425903	0.000125934	0.05	-0.39029	cg06486618	19	524262					cg06486618		chr19:524156-524369	Island			TRUE
cg12589308	4.73734e-07	0	-0.154218	9.26237e-05	0.04	-0.198495	cg12589308	19	1811438	rs45535339		ATP8B3		cg12589308	Body	chr19:1811954-1812337	N_Shore	19:1811418-1811443	Unclassified	NA
cg13520531	1.52283e-06	0	0.256425	6.28947e-05	0.04	0.248851	cg13520531	19	2268580			OAZ1		cg13520531	TSS1500	chr19:2269115-2271364	N_Shore			NA
cg09249675	8.409e-09	0	0.321578	0.000178511	0.05	0.281672	cg09249675	19	3401572			NFIC;NFIC		cg09249675	Body;Body	chr19:3398628-3398935	S_Shelf			NA
cg05233128	2.94601e-11	0	0.375598	4.61877e-06	0.01	0.34516	cg05233128	19	3659669			PIP5K1C		cg05233128	Body	chr19:3659641-3659949	Island			NA
cg21347412	2e-09	0	0.253527	2.35112e-06	0.01	0.244983	cg21347412	19	4339217			STAP2;STAP2		cg21347412	TSS1500;TSS1500					NA
cg11748640	8.64781e-06	0	-0.146109	2.6294e-06	0.01	-0.185772	cg11748640	19	5691196			RPL36;RPL36		cg11748640	Body;Body	chr19:5690127-5692213	Island			NA
cg08675117	5.82885e-06	0	-0.397885	1.43293e-05	0.02	-0.427917	cg08675117	19	5993794	rs34662611		RFX2;RFX2		cg08675117	3'UTR;3'UTR	chr19:5994822-5995067	N_Shore			NA
cg07046969	0.000593865	0.01	-0.143348	0.000133198	0.05	-0.1887	cg07046969	19	6741049			TRIP10		cg07046969	Body	chr19:6740669-6741203	Island			NA
cg02317055	7.51676e-08	0	-0.277997	0.000106065	0.04	-0.271436	cg02317055	19	10172712			C3P1		cg02317055	Body	chr19:10172698-10172900	Island			NA
cg01466491	3.03519e-07	0	-0.321643	4.28513e-05	0.03	-0.35042	cg01466491	19	10523363					cg01466491		chr19:10526982-10527755	N_Shelf			NA
cg17848348	1.80927e-10	0	-0.268997	3.97849e-05	0.03	-0.248435	cg17848348	19	10766748			ILF3;ILF3;ILF3;ILF3;ILF3		cg17848348	5'UTR;5'UTR;5'UTR;5'UTR;5'UTR	chr19:10764244-10765807	S_Shore	19:10766526-10766951	Promoter_Associated_Cell_type_specific	NA
cg23018448	2.49152e-06	0	-0.353684	4.92476e-05	0.03	-0.427178	cg23018448	19	10811855			QTRT1		cg23018448	TSS1500	chr19:10812017-10812455	N_Shore	19:10811732-10812918	Promoter_Associated	NA
cg18099817	5.78919e-08	0	0.268235	6.51456e-05	0.04	0.244751	cg18099817	19	11596394			ZNF653		cg18099817	Body	chr19:11594372-11594987	S_Shore	19:11596383-11596522	Unclassified_Cell_type_specific	NA
cg14723977	1.91629e-07	0	0.326776	1.5511e-05	0.02	0.342561	cg14723977	19	15532806			WIZ		cg14723977	3'UTR	chr19:15535459-15535853	N_Shelf			NA
cg07688052	1.42027e-09	0	0.184505	5.98118e-05	0.03	0.16945	cg07688052	19	16637309			CHERP		cg07688052	Body	chr19:16635980-16636825	S_Shore			NA
cg09529667	8.40671e-09	0	-0.199369	3.37823e-06	0.01	-0.218913	cg09529667	19	18531111			SSBP4;SSBP4		cg09529667	Body;Body	chr19:18527651-18531118	Island			NA
cg07064050	4.01881e-10	0	0.343918	9.84714e-06	0.02	0.319252	cg07064050	19	19165011			ARMC6		cg07064050	Body			19:19164391-19165683	Gene_Associated	TRUE
cg26291675	1.48624e-06	0	0.138928	4.47227e-05	0.03	0.136253	cg26291675	19	41084385			SHKBP1		cg26291675	Body	chr19:41082615-41083355	S_Shore			TRUE
cg22780242	6.09952e-06	0	-0.241338	3.92098e-05	0.03	-0.27344	cg22780242	19	41383654			CYP2A7;CYP2A7		cg22780242	Body;Body	chr19:41386276-41386589	N_Shelf			NA
cg02328221	2.32693e-07	0	-0.282846	9.17357e-05	0.04	-0.158188	cg02328221	19	46178388			GIPR		cg02328221	Body	chr19:46180162-46180769	N_Shore			NA
cg16521605	1.25113e-09	0	0.245306	1.39655e-05	0.02	0.223663	cg16521605	19	46363340			SYMPK		cg16521605	5'UTR	chr19:46366202-46366605	N_Shelf			NA
cg23448153	7.89418e-07	0	-0.289106	0.00015753	0.05	-0.220958	cg23448153	19	46418941			NANOS2		cg23448153	TSS1500	chr19:46417528-46417745	S_Shore			NA
cg01993552	2.93933e-07	0	-0.269503	1.45098e-05	0.02	-0.275072	cg01993552	19	46584209					cg01993552		chr19:46582045-46582444	S_Shore			TRUE
cg10224107	1.7228e-05	0	-0.215286	9.50117e-05	0.04	-0.232306	cg10224107	19	47813130			C5AR1;C5AR1		cg10224107	5'UTR;1stExon					NA
cg00347746	0.000163335	0	-0.142359	0.000119117	0.05	-0.215039	cg00347746	19	48970082					cg00347746		chr19:48972225-48973157	N_Shelf			TRUE
cg27530053	7.7e-08	0	0.243802	3.70039e-06	0.01	0.218086	cg27530053	19	49116870			FAM83E		cg27530053	TSS200	chr19:49116245-49116641	S_Shore			NA
cg18550003	1.11742e-08	0	0.301633	5.75248e-06	0.02	0.301771	cg18550003	19	49259284	rs2231861		FGF21;FUT1		cg18550003	TSS200;TSS1500	chr19:49255778-49256495	S_Shelf			NA
cg20698253	0.000382868	0.01	-0.141994	7.14492e-05	0.04	-0.187672	cg20698253	19	49545675			CGB5		cg20698253	TSS1500					TRUE
cg27040708	0.000313522	0.01	-0.195376	7.05164e-05	0.04	-0.261512	cg27040708	19	49553788			CGB8		cg27040708	TSS1500					TRUE
cg19426731	2.25036e-09	0	-0.204167	1.53229e-05	0.02	-0.192491	cg19426731	19	49992527	rs80115613		RPL13AP5;SNORD33;SNORD32A;RPL13A		cg19426731	Body;TSS1500;TSS1500;Body	chr19:49990435-49990965	S_Shore			NA
cg24082526	2.26694e-07	0	-0.363104	5.03531e-05	0.03	-0.275618	cg24082526	19	49993125			RPL13AP5;SNORD33;SNORD35A;SNORD34;RPL13A;SNORD32A		cg24082526	Body;TSS1500;TSS1500;TSS1500;Body;TSS200	chr19:49991240-49991518	S_Shore	19:49993036-49993785	Promoter_Associated	NA
cg00509136	3.56381e-08	0	-0.27744	0.000107392	0.04	-0.227428	cg00509136	19	50141490			RRAS		cg00509136	Body	chr19:50143223-50143975	N_Shore			TRUE
cg07603484	3.86642e-11	0	0.3868	1.70139e-06	0.01	0.383487	cg07603484	19	50434179			NUP62;NUP62;IL4I1;ATF5;NUP62;NUP62		cg07603484	TSS1500;TSS1500;TSS1500;Body;TSS1500;TSS1500	chr19:50432354-50433138	S_Shore			NA
cg09281364	3.97533e-08	0	-0.16869	6.04403e-05	0.04	-0.164165	cg09281364	19	50936093			MYBPC2		cg09281364	TSS200	chr19:50934904-50935677	S_Shore			NA
cg27105123	0.000348271	0.01	-0.197799	0.000172844	0.05	-0.200692	cg27105123	19	55582635					cg27105123						TRUE
cg06560912	3.87927e-10	0	-0.112642	7.57974e-05	0.04	-0.094548	cg06560912	19	56092605			ZNF579		cg06560912	TSS1500	chr19:56089679-56090859	S_Shore	19:56091243-56092733	Promoter_Associated	NA
cg26744362	1.2469e-08	0	-0.349324	7.53247e-05	0.04	-0.257582	cg26744362	19	56168861			U2AF2;U2AF2		cg26744362	Body;Body	chr19:56170506-56170708	N_Shore	19:56168802-56168906	Promoter_Associated_Cell_type_specific	NA
cg03503942	5.54775e-06	0	-0.26854	5.25197e-05	0.03	-0.297327	cg03503942	20	1715296					cg03503942		chr20:1716330-1716653	N_Shore	20:1715152-1715521	Unclassified_Cell_type_specific	NA
cg07747220	0.00122587	0.02	0.218277	1.08769e-05	0.02	0.281497	cg07747220	20	3052115			OXT		cg07747220	TSS200	chr20:3052097-3053103	Island			NA
cg16887334	0.000275119	0.01	0.268979	2.91738e-05	0.03	0.330621	cg16887334	20	3052151			OXT		cg16887334	TSS200	chr20:3052097-3053103	Island			NA
cg01644611	0.000277497	0.01	0.202053	4.64179e-05	0.03	0.214795	cg01644611	20	3052253			OXT		cg01644611	TSS200	chr20:3052097-3053103	Island			NA
cg13725599	0.00110456	0.02	0.150831	3.39397e-05	0.03	0.17545	cg13725599	20	3052262			OXT		cg13725599	TSS200	chr20:3052097-3053103	Island			NA
cg22989419	1.16628e-05	0	-0.185333	6.21839e-05	0.04	-0.199686	cg22989419	20	9340396			PLCB4;PLCB4		cg22989419	Body;Body			20:9339867-9341223	Unclassified	NA
cg12871687	6.72117e-09	0	-0.151224	5.63046e-05	0.03	-0.152811	cg12871687	20	31072777	rs6057587		C20orf112		cg12871687	TSS1500	chr20:31070189-31072676	S_Shore	20:31072606-31073555	Promoter_Associated	NA
cg12699865	7.00583e-08	0	-0.31897	1.69303e-05	0.02	-0.324826	cg12699865	20	32583031			RALY;RALY		cg12699865	5'UTR;5'UTR	chr20:32580799-32582502	S_Shore			NA
cg02605461	1.16563e-11	0	-0.362737	1.91387e-06	0.01	-0.322923	cg02605461	20	32583476			RALY;RALY		cg02605461	5'UTR;5'UTR	chr20:32580799-32582502	S_Shore			NA
cg12579300	1.86503e-08	0	0.318656	2.49896e-05	0.03	0.301382	cg12579300	20	34535607			PHF20		cg12579300	3'UTR			20:34535182-34535931	Gene_Associated	NA
cg07893801	6.82681e-09	0	-0.500188	0.000136713	0.05	-0.403585	cg07893801	20	39767358			PLCG1;PLCG1		cg07893801	Body;Body	chr20:39765229-39766832	S_Shore			NA
cg06412323	1.34257e-05	0	0.288373	3.01609e-05	0.03	0.314089	cg06412323	20	43108009			TTPAL;TTPAL		cg06412323	5'UTR;5'UTR	chr20:43104406-43104654	S_Shelf			NA
cg09797971	6.32063e-08	0	0.129003	3.2951e-05	0.03	0.13001	cg09797971	20	43730220			KCNS1		cg09797971	TSS1500	chr20:43729515-43729791	S_Shore			NA
cg01086110	5.65809e-08	0	0.227332	2.58149e-05	0.03	0.214161	cg01086110	20	43979369					cg01086110		chr20:43976533-43977242	S_Shelf			NA
cg07781736	0.000824489	0.01	-0.184255	7.15695e-05	0.04	-0.229822	cg07781736	20	55839008			BMP7		cg07781736	Body	chr20:55839287-55839766	N_Shore			NA
cg03451557	9.22542e-10	0	0.247575	7.10113e-06	0.02	0.242665	cg03451557	20	57570581			CTSZ		cg03451557	3'UTR					NA
cg22476269	0.000151559	0	-0.174178	0.000160771	0.05	-0.179887	cg22476269	20	61335865					cg22476269		chr20:61339858-61341220	N_Shelf	20:61334543-61336285	Unclassified	TRUE
cg12352038	8.67718e-05	0	-0.100855	0.000145881	0.05	-0.121378	cg12352038	20	62114621					cg12352038		chr20:62111291-62111516	S_Shelf	20:62114557-62114623	Unclassified_Cell_type_specific	TRUE
cg20844262	4.26094e-11	0	0.304112	5.51809e-05	0.03	0.27183	cg20844262	20	62367372		rs6011070	ZGPAT;ZGPAT;LIME1;ZGPAT		cg20844262	3'UTR;3'UTR;TSS1500;3'UTR	chr20:62368955-62371962	N_Shore			NA
cg04607323	1.91357e-11	0	0.46267	0.000115673	0.04	0.379445	cg04607323	20	62375208			SLC2A4RG		cg04607323	3'UTR	chr20:62374061-62374353	S_Shore	20:62375030-62375377	Gene_Associated	NA
cg11959156	0.00028472	0.01	0.255173	8.78207e-05	0.04	0.291654	cg11959156	20	62865391			MYT1		cg11959156	Body			20:62865195-62865739	Unclassified_Cell_type_specific	TRUE
cg07771160	7.08757e-07	0	-0.341245	8.03157e-05	0.04	-0.292344	cg07771160	21	28335945		rs9636789	ADAMTS5		cg07771160	Body	chr21:28337856-28340237	N_Shore			NA
cg19118951	5.13828e-06	0	0.264589	8.17092e-05	0.04	0.293325	cg19118951	21	35575070					cg19118951		chr21:35574323-35574549	S_Shore	21:35573776-35575404	Unclassified	NA
cg11316868	2.2187e-09	0	-0.157156	4.90159e-05	0.03	-0.157208	cg11316868	21	38593754	rs35176483				cg11316868		chr21:38592987-38593674	S_Shore	21:38592397-38594081	Promoter_Associated	NA
cg26390598	5.0866e-08	0	-0.389851	6.34119e-06	0.02	-0.370102	cg26390598	21	41032396			B3GALT5;B3GALT5;B3GALT5;B3GALT5;B3GALT5		cg26390598	5'UTR;5'UTR;5'UTR;5'UTR;5'UTR					TRUE
cg08089513	1.64528e-07	0	-0.222058	0.000177263	0.05	-0.200709	cg08089513	21	42688191			FAM3B;FAM3B		cg08089513	TSS1500;TSS1500	chr21:42688746-42689085	N_Shore			NA
cg27256292	1.15093e-06	0	-0.151801	6.71538e-05	0.04	-0.159361	cg27256292	21	44253115					cg27256292				21:44252963-44254321	Unclassified	NA
cg09731946	3.25785e-06	0	-0.425502	3.1835e-06	0.01	-0.429034	cg09731946	21	45336903	rs73906668		AGPAT3		cg09731946	5'UTR			21:45336550-45337422	Promoter_Associated	NA
cg11988476	2.93064e-09	0	0.361625	2.17e-06	0.01	0.348941	cg11988476	21	46368090			C21orf70		cg11988476	Body	chr21:46368051-46368340	Island			NA
cg07964219	1.1656e-07	0	-0.337639	4.72565e-05	0.03	-0.318999	cg07964219	21	46847898			COL18A1		cg07964219	Body	chr21:46847505-46847773	S_Shore	21:46847802-46848061	Unclassified_Cell_type_specific	NA
cg23656161	3.64362e-06	0	-0.129175	0.000120615	0.05	-0.137548	cg23656161	22	17847424					cg23656161		chr22:17849474-17850733	N_Shelf			NA
cg14086922	6.56615e-06	0	0.243922	5.57683e-05	0.03	0.273476	cg14086922	22	18268239					cg14086922		chr22:18267968-18268250	Island	22:18267584-18269371	Unclassified	TRUE
cg21463605	7.18089e-08	0	0.314286	3.68621e-05	0.03	0.328269	cg21463605	22	18268249					cg21463605		chr22:18267968-18268250	Island	22:18267584-18269371	Unclassified	NA
cg15198068	1.05389e-05	0	-0.335423	4.7395e-05	0.03	-0.374038	cg15198068	22	19843949	rs34641643	rs34513676	GNB1L		cg15198068	TSS1500	chr22:19841883-19843010	S_Shore			NA
cg27306787	0.000300199	0.01	-0.182031	2.30258e-05	0.03	-0.243045	cg27306787	22	19879176			TXNRD2		cg27306787	Body			22:19878897-19879546	Promoter_Associated	NA
cg08204155	3.81054e-06	0	-0.259016	6.63295e-05	0.04	-0.296191	cg08204155	22	20133578			ZDHHC8		cg08204155	3'UTR	chr22:20134462-20134705	N_Shore			NA
cg17647273	3.2197e-10	0	0.388729	1.76205e-05	0.02	0.360046	cg17647273	22	24891452			C22orf45;UPB1;C22orf45		cg17647273	TSS1500;1stExon;TSS1500	chr22:24890412-24891453	Island			NA
cg04033580	6.49827e-11	0	0.353685	2.22772e-06	0.01	0.3435	cg04033580	22	24891666			C22orf45;C22orf45;UPB1		cg04033580	TSS1500;TSS1500;Body	chr22:24890412-24891453	S_Shore			NA
cg00089100	5.70137e-12	0	0.341488	5.21113e-07	0.01	0.340459	cg00089100	22	26922951			TPST2;TPST2		cg00089100	3'UTR;3'UTR					NA
cg22504528	3.98933e-12	0	0.433583	1.78947e-06	0.01	0.403903	cg22504528	22	26951369			MIR548J;TPST2;TPST2		cg22504528	TSS200;5'UTR;5'UTR					NA
cg21411490	3.92922e-09	0	-0.216819	3.71905e-05	0.03	-0.198565	cg21411490	22	31739936			PATZ1;PATZ1;PATZ1;PATZ1		cg21411490	Body;Body;Body;Body	chr22:31741045-31743707	N_Shore	22:31739650-31740012	Promoter_Associated_Cell_type_specific	TRUE
cg22720029	7.775e-06	0	-0.237146	4.35661e-05	0.03	-0.245979	cg22720029	22	32058579	rs77852777				cg22720029		chr22:32057922-32058323	S_Shore	22:32057719-32058912	Promoter_Associated	NA
cg07573965	2.6524e-09	0	0.329009	4.78022e-06	0.01	0.312271	cg07573965	22	35656596			HMGXB4;HMGXB4		cg07573965	5'UTR;Body	chr22:35653361-35654028	S_Shelf			NA
cg09198866	0.000594461	0.01	-0.147819	7.024e-06	0.02	-0.25108	cg09198866	22	36809318					cg09198866		chr22:36806029-36806637	S_Shelf			NA
cg24509815	1.05129e-06	0	0.217362	6.33461e-05	0.04	0.242898	cg24509815	22	37523151			IL2RB		cg24509815	3'UTR			22:37522739-37523301	Unclassified	NA
cg23109891	1.96372e-07	0	0.297963	2.08649e-05	0.02	0.299659	cg23109891	22	38379218			SOX10		cg23109891	Body	chr22:38379093-38379964	Island	22:38378607-38379589	Unclassified	NA
cg02516101	2.06744e-05	0	-0.329647	0.000102289	0.04	-0.306111	cg02516101	22	38711891			CSNK1E;CSNK1E		cg02516101	5'UTR;5'UTR	chr22:38712684-38713333	N_Shore			NA
cg05738585	1.49334e-07	0	0.262113	4.88968e-05	0.03	0.242583	cg05738585	22	39262339			CBX6		cg05738585	Body	chr22:39262338-39263211	Island			NA
cg08811888	3.62616e-08	0	0.356001	1.41972e-05	0.02	0.353105	cg08811888	22	39262900			CBX6		cg08811888	Body	chr22:39262338-39263211	Island	22:39262879-39263038	Gene_Associated_Cell_type_specific	NA
cg24858279	3.33762e-07	0	-0.247749	8.06742e-05	0.04	-0.206486	cg24858279	22	39267540			CBX6		cg24858279	Body	chr22:39267539-39269160	Island			NA
cg14015726	1.60924e-09	0	0.324314	9.97542e-06	0.02	0.310614	cg14015726	22	40807049			MKL1		cg14015726	3'UTR			22:40807033-40807142	Gene_Associated_Cell_type_specific	NA
cg08172947	8.31219e-07	0	0.282754	4.12604e-05	0.03	0.281013	cg08172947	22	41868550			ACO2		cg08172947	Body	chr22:41864420-41865443	S_Shelf	22:41868406-41868552	Unclassified_Cell_type_specific	NA
cg17498424	5.09053e-08	0	0.14898	5.9086e-05	0.03	0.157596	cg17498424	22	42528123			CYP2D6;CYP2D6		cg17498424	TSS1500;TSS1500	chr22:42524731-42525908	S_Shelf			NA
cg26793846	1.03385e-08	0	0.262833	3.97476e-05	0.03	0.261295	cg26793846	22	42538988	rs11913380		CYP2D7P1		cg26793846	Body	chr22:42538474-42539579	Island			NA
cg20805475	0.00292921	0.03	0.150072	0.000113419	0.04	0.230872	cg20805475	22	42763815					cg20805475		chr22:42764389-42765248	N_Shore			NA
cg01576275	9.03377e-10	0	-0.446259	3.93133e-05	0.03	-0.395844	cg01576275	22	43409880					cg01576275		chr22:43410421-43411510	N_Shore			NA
cg18232772	3.12762e-05	0	0.205648	9.45144e-05	0.04	0.243166	cg18232772	22	50165512					cg18232772		chr22:50164864-50165513	Island			NA
cg10976318	0.000144476	0	-0.270615	6.63225e-05	0.04	-0.323085	cg10976318	22	50466533			TTLL8		cg10976318	Body	chr22:50468454-50469353	N_Shore	22:50466227-50466718	Unclassified_Cell_type_specific	TRUE
cg19816445	2.1e-08	0	-0.0687611	6.16672e-05	0.04	-0.0746748	cg19816445	22	50682500			TUBGCP6		cg19816445	1stExon	chr22:50682860-50683640	N_Shore	22:50682482-50684253	Promoter_Associated	NA
