# Supplementary material for: DNA methylation landscape of hepatoblastomas reveals arrest at early stages of liver differentiation and cancer-related alterations
Source: Oncotarget. 2016 Dec 25;8(58):97871–89. doi: 10.18632/oncotarget.14208 (PMC5716698; doi:10.18632/oncotarget.14208)
Supplement: Supplementary file 3 [file oncotarget-08-97871-s003.xlsx]

## Sheet: Sheet1
Supplementary Table 2. Description of the CpG sites contained in the 38 differentially methylated regions (DMRs) defined as sequences containing ≥3 significant CpG sites with at least one showing methylation differences ≥20%, all with methylation differences in the same direction. Cg_ids labeled in red or blue are hypomethylated and hypermethylated sites, respectively.
cgid	P.Value_NP	adj.P.Val_NP	DeltabetaH.L_NP	P.ValueP	adj.P.ValP	DeltabetaH.F_P	CHR	MAPINFO	Probe_SNPs	Probe SNPs10	UCSC_RefGene_Name	UCSC_RefGene_Group	UCSC_CpG_Islands_Name	Relation_to_UCSC_CpG_Island	Regulatory_Feature_Name	Regulatory_Feature_Group	DHS
cg22855405	3.13319e-07	0	-0.307718	9.56508e-06	0.02	-0.323371	1	32042037			TINAGL1	TSS200					TRUE
cg18107144	2.35323e-08	0	-0.256167	2.95447e-06	0.01	-0.263043	1	32042157			TINAGL1;TINAGL1	5'UTR;1stExon					TRUE
cg14869028	2.01151e-06	0	-0.214557	2.64504e-05	0.03	-0.212763	1	32042161			TINAGL1;TINAGL1	5'UTR;1stExon					NA
cg13985198	1.31032e-09	0	-0.11879	1.02779e-05	0.02	-0.116567	1	45242073			SNORD46;RPS8;SNORD38A	TSS200;Body;TSS1500	chr1:45241013-45241900	S_Shore	1:45240714-45242398	Promoter_Associated	NA
cg18806997	1e-09	0	-0.145075	8.804e-06	0.02	-0.148018	1	45242078			SNORD46;RPS8;SNORD38A	TSS200;Body;TSS1500	chr1:45241013-45241900	S_Shore	1:45240714-45242398	Promoter_Associated	NA
cg17755386	3.4e-08	0	-0.162637	4.93623e-05	0.03	-0.169067	1	45242191			SNORD46;RPS8;SNORD38A	Body;Body;TSS1500	chr1:45241013-45241900	S_Shore	1:45240714-45242398	Promoter_Associated	NA
cg16724148	1.86289e-10	0	0.31902	9.45171e-07	0.01	0.308439	1	100326338			AGL;AGL;AGL;AGL;AGL;AGL	TSS1500;Body;Body;Body;Body;Body					NA
cg06086933	4.82503e-12	0	0.292849	3.88876e-07	0.01	0.269421	1	100326491			AGL;AGL;AGL;AGL;AGL;AGL	TSS1500;Body;Body;Body;Body;Body					NA
cg18377446	4.03327e-08	0	0.264034	9.15651e-05	0.04	0.209329	1	100335651			AGL;AGL;AGL;AGL;AGL;AGL	Body;Body;Body;Body;Body;Body					NA
cg26162147	3.9365e-08	0	-0.237839	1.17511e-05	0.02	-0.233125	1	113499731			SLC16A1;SLC16A1	TSS1500;TSS1500	chr1:113497986-113498206	S_Shore	1:113499614-113499911	Promoter_Associated	NA
cg01328949	4.31653e-07	0	-0.195967	0.000180753	0.05	-0.180159	1	113499849			SLC16A1;SLC16A1	TSS1500;TSS1500	chr1:113497986-113498206	S_Shore	1:113499614-113499911	Promoter_Associated	NA
cg07176692	3.92001e-12	0	-0.46968	1.97e-07	0.01	-0.469787	1	113500329	rs41283092	rs79527611	SLC16A1	TSS1500	chr1:113498366-113499312	S_Shore	1:113500025-113500494	Promoter_Associated	TRUE
cg19645639	4.25108e-05	0	-0.213178	4.38154e-05	0.03	-0.235161	1	113500384	rs75737835		SLC16A1	TSS1500	chr1:113498366-113499312	S_Shore	1:113500025-113500494	Promoter_Associated	TRUE
cg06779393	1.97334e-05	0	0.236505	0.000172313	0.05	0.240265	1	159684337	rs3093064		CRP;CRP	1stExon;5'UTR					NA
cg08474603	3.06544e-09	0	0.194137	2.40667e-06	0.01	0.186934	1	159684431	rs3093063		CRP	TSS200					NA
cg05147692	5.52996e-05	0	0.242158	1.93645e-05	0.02	0.263409	1	159684684		rs3093062	CRP	TSS1500					NA
cg08719380	1.11863e-06	0	-0.397214	2.37979e-06	0.01	-0.396382	2	152830505			CACNB4;CACNB4;CACNB4;CACNB4	Body;Body;Body;TSS200					NA
cg11025974	1.75563e-05	0	-0.307215	3.83961e-05	0.03	-0.304339	2	152830521			CACNB4;CACNB4;CACNB4;CACNB4	Body;Body;Body;TSS200					NA
cg21376136	8.04329e-08	0	-0.429984	2.57957e-06	0.01	-0.443136	2	152830572			CACNB4;CACNB4;CACNB4;CACNB4	Body;Body;Body;TSS200					NA
cg06686709	5.62452e-06	0	-0.284677	9.30227e-06	0.02	-0.304577	2	152830614			CACNB4;CACNB4;CACNB4;CACNB4	Body;Body;Body;TSS200					NA
cg27664689	2.90452e-07	0	-0.466715	9.1513e-06	0.02	-0.420006	2	152830665			CACNB4;CACNB4;CACNB4;CACNB4	Body;Body;Body;TSS200					NA
cg07813142	2.82484e-06	0	-0.234079	4.15148e-06	0.01	-0.313398	2	171573223			SP5	Body	chr2:171569877-171573904	Island			NA
cg24772753	7.5594e-07	0	-0.25257	2.09428e-06	0.01	-0.303773	2	171573419			SP5	Body	chr2:171569877-171573904	Island	2:171573355-171573606	Unclassified_Cell_type_specific	NA
cg00858840	9.46199e-07	0	-0.300025	1.21166e-05	0.02	-0.322152	2	171573839	rs73015354		SP5	Body	chr2:171569877-171573904	Island			NA
cg21829923	7.36482e-08	0	-0.365675	1.5357e-06	0.01	-0.389278	2	171573891			SP5	Body	chr2:171569877-171573904	Island			NA
cg18183163	4.74927e-07	0	-0.375414	8.23635e-07	0.01	-0.418797	2	171574141			SP5	3'UTR	chr2:171569877-171573904	S_Shore	2:171574104-171574275	Unclassified_Cell_type_specific	NA
cg13029400	6e-07	0	-0.34443	8.42139e-05	0.04	-0.368328	3	141087190			ZBTB38	5'UTR					TRUE
cg08360599	1.92326e-07	0	-0.287892	0.000127693	0.05	-0.291826	3	141087261			ZBTB38	5'UTR					TRUE
cg21370924	8.16369e-08	0	-0.37714	1.28164e-05	0.02	-0.387972	3	141087313			ZBTB38	5'UTR					TRUE
cg21474062	2.14415e-07	0	-0.350442	2.83253e-05	0.03	-0.362279	3	141087363			ZBTB38	5'UTR					TRUE
cg18160135	8.83691e-08	0	-0.204422	1.59191e-05	0.02	-0.208449	4	99851115	rs34631993		EIF4E;EIF4E;EIF4E;EIF4E;EIF4E	5'UTR;1stExon;5'UTR;TSS1500;1stExon	chr4:99849305-99850552	S_Shore	4:99850755-99851354	Promoter_Associated	NA
cg12527684	3.73336e-09	0	-0.238334	5.04335e-06	0.01	-0.240103	4	99851156		rs34631993	EIF4E;EIF4E;EIF4E;EIF4E;EIF4E	5'UTR;1stExon;5'UTR;TSS1500;1stExon	chr4:99849305-99850552	S_Shore	4:99850755-99851354	Promoter_Associated	NA
cg15633390	1.62824e-10	0	-0.423114	3.50229e-06	0.01	-0.417024	4	99851211			EIF4E;EIF4E;EIF4E;EIF4E;EIF4E	5'UTR;1stExon;5'UTR;TSS1500;1stExon	chr4:99849305-99850552	S_Shore	4:99850755-99851354	Promoter_Associated	NA
cg21341586	2.90756e-12	0	-0.53097	9.78418e-05	0.04	-0.426377	4	99851281			EIF4E;EIF4E;EIF4E;EIF4E;EIF4E	5'UTR;1stExon;5'UTR;TSS1500;1stExon	chr4:99849305-99850552	S_Shore	4:99850755-99851354	Promoter_Associated	NA
cg01899937	0.000164227	0	0.261667	1.96447e-05	0.02	0.318708	4	185723505			ACSL1	Body	chr4:185724434-185724647	N_Shore			NA
cg03498175	1.75871e-10	0	0.449826	7.92288e-06	0.02	0.414416	4	185724569			ACSL1	Body	chr4:185724434-185724647	Island			NA
cg08823975	7.01844e-11	0	0.446042	2.85679e-06	0.01	0.409456	4	185724646			ACSL1	Body	chr4:185724434-185724647	Island			NA
cg24277788	4e-09	0	0.42165	2.03547e-05	0.02	0.387332	4	185724837			ACSL1	5'UTR	chr4:185724434-185724647	S_Shore			NA
cg11902777	3.4821e-08	0	-0.232879	2.01116e-05	0.02	-0.233329	5	368843			AHRR	Body	chr5:370185-370422	N_Shore	5:368701-369484	Gene_Associated	TRUE
cg12202185	2.39447e-06	0	-0.295485	9.51679e-05	0.04	-0.3062	5	369088			AHRR	Body	chr5:370185-370422	N_Shore	5:368701-369484	Gene_Associated	TRUE
cg03604011	7.77e-07	0	-0.242354	0.000107607	0.04	-0.237209	5	400201	rs80318212		AHRR	Body			5:399688-400271	Unclassified_Cell_type_specific	TRUE
cg26211800	4.51275e-08	0	0.16114	6.2637e-05	0.04	0.163228	6	3848863			FAM50B	TSS1500	chr6:3849271-3851048	N_Shore	6:3848806-3850577	Promoter_Associated	NA
cg15382302	2.02461e-06	0	0.202955	0.000175994	0.05	0.22166	6	3848866			FAM50B	TSS1500	chr6:3849271-3851048	N_Shore	6:3848806-3850577	Promoter_Associated	NA
cg16907934	6.50034e-09	0	0.228358	7.20487e-05	0.04	0.230128	6	3848904	rs9502077		FAM50B	TSS1500	chr6:3849271-3851048	N_Shore	6:3848806-3850577	Promoter_Associated	NA
cg23061027	0.000200479	0.01	0.254687	6.08811e-05	0.04	0.27971	6	32116207			PRRT1	3'UTR	chr6:32116590-32117229	N_Shore			NA
cg14027333	3.36707e-05	0	0.252422	0.000115424	0.04	0.264056	6	32116317		rs78698982	PRRT1	3'UTR	chr6:32116590-32117229	N_Shore			NA
cg27067781	8.7313e-07	0	0.425156	1.24601e-05	0.02	0.394931	6	32116853			PRRT1	3'UTR	chr6:32116590-32117229	Island	6:32116667-32116975	Unclassified_Cell_type_specific	NA
cg17626960	1.7044e-07	0	0.452953	0.000174132	0.05	0.362046	6	32116918			PRRT1	3'UTR	chr6:32116590-32117229	Island	6:32116667-32116975	Unclassified_Cell_type_specific	NA
cg05767720	3.25279e-07	0	0.366365	1.41791e-05	0.02	0.412928	6	32117281			PRRT1	Body	chr6:32118101-32118544	N_Shore			NA
cg07444414	5.68061e-06	0	0.172918	4.93684e-05	0.03	0.165223	6	32117377			PRRT1	Body	chr6:32118101-32118544	N_Shore			NA
cg15078061	5.8377e-06	0	0.126647	9.09822e-06	0.02	0.137306	6	32117558	rs77124151		PRRT1	Body	chr6:32118101-32118544	N_Shore	6:32117451-32117667	Unclassified_Cell_type_specific	NA
cg05985317	8.53536e-06	0	0.266267	4.94613e-05	0.03	0.277349	6	32118208			PRRT1	Body	chr6:32118101-32118544	Island			NA
cg15194163	5.5441e-05	0	0.207393	0.000144854	0.05	0.214452	6	32118213			PRRT1	Body	chr6:32118101-32118544	Island			NA
cg05714552	9.8339e-07	0	0.234748	0.000168472	0.05	0.202895	6	32118295			PRRT1	Body	chr6:32118101-32118544	Island			NA
cg08123207	4.39684e-06	0	0.301385	6.75711e-05	0.04	0.29821	6	32118312			PRRT1	Body	chr6:32118101-32118544	Island			NA
cg22849665	3.44834e-07	0	0.347717	1.06159e-05	0.02	0.348451	6	32118375			PRRT1	Body	chr6:32118101-32118544	Island			NA
cg11617964	4.6271e-06	0	0.295068	1.72597e-05	0.02	0.329203	6	32118399			PRRT1	Body	chr6:32118101-32118544	Island			NA
cg22268510	4.54584e-06	0	0.362702	7.57332e-05	0.04	0.357249	6	32118420			PRRT1	Body	chr6:32118101-32118544	Island			NA
cg25027584	1.59957e-09	0	0.291085	8.43662e-05	0.04	0.269453	7	1748302			ELFN1	TSS1500					NA
cg03801830	1.8038e-06	0	0.293607	2.24921e-06	0.01	0.366847	7	1748324	rs78135735		ELFN1	TSS1500					NA
cg25929139	0.000114417	0	0.237714	0.000147456	0.05	0.264036	7	1748515			ELFN1	TSS1500					NA
cg20718434	7.46693e-10	0	0.36796	5.25792e-06	0.02	0.365824	7	1748597			ELFN1	TSS200					NA
cg00076313	6.73459e-10	0	0.33034	3.10937e-06	0.01	0.330107	7	1748610			ELFN1	TSS200					NA
cg17549927	9.53127e-06	0	0.235214	2.69454e-05	0.03	0.300222	7	1748615			ELFN1	TSS200					NA
cg18218112	8.86904e-11	0	0.320573	6.39943e-05	0.04	0.274784	7	1748639			ELFN1	TSS200					NA
cg02439266	2.13705e-11	0	0.370059	0.000143762	0.05	0.326945	7	27150042			HOXA3;HOXA3;HOXA3	5'UTR;Body;Body	chr7:27150030-27150418	Island			NA
cg07942135	2.30027e-05	0	0.360106	5.1925e-05	0.03	0.397035	7	27154262	rs11978817		HOXA3;HOXA3;HOXA3	5'UTR;TSS1500;5'UTR	chr7:27154999-27155426	N_Shore	7:27154220-27154328	Unclassified_Cell_type_specific	TRUE
cg08164294	2.15285e-05	0	0.386666	0.000101644	0.04	0.41152	7	27154387		rs70994629	HOXA3;HOXA3;HOXA3	5'UTR;TSS1500;5'UTR	chr7:27154999-27155426	N_Shore			TRUE
cg04386614	9.16836e-07	0	-0.266223	6.83666e-05	0.04	-0.291945	7	126364460			GRM8;GRM8;GRM8	Body;Body;Body					NA
cg15908975	5.35418e-09	0	-0.422587	9.316e-05	0.04	-0.318652	7	126698829			MIR592;GRM8;GRM8;GRM8	TSS1500;Body;Body;Body					NA
cg09868882	0.000211537	0.01	-0.252144	0.000159019	0.05	-0.165498	7	126883640			GRM8;GRM8;GRM8	TSS200;5'UTR;TSS200					NA
cg02319187	6.02764e-07	0	0.30118	7.22696e-05	0.04	0.298043	9	137229907			RXRA	Body	chr9:137229726-137229931	Island			NA
cg14051662	3.60778e-06	0	0.290217	6.98673e-05	0.04	0.3496	9	137279180			RXRA	Body					NA
cg13413384	3.03596e-08	0	0.302537	2.67762e-05	0.03	0.275292	9	137302231			RXRA	Body	chr9:137300835-137301195	S_Shore			NA
cg20520804	0.00092286	0.01	-0.122329	8.59265e-07	0.01	-0.113522	10	3149673	rs7075489		PFKP	Body	chr10:3148406-3148625	S_Shore			TRUE
cg25949033	0.0040582	0.04	-0.141662	4.40209e-05	0.03	-0.159624	10	3149760			PFKP	Body	chr10:3148406-3148625	S_Shore			TRUE
cg14915316	0.00235517	0.03	-0.174857	3.16385e-05	0.03	-0.275512	10	3149852			PFKP	Body	chr10:3148406-3148625	S_Shore			TRUE
cg26579601	8.11524e-06	0	-0.124526	1.93345e-05	0.02	-0.133282	10	30724020			MAP3K8	5'UTR	chr10:30722378-30723707	S_Shore			NA
cg19596273	2.56895e-07	0	-0.13641	1.78633e-05	0.02	-0.130452	10	30724086			MAP3K8	5'UTR	chr10:30722378-30723707	S_Shore			NA
cg14847502	3.03431e-06	0	-0.0867358	2.11863e-05	0.02	-0.0907019	10	30724194			MAP3K8	5'UTR	chr10:30722378-30723707	S_Shore			NA
cg25680628	4.12927e-06	0	-0.0961521	5.29037e-05	0.03	-0.08624	10	30724274			MAP3K8	5'UTR	chr10:30722378-30723707	S_Shore			NA
cg11230435	2.24145e-07	0	-0.400511	8.0109e-06	0.02	-0.411856	10	30724374			MAP3K8	5'UTR	chr10:30722378-30723707	S_Shore			NA
cg04453471	3.99608e-10	0	-0.430449	2.40709e-05	0.03	-0.372443	10	30726531			MAP3K8	5'UTR	chr10:30722378-30723707	S_Shelf	10:30725901-30727142	Promoter_Associated_Cell_type_specific	NA
cg18099423	9.08231e-05	0	-0.24027	0.000102608	0.04	-0.216295	10	78798272			KCNMA1;KCNMA1;KCNMA1;KCNMA1	Body;Body;Body;Body					NA
cg02636348	1.61302e-05	0	-0.328252	0.000177077	0.05	-0.357369	10	78923827			KCNMA1;KCNMA1;KCNMA1;KCNMA1	Body;Body;Body;Body					NA
cg19972648	3.2099e-09	0	-0.459159	1.71075e-05	0.02	-0.360614	10	79110632			KCNMA1;KCNMA1;KCNMA1;KCNMA1	Body;Body;Body;Body					TRUE
cg07556730	4.40812e-11	0	0.359983	1.90211e-05	0.02	0.323819	11	679706			DEAF1	Body					NA
cg13709634	2.52123e-10	0	0.363279	9.952e-06	0.02	0.345483	11	679709			DEAF1	Body					NA
cg20282429	3.58743e-07	0	0.262274	2.80035e-05	0.03	0.264729	11	679841			DEAF1	Body					NA
cg14308479	8.10121e-06	0	0.253474	3.40612e-05	0.03	0.27056	11	2292677			ASCL2	TSS1500	chr11:2290104-2292932	Island			NA
cg03306615	5.85332e-08	0	0.303364	7.59757e-07	0.01	0.337777	11	2292890			ASCL2	TSS1500	chr11:2290104-2292932	Island			NA
cg19284039	5.23149e-08	0	0.375203	4.34331e-07	0.01	0.412087	11	2292895			ASCL2	TSS1500	chr11:2290104-2292932	Island			NA
cg26051413	2.5864e-06	0	0.371564	4.12573e-06	0.01	0.41412	11	2292902			ASCL2	TSS1500	chr11:2290104-2292932	Island			NA
cg13762320	1.44198e-05	0	0.299262	1.3797e-05	0.02	0.323786	11	2292905			ASCL2	TSS1500	chr11:2290104-2292932	Island			NA
cg11644479	2.33228e-05	0	0.258771	2.83507e-06	0.01	0.32922	11	2292914			ASCL2	TSS1500	chr11:2290104-2292932	Island			NA
cg24353535	7.97376e-07	0	0.313321	1.17399e-05	0.02	0.334371	11	2293048			ASCL2	TSS1500	chr11:2290104-2292932	S_Shore			NA
cg05068202	1.40662e-06	0	0.306591	1.41387e-06	0.01	0.333666	11	2293074			ASCL2	TSS1500	chr11:2290104-2292932	S_Shore			NA
cg20392764	8.55947e-10	0	0.249602	5.22226e-05	0.03	0.218856	11	2293117			ASCL2	TSS1500	chr11:2290104-2292932	S_Shore			NA
cg04380653	2.9382e-06	0	0.243227	8.45595e-05	0.04	0.280005	11	2293164			ASCL2	TSS1500	chr11:2290104-2292932	S_Shore			NA
cg07525299	2.94877e-06	0	0.285038	2.97526e-05	0.03	0.337141	11	2293171			ASCL2	TSS1500	chr11:2290104-2292932	S_Shore			NA
cg12499235	1.23717e-06	0	0.356592	4.654e-05	0.03	0.404855	11	2293173			ASCL2	TSS1500	chr11:2290104-2292932	S_Shore			NA
cg22986999	0.000359684	0.01	-0.163385	0.000100734	0.04	-0.193653	11	68781976			MRGPRF;MRGPRF	TSS1500;TSS1500	chr11:68778569-68778851	S_Shelf	11:68780346-68782287	Unclassified	NA
cg25807487	9.60794e-09	0	-0.499832	1.081e-06	0.01	-0.52355	11	68782106			MRGPRF;MRGPRF	TSS1500;TSS1500	chr11:68778569-68778851	S_Shelf	11:68780346-68782287	Unclassified	NA
cg05771342	2.40842e-07	0	-0.396436	3.4396e-05	0.03	-0.416423	11	68782202			MRGPRF;MRGPRF	TSS1500;TSS1500	chr11:68778569-68778851	S_Shelf	11:68780346-68782287	Unclassified	NA
cg16505204	4.25302e-08	0	0.323149	0.000180432	0.05	0.312334	11	77774337			THRSP	TSS1500					NA
cg23705113	4e-08	0	0.317235	6.60954e-05	0.04	0.289165	11	77774867			THRSP	TSS200					NA
cg21864730	1.981e-12	0	0.381663	2.81852e-06	0.01	0.345459	11	77774886			THRSP	TSS200					NA
cg18338296	5.20383e-11	0	0.361118	3.31159e-05	0.03	0.319095	11	77775044			THRSP	1stExon					NA
cg21303763	2.43066e-05	0	-0.162298	8.05901e-05	0.04	-0.195472	12	3309708			TSPAN9;TSPAN9	5'UTR;5'UTR	chr12:3308812-3310270	Island			NA
cg23065927	5.30512e-11	0	-0.300386	1.07872e-06	0.01	-0.303945	12	3309816			TSPAN9;TSPAN9	5'UTR;5'UTR	chr12:3308812-3310270	Island			TRUE
cg20162381	2.10653e-07	0	-0.354584	3.15597e-05	0.03	-0.342381	12	3310097			TSPAN9;TSPAN9	5'UTR;5'UTR	chr12:3308812-3310270	Island			TRUE
cg26107333	1.10135e-05	0	-0.288966	0.000153521	0.05	-0.274608	12	3310269			TSPAN9;TSPAN9	5'UTR;5'UTR	chr12:3308812-3310270	Island			TRUE
cg14774511	2.49601e-13	0	0.327716	1.09072e-06	0.01	0.309631	12	3371886			TSPAN9;TSPAN9	Body;Body					NA
cg07915730	1e-09	0	0.293031	0.00015119	0.05	0.273957	12	3371890			TSPAN9;TSPAN9	Body;Body					NA
cg17517613	8.10589e-13	0	0.361742	1.11e-06	0.01	0.342444	12	3371908			TSPAN9;TSPAN9	Body;Body					NA
cg00954841	0.000153208	0	0.153384	7.583e-06	0.02	0.201177	12	3373534			TSPAN9;TSPAN9	Body;Body					NA
cg24414325	1.09322e-06	0	-0.397235	8.0391e-05	0.04	-0.377987	12	56414442			IKZF4	TSS1500					NA
cg20054248	1.14e-07	0	-0.3106	3.36194e-05	0.03	-0.277558	12	56414508		rs75143485	IKZF4	TSS200					NA
cg01565774	7.49555e-09	0	-0.334854	3.71133e-05	0.03	-0.277211	12	56414533			IKZF4	TSS200					NA
cg00419094	6.23614e-07	0	0.240761	1.43281e-05	0.02	0.258598	12	106480579			NUAK1	Body					NA
cg18069268	2.92305e-11	0	0.25152	4.17851e-07	0.01	0.258415	12	106480756			NUAK1	Body					NA
cg14958265	8.97445e-08	0	0.193824	6.31563e-06	0.02	0.207935	12	106480771			NUAK1	Body					NA
cg24350296	4.42232e-06	0	-0.239199	1.98869e-05	0.02	-0.245496	13	24144486			TNFRSF19	TSS1500					NA
cg20334079	4.03202e-07	0	-0.312653	3.88427e-05	0.03	-0.284693	13	24144544			TNFRSF19	TSS200					NA
cg10656742	7.13396e-09	0	-0.28731	1.09982e-05	0.02	-0.249017	13	24152779			TNFRSF19;TNFRSF19	TSS1500;5'UTR	chr13:24152899-24154140	N_Shore	13:24152437-24153216	Promoter_Associated	NA
cg16389901	3.57544e-13	0	-0.411318	3.17625e-07	0.01	-0.400177	14	54423807			BMP4;BMP4	TSS1500;TSS1500	chr14:54420184-54422958	S_Shore	14:54423132-54423847	Unclassified_Cell_type_specific	TRUE
cg09229893	1.12636e-09	0	-0.414583	1.22615e-05	0.02	-0.395863	14	54423811			BMP4;BMP4	TSS1500;TSS1500	chr14:54420184-54422958	S_Shore	14:54423132-54423847	Unclassified_Cell_type_specific	TRUE
cg04937184	7.35971e-10	0	-0.35945	1.00445e-05	0.02	-0.353745	14	54423845			BMP4;BMP4	TSS1500;TSS1500	chr14:54420184-54422958	S_Shore	14:54423132-54423847	Unclassified_Cell_type_specific	TRUE
cg03053826	3.01026e-08	0	-0.132182	7.20514e-06	0.02	-0.137897	15	96868935			NR2F2	TSS1500	chr15:96864881-96866787	S_Shelf			NA
cg09969043	1.61156e-09	0	-0.354485	1.9316e-05	0.02	-0.322589	15	96868971			NR2F2	TSS200	chr15:96864881-96866787	S_Shelf			NA
cg03018496	2.19726e-10	0	-0.520297	4.00505e-05	0.03	-0.437018	15	96868989			NR2F2	TSS200	chr15:96864881-96866787	S_Shelf			NA
cg04308089	2.59605e-13	0	-0.552347	1.84614e-06	0.01	-0.479737	15	96869027			NR2F2	TSS200	chr15:96864881-96866787	S_Shelf			NA
cg26593946	2.59601e-11	0	-0.550383	7.27176e-06	0.02	-0.487425	15	96869043			NR2F2	TSS200	chr15:96864881-96866787	S_Shelf			NA
cg05108467	3.25507e-09	0	-0.26191	7.04333e-05	0.04	-0.245747	15	96869132			NR2F2	TSS200	chr15:96864881-96866787	S_Shelf			NA
cg20754348	9.40368e-11	0	-0.395801	3.1079e-05	0.03	-0.336985	15	96869220			NR2F2;NR2F2	5'UTR;1stExon	chr15:96864881-96866787	S_Shelf			NA
cg04622200	2.04765e-05	0	-0.33445	5.54735e-05	0.03	-0.368019	15	100654734			ADAMTS17	Body					TRUE
cg23991388	9.53714e-06	0	-0.331145	0.000126014	0.05	-0.336804	15	100654760			ADAMTS17	Body					TRUE
cg05884870	9.21667e-05	0	-0.271166	7.49186e-05	0.04	-0.320442	15	100654807			ADAMTS17	Body					TRUE
cg00675160	1.76478e-06	0	-0.223539	0.000140618	0.05	-0.219352	16	1208531			CACNA1H;CACNA1H	Body;Body	chr16:1208357-1208721	Island			NA
cg00369414	6.64586e-07	0	-0.109701	1.23895e-05	0.02	-0.112176	16	1244824			CACNA1H;CACNA1H	Body;Body	chr16:1244669-1245067	Island	16:1244121-1245070	Unclassified	TRUE
cg00018828	1.4e-07	0	-0.241664	4.73771e-05	0.03	-0.157106	16	1245911	rs61700478	rs35509671	CACNA1H;CACNA1H	Body;Body	chr16:1244669-1245067	S_Shore			NA
cg06306927	7.05689e-09	0	-0.248235	1.71997e-05	0.02	-0.245501	17	40346279			GHDC;GHDC;GHDC;GHDC	TSS200;5'UTR;5'UTR;5'UTR			17:40346266-40346800	Promoter_Associated	NA
cg23509272	2.27829e-08	0	-0.238593	9.87503e-05	0.04	-0.22587	17	40346296			GHDC;GHDC;GHDC;GHDC	TSS200;5'UTR;5'UTR;5'UTR			17:40346266-40346800	Promoter_Associated	NA
cg17050693	2.34596e-07	0	-0.0877502	2.37728e-05	0.03	-0.0944607	17	40346448	rs12603630		GHDC;GHDC;;GHDC;GHDC;GHDC	TSS200;5'UTR;1stExon;1stExon;5'UTR			17:40346266-40346800	Promoter_Associated	NA
cg13424870	2.75536e-08	0	-0.130859	7.079e-06	0.02	-0.147607	17	73083812			SLC16A5	TSS1500	chr17:73083866-73084495	N_Shore	17:73083550-73084725	Unclassified	NA
cg21306329	3.40841e-08	0	-0.33666	1.27838e-05	0.02	-0.333892	17	73083876			SLC16A5	TSS200	chr17:73083866-73084495	Island	17:73083550-73084725	Unclassified	NA
cg27619475	3.36021e-08	0	-0.433468	4.84406e-05	0.03	-0.363083	17	73083881			SLC16A5	TSS200	chr17:73083866-73084495	Island	17:73083550-73084725	Unclassified	NA
cg17733616	4.07783e-09	0	-0.27822	2.48269e-06	0.01	-0.290825	17	73083887			SLC16A5	TSS200	chr17:73083866-73084495	Island	17:73083550-73084725	Unclassified	NA
cg22713958	1.22677e-05	0	-0.310367	5.92718e-06	0.02	-0.321815	17	76976245			LGALS3BP	TSS200			17:76975867-76976452	Unclassified_Cell_type_specific	NA
cg25178683	2.53745e-06	0	-0.335174	1.86236e-06	0.01	-0.310331	17	76976267			LGALS3BP	TSS1500			17:76975867-76976452	Unclassified_Cell_type_specific	TRUE
cg17836612	2.94638e-07	0	-0.3091	5.83772e-06	0.02	-0.266296	17	76976357			LGALS3BP	TSS1500			17:76975867-76976452	Unclassified_Cell_type_specific	TRUE
cg21384021	1.20657e-05	0	-0.273776	7.21338e-05	0.04	-0.373837	17	79952367			ASPSCR1	Body	chr17:79952141-79952494	Island			NA
cg00598204	1.96111e-11	0	-0.415912	0.000115366	0.04	-0.238139	17	79961522			ASPSCR1	Body	chr17:79961577-79961857	N_Shore			TRUE
cg08091666	1.59272e-09	0	-0.364833	2.71769e-05	0.03	-0.25905	17	79961769			ASPSCR1	Body	chr17:79961577-79961857	Island			TRUE
cg09237133	0.000339499	0.01	-0.165928	1.95492e-05	0.02	-0.309926	17	80278914	rs34528402		SECTM1	3'UTR	chr17:80278861-80279563	Island	17:80278522-80280207	Unclassified	NA
cg09340279	0.000111333	0	-0.258117	0.000120322	0.05	-0.386854	17	80278947			SECTM1	3'UTR	chr17:80278861-80279563	Island	17:80278522-80280207	Unclassified	NA
cg26312191	6.14242e-05	0	-0.218689	1.12832e-05	0.02	-0.28928	17	80279310	rs78357230		SECTM1	3'UTR	chr17:80278861-80279563	Island	17:80278522-80280207	Unclassified	TRUE
cg22156899	1.37372e-06	0	-0.311448	6.38753e-05	0.04	-0.304589	17	80282538			SECTM1	Body	chr17:80278861-80279563	S_Shelf			TRUE
cg07747220	0.00122587	0.02	0.218277	1.08769e-05	0.02	0.281497	20	3052115			OXT	TSS200	chr20:3052097-3053103	Island			NA
cg16887334	0.000275119	0.01	0.268979	2.91738e-05	0.03	0.330621	20	3052151			OXT	TSS200	chr20:3052097-3053103	Island			NA
cg01644611	0.000277497	0.01	0.202053	4.64179e-05	0.03	0.214795	20	3052253			OXT	TSS200	chr20:3052097-3053103	Island			NA
cg13725599	0.00110456	0.02	0.150831	3.39397e-05	0.03	0.17545	20	3052262			OXT	TSS200	chr20:3052097-3053103	Island			NA
