# Supplementary material for: DNA methylation landscape of hepatoblastomas reveals arrest at early stages of liver differentiation and cancer-related alterations
Source: Oncotarget. 2016 Dec 25;8(58):97871–89. doi: 10.18632/oncotarget.14208 (PMC5716698; doi:10.18632/oncotarget.14208)
Supplement: Supplementary file 4 [file oncotarget-08-97871-s004.xlsx]

## Sheet: KEGG
Supplementary Table 3. Functional enrichment analyses: biological processes from Gene Ontology and cellular signaling pathways from KEGG (shown in different spreadsheets) performed using WebGestalt with the whole genome as background. The enriched pathways as well as relevant biological processes related to the 765 genes associated with the DMSs detected in hepatoblastomas are shown.
This table lists the enriched KEGG pathways, number of Entrez IDs in your user data set for the pathway, the corresponding Entrez IDs, and the statistics for the enriched pathway.
The statistic column lists:
C: the number of reference genes in the category
O: the number of genes in the gene set and also in the category
E: the expected number in the category
R: ratio of enrichment
rawP: p value from hypergeometric test
adjP: p value adjusted by the multiple test adjustment
Finally, the pathway name is linked to KEGG where the user ids are highlighted, the number of user gene ids is linked to a table with information about the user ids, and the Entrez IDs are linked to Entrez Gene.
PathwayName	#Gene	EntrezGene	Statistics
Metabolic pathways	53	1588 4837 2180 7360 54575 25885 100203034 445 56894 9388 2131 4942 383 12262223396 3632 2806 5860 220 1431 3155 41991806 178 1738 1629 55821 6898 8708 54988978 57134 64409 1635 4967 1549 290 505335 79611 5426 2645 6999 27165 101708613 47 5332 5337 229 5214 65220	C=1130;O=53;E=17.37;R=3.05;rawP=1.05e-12;adjP=5.78e-11
Pathways in cancer	21	5914 5468 6256 11186 6932 1488 26291 39081496 1956 6934 83439 5335 3909 3569 100004437 652 9915 5337 7855	C=326;O=21;E=5.01;R=4.19;rawP=4.74e-08;adjP=1.30e-06
Wnt signaling pathway	14	83439 8607 1454 85407 5332 8454 517011488 6932 4776 7855 8945 818 6934	C=150;O=14;E=2.31;R=6.07;rawP=9.45e-08;adjP=1.73e-06
Arrhythmogenic right ventricular cardiomyopathy (ARVC)	10	83439 3679 783 6932 3908 3672 785 16056934 1496	C=74;O=10;E=1.14;R=8.79;rawP=2.05e-07;adjP=2.82e-06
Adherens junction	9	83439 10580 51701 6932 6934 10458 19561496 9855	C=73;O=9;E=1.12;R=8.02;rawP=1.84e-06;adjP=2.02e-05
MAPK signaling pathway	16	55970 6237 1326 8912 51701 929 26291 7851956 783 10000 7850 11221 408 4776 6416	C=268;O=16;E=4.12;R=3.88;rawP=4.91e-06;adjP=4.50e-05
Endometrial cancer	7	6932 83439 10000 2309 1496 1956 6934	C=52;O=7;E=0.80;R=8.76;rawP=1.44e-05;adjP=0.0001
Hypertrophic cardiomyopathy (HCM)	8	51422 3569 3679 783 3908 3672 785 1605	C=83;O=8;E=1.28;R=6.27;rawP=4.28e-05;adjP=0.0003
Citrate cycle (TCA cycle)	5	50 4967 1738 1431 47	C=30;O=5;E=0.46;R=10.84;rawP=8.77e-05;adjP=0.0005
Thyroid cancer	5	6932 83439 5468 6934 6256	C=29;O=5;E=0.45;R=11.22;rawP=7.40e-05;adjP=0.0005
Fc gamma R-mediated phagocytosis	8	5581 5335 8853 10000 8613 5337 6850 23396	C=94;O=8;E=1.45;R=5.54;rawP=0.0001;adjP=0.0005
Bile secretion	7	6548 64240 6554 361 8647 6256 6550	C=71;O=7;E=1.09;R=6.41;rawP=0.0001;adjP=0.0005
Tight junction	9	9414 5581 154810 6237 3993 10000 92238189 1496	C=132;O=9;E=2.03;R=4.44;rawP=0.0002;adjP=0.0007
Amoebiasis	8	5332 929 3908 3909 383 3569 7850 732	C=106;O=8;E=1.63;R=4.91;rawP=0.0002;adjP=0.0007
Non-small cell lung cancer	6	11186 5335 10000 2309 1956 6256	C=54;O=6;E=0.83;R=7.23;rawP=0.0002;adjP=0.0007
Regulation of actin cytoskeleton	11	55970 6237 3679 6548 5962 26291 929 367210458 1956 23396	C=213;O=11;E=3.27;R=3.36;rawP=0.0005;adjP=0.0016
Prostate cancer	7	90993 6932 83439 9586 10000 1956 6934	C=89;O=7;E=1.37;R=5.12;rawP=0.0005;adjP=0.0016
ABC transporters	5	225 64240 8647 10349 6890	C=44;O=5;E=0.68;R=7.39;rawP=0.0006;adjP=0.0018
Intestinal immune network for IgA production	5	3600 3569 3115 3565 3109	C=48;O=5;E=0.74;R=6.78;rawP=0.0008;adjP=0.0023
Melanogenesis	7	90993 5332 6932 83439 7855 818 6934	C=101;O=7;E=1.55;R=4.51;rawP=0.0010;adjP=0.0027
Insulin signaling pathway	8	10580 51422 2645 9322 1977 10000 55756194	C=138;O=8;E=2.12;R=3.77;rawP=0.0014;adjP=0.0033
Arginine and proline metabolism	5	445 4942 27165 383 2806	C=54;O=5;E=0.83;R=6.02;rawP=0.0014;adjP=0.0033
Fc epsilon RI signaling pathway	6	5581 5335 10000 6850 6416 3565	C=79;O=6;E=1.21;R=4.94;rawP=0.0014;adjP=0.0033
Basal cell carcinoma	5	6932 83439 652 7855 6934	C=55;O=5;E=0.85;R=5.91;rawP=0.0016;adjP=0.0037
Hedgehog signaling pathway	5	652 655 1454 8945 3549	C=56;O=5;E=0.86;R=5.81;rawP=0.0017;adjP=0.0037
Acute myeloid leukemia	5	6932 83439 5914 10000 6934	C=57;O=5;E=0.88;R=5.71;rawP=0.0018;adjP=0.0038
ECM-receptor interaction	6	3908 3909 3672 3339 1605 3679	C=85;O=6;E=1.31;R=4.59;rawP=0.0020;adjP=0.0039
TGF-beta signaling pathway	6	8454 3400 652 10637 655 9372	C=84;O=6;E=1.29;R=4.65;rawP=0.0019;adjP=0.0039
ErbB signaling pathway	6	5335 10718 10000 6416 818 1956	C=87;O=6;E=1.34;R=4.49;rawP=0.0023;adjP=0.0044
Hematopoietic cell lineage	6	929 3672 3569 7850 3565 290	C=88;O=6;E=1.35;R=4.44;rawP=0.0024;adjP=0.0044
Dilated cardiomyopathy	6	3908 3672 785 1605 3679 783	C=90;O=6;E=1.38;R=4.34;rawP=0.0027;adjP=0.0046
Colorectal cancer	5	6932 83439 10000 6934 4437	C=62;O=5;E=0.95;R=5.25;rawP=0.0027;adjP=0.0046
Glycolysis / Gluconeogenesis	5	2645 229 1738 5214 220	C=65;O=5;E=1.00;R=5.00;rawP=0.0033;adjP=0.0055
Complement and coagulation cascades	5	4153 728 5627 3818 732	C=69;O=5;E=1.06;R=4.71;rawP=0.0042;adjP=0.0066
Pyrimidine metabolism	6	1635 1806 5426 25885 10587 978	C=99;O=6;E=1.52;R=3.94;rawP=0.0043;adjP=0.0066
Endocytosis	9	408 5337 8853 3560 116987 116983 93721956 23396	C=201;O=9;E=3.09;R=2.91;rawP=0.0041;adjP=0.0066
PPAR signaling pathway	5	4199 10580 2180 5468 6256	C=70;O=5;E=1.08;R=4.65;rawP=0.0045;adjP=0.0067
Drug metabolism - cytochrome P450	5	1565 54575 4257 1549 220	C=73;O=5;E=1.12;R=4.46;rawP=0.0054;adjP=0.0078
T cell receptor signaling pathway	6	5335 4776 3932 10000 1326 3565	C=108;O=6;E=1.66;R=3.61;rawP=0.0066;adjP=0.0093
Cytokine-cytokine receptor interaction	10	3600 3569 655 7850 3565 3560 55504 506156356 1956	C=265;O=10;E=4.07;R=2.45;rawP=0.0084;adjP=0.0115
Jak-STAT signaling pathway	7	3560 50615 3600 10000 3569 3565 9655	C=155;O=7;E=2.38;R=2.94;rawP=0.0104;adjP=0.0140
Osteoclast differentiation	6	3932 5468 10000 6850 29760 2274	C=128;O=6;E=1.97;R=3.05;rawP=0.0145;adjP=0.0190
GnRH signaling pathway	5	5332 5337 6416 818 1956	C=101;O=5;E=1.55;R=3.22;rawP=0.0201;adjP=0.0253
Calcium signaling pathway	7	5332 5335 3356 818 1956 3269 8912	C=177;O=7;E=2.72;R=2.57;rawP=0.0202;adjP=0.0253
Toll-like receptor signaling pathway	5	929 10000 3569 6416 1326	C=102;O=5;E=1.57;R=3.19;rawP=0.0208;adjP=0.0254
Neuroactive ligand-receptor interaction	9	10886 2894 2899 728 2914 3356 2918 32692696	C=272;O=9;E=4.18;R=2.15;rawP=0.0258;adjP=0.0308
Chemokine signaling pathway	7	408 5332 55970 2268 10000 2309 6356	C=189;O=7;E=2.91;R=2.41;rawP=0.0276;adjP=0.0323
Phagosome	6	4153 3916 929 3115 3109 6890	C=153;O=6;E=2.35;R=2.55;rawP=0.0314;adjP=0.0360
Focal adhesion	7	3908 3909 3672 10000 3679 1956 23396	C=200;O=7;E=3.07;R=2.28;rawP=0.0358;adjP=0.0402
Lysosome	5	3916 1522 950 3482 768239	C=121;O=5;E=1.86;R=2.69;rawP=0.0394;adjP=0.0433

## Sheet: GO-hypomethylated
Supplementary Table 3. Functional enrichment analyses: biological processes from Gene Ontology and cellular signaling pathways from KEGG (shown in different spreadsheets) performed using WebGestalt with the whole genome as background. The enriched pathways as well as relevant biological processes related to the 765 genes associated with the DMSs detected in hepatoblastomas are shown.
User file and parameters: User file: textAreaUpload.txt, Organism: hsapiens, Id Type: gene_symbol, Ref Set: entrezgene, Significance Level: .05, Statistics Test: Hypergeometric, MTC: BH, Minimum: 5
The results for each enriched GO category are listed in this table. For each GO category, the first row lists its sub-root
(biological process, molecular function, or cellular component), category name, and corresponding GO ID. The second row lists
number of reference genes in the category (C), number of genes in the gene set and also in the category (O), expected number in the
category (E), Ratio of enrichment (R), p value from hypergeometric test (rawP), and p value adjusted by the multiple test adjustment (adjP).
Finally, genes in the category are listed. For each gene, the table lists the user uploaded ID and value (optional), Entrez ID,
Ensembl Gene Stable ID, Gene symbol, and description.
biological process	muscle structure development	GO:0061061
C=450;O=26;E=10.37;R=2.51;rawP=1.66e-05;adjP=0.0153
DCN	NA	DCN	decorin	1634	ENSG00000011465
GATA4	NA	GATA4	GATA binding protein 4	2626	ENSG00000136574
LRP4	NA	LRP4	low density lipoprotein receptor-related protein 4	4038	ENSG00000134569
UTRN	NA	UTRN	utrophin	7402	ENSG00000152818
FHL2	NA	FHL2	four and a half LIM domains 2	2274	ENSG00000115641
CACNA1H	NA	CACNA1H	calcium channel, voltage-dependent, T type, alpha 1H subunit	8912	ENSG00000196557
LAMA2	NA	LAMA2	laminin, alpha 2	3908	ENSG00000196569
NTF3	NA	NTF3	neurotrophin 3	4908	ENSG00000185652
FOXP1	NA	FOXP1	forkhead box P1	27086	ENSG00000114861
CACNB4	NA	CACNB4	calcium channel, voltage-dependent, beta 4 subunit	785	ENSG00000182389
CTNNA2	NA	CTNNA2	catenin (cadherin-associated protein), alpha 2	1496	ENSG00000066032
TCF7L2	NA	TCF7L2	transcription factor 7-like 2 (T-cell specific, HMG-box)	6934	ENSG00000148737
MKX	NA	MKX	mohawk homeobox	283078	ENSG00000150051
SKI	NA	SKI	v-ski sarcoma viral oncogene homolog (avian)	6497	ENSG00000157933
DOK7	NA	DOK7	docking protein 7	285489	ENSG00000175920
NEBL	NA	NEBL	nebulette	10529	ENSG00000078114
FAM65B	NA	FAM65B	family with sequence similarity 65, member B	9750	ENSG00000111913
ITGA7	NA	ITGA7	integrin, alpha 7	3679	ENSG00000135424
CACNB2	NA	CACNB2	calcium channel, voltage-dependent, beta 2 subunit	783	ENSG00000165995
IL6	NA	IL6	interleukin 6 (interferon, beta 2)	3569	ENSG00000136244
TBX3	NA	TBX3	T-box 3	6926	ENSG00000135111
NKD1	NA	NKD1	naked cuticle homolog 1 (Drosophila)	85407	ENSG00000140807
SVIL	NA	SVIL	supervillin	6840	ENSG00000197321
NFATC4	NA	NFATC4	nuclear factor of activated T-cells, cytoplasmic, calcineurin-dependent 4	4776	ENSG00000100968
BMP4	NA	BMP4	bone morphogenetic protein 4	652	ENSG00000125378
NR2F2	NA	NR2F2	nuclear receptor subfamily 2, group F, member 2	7026	ENSG00000185551
biological process	muscle organ development	GO:0007517
C=340;O=20;E=7.83;R=2.55;rawP=0.0001;adjP=0.0184
DCN	NA	DCN	decorin	1634	ENSG00000011465
GATA4	NA	GATA4	GATA binding protein 4	2626	ENSG00000136574
LRP4	NA	LRP4	low density lipoprotein receptor-related protein 4	4038	ENSG00000134569
UTRN	NA	UTRN	utrophin	7402	ENSG00000152818
CACNA1H	NA	CACNA1H	calcium channel, voltage-dependent, T type, alpha 1H subunit	8912	ENSG00000196557
LAMA2	NA	LAMA2	laminin, alpha 2	3908	ENSG00000196569
FOXP1	NA	FOXP1	forkhead box P1	27086	ENSG00000114861
CACNB4	NA	CACNB4	calcium channel, voltage-dependent, beta 4 subunit	785	ENSG00000182389
TCF7L2	NA	TCF7L2	transcription factor 7-like 2 (T-cell specific, HMG-box)	6934	ENSG00000148737
MKX	NA	MKX	mohawk homeobox	283078	ENSG00000150051
SKI	NA	SKI	v-ski sarcoma viral oncogene homolog (avian)	6497	ENSG00000157933
DOK7	NA	DOK7	docking protein 7	285489	ENSG00000175920
FAM65B	NA	FAM65B	family with sequence similarity 65, member B	9750	ENSG00000111913
CACNB2	NA	CACNB2	calcium channel, voltage-dependent, beta 2 subunit	783	ENSG00000165995
IL6	NA	IL6	interleukin 6 (interferon, beta 2)	3569	ENSG00000136244
ITGA7	NA	ITGA7	integrin, alpha 7	3679	ENSG00000135424
TBX3	NA	TBX3	T-box 3	6926	ENSG00000135111
SVIL	NA	SVIL	supervillin	6840	ENSG00000197321
BMP4	NA	BMP4	bone morphogenetic protein 4	652	ENSG00000125378
NR2F2	NA	NR2F2	nuclear receptor subfamily 2, group F, member 2	7026	ENSG00000185551
biological process	skeletal muscle tissue development	GO:0007519
C=178;O=14;E=4.10;R=3.41;rawP=6.55e-05;adjP=0.0184
DCN	NA	DCN	decorin	1634	ENSG00000011465
DOK7	NA	DOK7	docking protein 7	285489	ENSG00000175920
CACNB2	NA	CACNB2	calcium channel, voltage-dependent, beta 2 subunit	783	ENSG00000165995
TBX3	NA	TBX3	T-box 3	6926	ENSG00000135111
LRP4	NA	LRP4	low density lipoprotein receptor-related protein 4	4038	ENSG00000134569
CACNA1H	NA	CACNA1H	calcium channel, voltage-dependent, T type, alpha 1H subunit	8912	ENSG00000196557
SVIL	NA	SVIL	supervillin	6840	ENSG00000197321
BMP4	NA	BMP4	bone morphogenetic protein 4	652	ENSG00000125378
NR2F2	NA	NR2F2	nuclear receptor subfamily 2, group F, member 2	7026	ENSG00000185551
FOXP1	NA	FOXP1	forkhead box P1	27086	ENSG00000114861
CACNB4	NA	CACNB4	calcium channel, voltage-dependent, beta 4 subunit	785	ENSG00000182389
TCF7L2	NA	TCF7L2	transcription factor 7-like 2 (T-cell specific, HMG-box)	6934	ENSG00000148737
MKX	NA	MKX	mohawk homeobox	283078	ENSG00000150051
SKI	NA	SKI	v-ski sarcoma viral oncogene homolog (avian)	6497	ENSG00000157933
biological process	skeletal muscle organ development	GO:0060538
C=186;O=14;E=4.28;R=3.27;rawP=0.0001;adjP=0.0184
DCN	NA	DCN	decorin	1634	ENSG00000011465
DOK7	NA	DOK7	docking protein 7	285489	ENSG00000175920
CACNB2	NA	CACNB2	calcium channel, voltage-dependent, beta 2 subunit	783	ENSG00000165995
TBX3	NA	TBX3	T-box 3	6926	ENSG00000135111
LRP4	NA	LRP4	low density lipoprotein receptor-related protein 4	4038	ENSG00000134569
CACNA1H	NA	CACNA1H	calcium channel, voltage-dependent, T type, alpha 1H subunit	8912	ENSG00000196557
SVIL	NA	SVIL	supervillin	6840	ENSG00000197321
BMP4	NA	BMP4	bone morphogenetic protein 4	652	ENSG00000125378
NR2F2	NA	NR2F2	nuclear receptor subfamily 2, group F, member 2	7026	ENSG00000185551
FOXP1	NA	FOXP1	forkhead box P1	27086	ENSG00000114861
CACNB4	NA	CACNB4	calcium channel, voltage-dependent, beta 4 subunit	785	ENSG00000182389
TCF7L2	NA	TCF7L2	transcription factor 7-like 2 (T-cell specific, HMG-box)	6934	ENSG00000148737
MKX	NA	MKX	mohawk homeobox	283078	ENSG00000150051
SKI	NA	SKI	v-ski sarcoma viral oncogene homolog (avian)	6497	ENSG00000157933
biological process	muscle cell development	GO:0055001
C=145;O=12;E=3.34;R=3.59;rawP=0.0001;adjP=0.0184
DOK7	NA	DOK7	docking protein 7	285489	ENSG00000175920
NEBL	NA	NEBL	nebulette	10529	ENSG00000078114
CACNB2	NA	CACNB2	calcium channel, voltage-dependent, beta 2 subunit	783	ENSG00000165995
TBX3	NA	TBX3	T-box 3	6926	ENSG00000135111
LRP4	NA	LRP4	low density lipoprotein receptor-related protein 4	4038	ENSG00000134569
FHL2	NA	FHL2	four and a half LIM domains 2	2274	ENSG00000115641
NFATC4	NA	NFATC4	nuclear factor of activated T-cells, cytoplasmic, calcineurin-dependent 4	4776	ENSG00000100968
BMP4	NA	BMP4	bone morphogenetic protein 4	652	ENSG00000125378
CACNB4	NA	CACNB4	calcium channel, voltage-dependent, beta 4 subunit	785	ENSG00000182389
FOXP1	NA	FOXP1	forkhead box P1	27086	ENSG00000114861
MKX	NA	MKX	mohawk homeobox	283078	ENSG00000150051
SKI	NA	SKI	v-ski sarcoma viral oncogene homolog (avian)	6497	ENSG00000157933
biological process	striated muscle tissue development	GO:0014706
C=299;O=18;E=6.89;R=2.61;rawP=0.0002;adjP=0.0263
DCN	NA	DCN	decorin	1634	ENSG00000011465
HSPG2	NA	HSPG2	heparan sulfate proteoglycan 2	3339	ENSG00000142798
GATA4	NA	GATA4	GATA binding protein 4	2626	ENSG00000136574
LRP4	NA	LRP4	low density lipoprotein receptor-related protein 4	4038	ENSG00000134569
FHL2	NA	FHL2	four and a half LIM domains 2	2274	ENSG00000115641
CACNA1H	NA	CACNA1H	calcium channel, voltage-dependent, T type, alpha 1H subunit	8912	ENSG00000196557
FOXP1	NA	FOXP1	forkhead box P1	27086	ENSG00000114861
CACNB4	NA	CACNB4	calcium channel, voltage-dependent, beta 4 subunit	785	ENSG00000182389
TCF7L2	NA	TCF7L2	transcription factor 7-like 2 (T-cell specific, HMG-box)	6934	ENSG00000148737
MKX	NA	MKX	mohawk homeobox	283078	ENSG00000150051
SKI	NA	SKI	v-ski sarcoma viral oncogene homolog (avian)	6497	ENSG00000157933
DOK7	NA	DOK7	docking protein 7	285489	ENSG00000175920
NEBL	NA	NEBL	nebulette	10529	ENSG00000078114
CACNB2	NA	CACNB2	calcium channel, voltage-dependent, beta 2 subunit	783	ENSG00000165995
TBX3	NA	TBX3	T-box 3	6926	ENSG00000135111
SVIL	NA	SVIL	supervillin	6840	ENSG00000197321
BMP4	NA	BMP4	bone morphogenetic protein 4	652	ENSG00000125378
NR2F2	NA	NR2F2	nuclear receptor subfamily 2, group F, member 2	7026	ENSG00000185551
biological process	muscle cell differentiation	GO:0042692
C=275;O=17;E=6.33;R=2.68;rawP=0.0002;adjP=0.0263
GATA4	NA	GATA4	GATA binding protein 4	2626	ENSG00000136574
LRP4	NA	LRP4	low density lipoprotein receptor-related protein 4	4038	ENSG00000134569
FHL2	NA	FHL2	four and a half LIM domains 2	2274	ENSG00000115641
CACNA1H	NA	CACNA1H	calcium channel, voltage-dependent, T type, alpha 1H subunit	8912	ENSG00000196557
NTF3	NA	NTF3	neurotrophin 3	4908	ENSG00000185652
FOXP1	NA	FOXP1	forkhead box P1	27086	ENSG00000114861
CACNB4	NA	CACNB4	calcium channel, voltage-dependent, beta 4 subunit	785	ENSG00000182389
TCF7L2	NA	TCF7L2	transcription factor 7-like 2 (T-cell specific, HMG-box)	6934	ENSG00000148737
CTNNA2	NA	CTNNA2	catenin (cadherin-associated protein), alpha 2	1496	ENSG00000066032
MKX	NA	MKX	mohawk homeobox	283078	ENSG00000150051
SKI	NA	SKI	v-ski sarcoma viral oncogene homolog (avian)	6497	ENSG00000157933
DOK7	NA	DOK7	docking protein 7	285489	ENSG00000175920
NEBL	NA	NEBL	nebulette	10529	ENSG00000078114
CACNB2	NA	CACNB2	calcium channel, voltage-dependent, beta 2 subunit	783	ENSG00000165995
TBX3	NA	TBX3	T-box 3	6926	ENSG00000135111
NFATC4	NA	NFATC4	nuclear factor of activated T-cells, cytoplasmic, calcineurin-dependent 4	4776	ENSG00000100968
BMP4	NA	BMP4	bone morphogenetic protein 4	652	ENSG00000125378
biological process	muscle tissue development	GO:0060537
C=311;O=18;E=7.16;R=2.51;rawP=0.0003;adjP=0.0307
DCN	NA	DCN	decorin	1634	ENSG00000011465
HSPG2	NA	HSPG2	heparan sulfate proteoglycan 2	3339	ENSG00000142798
GATA4	NA	GATA4	GATA binding protein 4	2626	ENSG00000136574
LRP4	NA	LRP4	low density lipoprotein receptor-related protein 4	4038	ENSG00000134569
FHL2	NA	FHL2	four and a half LIM domains 2	2274	ENSG00000115641
CACNA1H	NA	CACNA1H	calcium channel, voltage-dependent, T type, alpha 1H subunit	8912	ENSG00000196557
FOXP1	NA	FOXP1	forkhead box P1	27086	ENSG00000114861
CACNB4	NA	CACNB4	calcium channel, voltage-dependent, beta 4 subunit	785	ENSG00000182389
TCF7L2	NA	TCF7L2	transcription factor 7-like 2 (T-cell specific, HMG-box)	6934	ENSG00000148737
MKX	NA	MKX	mohawk homeobox	283078	ENSG00000150051
SKI	NA	SKI	v-ski sarcoma viral oncogene homolog (avian)	6497	ENSG00000157933
DOK7	NA	DOK7	docking protein 7	285489	ENSG00000175920
NEBL	NA	NEBL	nebulette	10529	ENSG00000078114
CACNB2	NA	CACNB2	calcium channel, voltage-dependent, beta 2 subunit	783	ENSG00000165995
TBX3	NA	TBX3	T-box 3	6926	ENSG00000135111
SVIL	NA	SVIL	supervillin	6840	ENSG00000197321
BMP4	NA	BMP4	bone morphogenetic protein 4	652	ENSG00000125378
NR2F2	NA	NR2F2	nuclear receptor subfamily 2, group F, member 2	7026	ENSG00000185551
biological process	somatic stem cell maintenance	GO:0035019
C=40;O=6;E=0.92;R=6.51;rawP=0.0003;adjP=0.0307
TCF7L1	NA	TCF7L1	transcription factor 7-like 1 (T-cell specific, HMG-box)	83439	ENSG00000152284
LDB2	NA	LDB2	LIM domain binding 2	9079	ENSG00000169744
BMP7	NA	BMP7	bone morphogenetic protein 7	655	ENSG00000101144
TCF7L2	NA	TCF7L2	transcription factor 7-like 2 (T-cell specific, HMG-box)	6934	ENSG00000148737
LDB1	NA	LDB1	LIM domain binding 1	8861	ENSG00000198728
SKI	NA	SKI	v-ski sarcoma viral oncogene homolog (avian)	6497	ENSG00000157933
biological process	single-organism process	GO:0044699
C=7682;O=208;E=176.95;R=1.18;rawP=0.0004;adjP=0.0354
ARHGDIG	NA	ARHGDIG	Rho GDP dissociation inhibitor (GDI) gamma	398	ENSG00000242173
TRIM10	NA	TRIM10	tripartite motif containing 10	10107	ENSG00000204613
ODAM	NA	ODAM	odontogenic, ameloblast asssociated	54959	ENSG00000109205
UNC93B1	NA	UNC93B1	unc-93 homolog B1 (C. elegans)	81622	ENSG00000110057
CYP19A1	NA	CYP19A1	cytochrome P450, family 19, subfamily A, polypeptide 1	1588	ENSG00000137869
HSPG2	NA	HSPG2	heparan sulfate proteoglycan 2	3339	ENSG00000142798
CACNA1H	NA	CACNA1H	calcium channel, voltage-dependent, T type, alpha 1H subunit	8912	ENSG00000196557
SBF2	NA	SBF2	SET binding factor 2	81846	ENSG00000133812
CUL1	NA	CUL1	cullin 1	8454	ENSG00000055130
ID4	NA	ID4	inhibitor of DNA binding 4, dominant negative helix-loop-helix protein	3400	ENSG00000172201
OAT	NA	OAT	ornithine aminotransferase	4942	ENSG00000065154
CACNB4	NA	CACNB4	calcium channel, voltage-dependent, beta 4 subunit	785	ENSG00000182389
LTBP3	NA	LTBP3	latent transforming growth factor beta binding protein 3	4054	ENSG00000168056
PARK7	NA	PARK7	parkinson protein 7	11315	ENSG00000116288
EYA4	NA	EYA4	eyes absent homolog 4 (Drosophila)	2070	ENSG00000112319
CREM	NA	CREM	cAMP responsive element modulator	1390	ENSG00000095794
GIPR	NA	GIPR	gastric inhibitory polypeptide receptor	2696	ENSG00000010310
RPL23A	NA	RPL23A	ribosomal protein L23a	6147	ENSG00000198242
SKI	NA	SKI	v-ski sarcoma viral oncogene homolog (avian)	6497	ENSG00000157933
LAMA3	NA	LAMA3	laminin, alpha 3	3909	ENSG00000053747
ASAP2	NA	ASAP2	ArfGAP with SH3 domain, ankyrin repeat and PH domain 2	8853	ENSG00000151693
ALDH1A3	NA	ALDH1A3	aldehyde dehydrogenase 1 family, member A3	220	ENSG00000184254
ANKRD11	NA	ANKRD11	ankyrin repeat domain 11	29123	ENSG00000167522
RPS6	NA	RPS6	ribosomal protein S6	6194	ENSG00000137154
EPHB6	NA	EPHB6	EPH receptor B6	2051	ENSG00000106123
ARNT2	NA	ARNT2	aryl-hydrocarbon receptor nuclear translocator 2	9915	ENSG00000172379
EIF4E	NA	EIF4E	eukaryotic translation initiation factor 4E	1977	ENSG00000151247
RASSF10	NA	RASSF10	Ras association (RalGDS/AF-6) domain family (N-terminal) member 10	644943	NULL
SP5	NA	SP5	Sp5 transcription factor	389058	ENSG00000204335
TXNRD2	NA	TXNRD2	thioredoxin reductase 2	10587	ENSG00000184470
KIRREL	NA	KIRREL	kin of IRRE like (Drosophila)	55243	ENSG00000183853
CSNK1E	NA	CSNK1E	casein kinase 1, epsilon	1454	ENSG00000213923
GMFB	NA	GMFB	glia maturation factor, beta	2764	ENSG00000197045
HLA-DMB	NA	HLA-DMB	major histocompatibility complex, class II, DM beta	3109	ENSG00000242574
C5AR1	NA	C5AR1	complement component 5a receptor 1	728	ENSG00000197405
KIF13A	NA	KIF13A	kinesin family member 13A	63971	ENSG00000137177
LAMA2	NA	LAMA2	laminin, alpha 2	3908	ENSG00000196569
MC4R	NA	MC4R	melanocortin 4 receptor	4160	ENSG00000166603
RPL10A	NA	RPL10A	ribosomal protein L10a	4736	ENSG00000198755
LDB2	NA	LDB2	LIM domain binding 2	9079	ENSG00000169744
DCT	NA	DCT	dopachrome tautomerase (dopachrome delta-isomerase, tyrosine-related protein 2)	1638	ENSG00000080166
ZBTB7B	NA	ZBTB7B	zinc finger and BTB domain containing 7B	51043	ENSG00000160685
TCF7L1	NA	TCF7L1	transcription factor 7-like 1 (T-cell specific, HMG-box)	83439	ENSG00000152284
PLCG1	NA	PLCG1	phospholipase C, gamma 1	5335	ENSG00000124181
KCNJ5	NA	KCNJ5	potassium inwardly-rectifying channel, subfamily J, member 5	3762	ENSG00000120457
DOK7	NA	DOK7	docking protein 7	285489	ENSG00000175920
NKD1	NA	NKD1	naked cuticle homolog 1 (Drosophila)	85407	ENSG00000140807
PPP2R2C	NA	PPP2R2C	protein phosphatase 2, regulatory subunit B, gamma	5522	ENSG00000074211
UNC5B	NA	UNC5B	unc-5 homolog B (C. elegans)	219699	ENSG00000107731
STARD13	NA	STARD13	StAR-related lipid transfer (START) domain containing 13	90627	ENSG00000133121
MYBPC2	NA	MYBPC2	myosin binding protein C, fast type	4606	ENSG00000086967
LRRC32	NA	LRRC32	leucine rich repeat containing 32	2615	ENSG00000137507
HTR2A	NA	HTR2A	5-hydroxytryptamine (serotonin) receptor 2A, G protein-coupled	3356	ENSG00000102468
SHB	NA	SHB	Src homology 2 domain containing adaptor protein B	6461	ENSG00000107338
GNG12	NA	GNG12	guanine nucleotide binding protein (G protein), gamma 12	55970	ENSG00000172380
KCNK17	NA	KCNK17	potassium channel, subfamily K, member 17	89822	ENSG00000124780
PPP1R2	NA	PPP1R2	protein phosphatase 1, regulatory (inhibitor) subunit 2	5504	ENSG00000184203
LGALS3	NA	LGALS3	lectin, galactoside-binding, soluble, 3	3958	ENSG00000131981
ETV5	NA	ETV5	ets variant 5	2119	ENSG00000244405
MUC6	NA	MUC6	mucin 6, oligomeric mucus/gel-forming	4588	ENSG00000184956
SORBS3	NA	SORBS3	sorbin and SH3 domain containing 3	10174	ENSG00000120896
RAI1	NA	RAI1	retinoic acid induced 1	10743	ENSG00000108557
CNTNAP2	NA	CNTNAP2	contactin associated protein-like 2	26047	ENSG00000174469
CCDC47	NA	CCDC47	coiled-coil domain containing 47	57003	ENSG00000108588
TNFRSF19	NA	TNFRSF19	tumor necrosis factor receptor superfamily, member 19	55504	ENSG00000127863
ANO1	NA	ANO1	anoctamin 1, calcium activated chloride channel	55107	ENSG00000131620
SLC45A2	NA	SLC45A2	solute carrier family 45, member 2	51151	ENSG00000164175
PRKCE	NA	PRKCE	protein kinase C, epsilon	5581	ENSG00000171132
TNS3	NA	TNS3	tensin 3	64759	ENSG00000136205
RPL23	NA	RPL23	ribosomal protein L23	9349	ENSG00000125691
CBFA2T3	NA	CBFA2T3	core-binding factor, runt domain, alpha subunit 2; translocated to, 3	863	ENSG00000129993
MYC	NA	MYC	v-myc myelocytomatosis viral oncogene homolog (avian)	4609	ENSG00000136997
HDAC7	NA	HDAC7	histone deacetylase 7	51564	ENSG00000061273
CACNB2	NA	CACNB2	calcium channel, voltage-dependent, beta 2 subunit	783	ENSG00000165995
NPFFR2	NA	NPFFR2	neuropeptide FF receptor 2	10886	ENSG00000056291
AQP4	NA	AQP4	aquaporin 4	361	ENSG00000171885
DAPK1	NA	DAPK1	death-associated protein kinase 1	1612	ENSG00000196730
SLC9A1	NA	SLC9A1	solute carrier family 9, subfamily A (NHE1, cation proton antiporter 1), member 1	6548	ENSG00000090020
CNTN3	NA	CNTN3	contactin 3 (plasmacytoma associated)	5067	ENSG00000113805
GFRA1	NA	GFRA1	GDNF family receptor alpha 1	2674	ENSG00000151892
SOCS5	NA	SOCS5	suppressor of cytokine signaling 5	9655	ENSG00000171150
AK5	NA	AK5	adenylate kinase 5	26289	ENSG00000154027
RRAS	NA	RRAS	related RAS viral (r-ras) oncogene homolog	6237	ENSG00000126458
MAPKAPK3	NA	MAPKAPK3	mitogen-activated protein kinase-activated protein kinase 3	7867	ENSG00000114738
WDR1	NA	WDR1	WD repeat domain 1	9948	ENSG00000071127
LDB1	NA	LDB1	LIM domain binding 1	8861	ENSG00000198728
RASAL1	NA	RASAL1	RAS protein activator like 1 (GAP1 like)	8437	ENSG00000111344
FHL2	NA	FHL2	four and a half LIM domains 2	2274	ENSG00000115641
VWA1	NA	VWA1	von Willebrand factor A domain containing 1	64856	ENSG00000179403
TCF7	NA	TCF7	transcription factor 7 (T-cell specific, HMG-box)	6932	ENSG00000081059
ATP8B3	NA	ATP8B3	ATPase, aminophospholipid transporter, class I, type 8B, member 3	148229	ENSG00000130270
NSMAF	NA	NSMAF	neutral sphingomyelinase (N-SMase) activation associated factor	8439	ENSG00000035681
GRM8	NA	GRM8	glutamate receptor, metabotropic 8	2918	ENSG00000179603
TCF7L2	NA	TCF7L2	transcription factor 7-like 2 (T-cell specific, HMG-box)	6934	ENSG00000148737
RPL36	NA	RPL36	ribosomal protein L36	25873	ENSG00000130255
PRKAG2	NA	PRKAG2	protein kinase, AMP-activated, gamma 2 non-catalytic subunit	51422	ENSG00000106617
FAM65B	NA	FAM65B	family with sequence similarity 65, member B	9750	ENSG00000111913
FGFBP1	NA	FGFBP1	fibroblast growth factor binding protein 1	9982	ENSG00000137440
ITGA7	NA	ITGA7	integrin, alpha 7	3679	ENSG00000135424
MYH8	NA	MYH8	myosin, heavy chain 8, skeletal muscle, perinatal	4626	ENSG00000133020
RRAGA	NA	RRAGA	Ras-related GTP binding A	10670	ENSG00000155876
SLC16A1	NA	SLC16A1	solute carrier family 16, member 1 (monocarboxylic acid transporter 1)	6566	ENSG00000155380
PLCB4	NA	PLCB4	phospholipase C, beta 4	5332	ENSG00000101333
ARHGAP12	NA	ARHGAP12	Rho GTPase activating protein 12	94134	ENSG00000165322
CCL11	NA	CCL11	chemokine (C-C motif) ligand 11	6356	ENSG00000172156
TFCP2L1	NA	TFCP2L1	transcription factor CP2-like 1	29842	ENSG00000115112
DCN	NA	DCN	decorin	1634	ENSG00000011465
MYH13	NA	MYH13	myosin, heavy chain 13, skeletal muscle	8735	ENSG00000006788
IL15	NA	IL15	interleukin 15	3600	ENSG00000164136
TRIP10	NA	TRIP10	thyroid hormone receptor interactor 10	9322	ENSG00000125733
COL18A1	NA	COL18A1	collagen, type XVIII, alpha 1	80781	ENSG00000182871
ZNF267	NA	ZNF267	zinc finger protein 267	10308	ENSG00000185947
HCN4	NA	HCN4	hyperpolarization activated cyclic nucleotide-gated potassium channel 4	10021	ENSG00000138622
NTF3	NA	NTF3	neurotrophin 3	4908	ENSG00000185652
RADIL	NA	RADIL	Ras association and DIL domains	55698	ENSG00000157927
KCNQ5	NA	KCNQ5	potassium voltage-gated channel, KQT-like subfamily, member 5	56479	ENSG00000185760
CTNNA2	NA	CTNNA2	catenin (cadherin-associated protein), alpha 2	1496	ENSG00000066032
GPR98	NA	GPR98	G protein-coupled receptor 98	84059	ENSG00000164199
GRIK3	NA	GRIK3	glutamate receptor, ionotropic, kainate 3	2899	ENSG00000163873
RGS6	NA	RGS6	regulator of G-protein signaling 6	9628	ENSG00000182732
ELF1	NA	ELF1	E74-like factor 1 (ets domain transcription factor)	1997	ENSG00000120690
KLHL10	NA	KLHL10	kelch-like 10 (Drosophila)	317719	ENSG00000161594
CLIC1	NA	CLIC1	chloride intracellular channel 1	1192	ENSG00000213719
JPH3	NA	JPH3	junctophilin 3	57338	ENSG00000154118
CNP	NA	CNP	2',3'-cyclic nucleotide 3' phosphodiesterase	1267	ENSG00000173786
AFF3	NA	AFF3	AF4/FMR2 family, member 3	3899	ENSG00000144218
SLC18A1	NA	SLC18A1	solute carrier family 18 (vesicular monoamine), member 1	6570	ENSG00000036565
MAML3	NA	MAML3	mastermind-like 3 (Drosophila)	55534	ENSG00000196782
FAP	NA	FAP	fibroblast activation protein, alpha	2191	ENSG00000078098
UTRN	NA	UTRN	utrophin	7402	ENSG00000152818
CREB3L1	NA	CREB3L1	cAMP responsive element binding protein 3-like 1	90993	ENSG00000157613
ATP6V0A1	NA	ATP6V0A1	ATPase, H+ transporting, lysosomal V0 subunit a1	535	ENSG00000033627
OGDH	NA	OGDH	oxoglutarate (alpha-ketoglutarate) dehydrogenase (lipoamide)	4967	ENSG00000105953
MEGF11	NA	MEGF11	multiple EGF-like-domains 11	84465	ENSG00000157890
HERPUD2	NA	HERPUD2	HERPUD family member 2	64224	ENSG00000122557
ENC1	NA	ENC1	ectodermal-neural cortex 1 (with BTB-like domain)	8507	ENSG00000171617
ANPEP	NA	ANPEP	alanyl (membrane) aminopeptidase	290	ENSG00000166825
SUPT16H	NA	SUPT16H	suppressor of Ty 16 homolog (S. cerevisiae)	11198	ENSG00000092201
VDR	NA	VDR	vitamin D (1,25- dihydroxyvitamin D3) receptor	7421	ENSG00000111424
NRG3	NA	NRG3	neuregulin 3	10718	ENSG00000185737
SLC26A7	NA	SLC26A7	solute carrier family 26, member 7	115111	ENSG00000147606
NANOS2	NA	NANOS2	nanos homolog 2 (Drosophila)	339345	ENSG00000188425
EDAR	NA	EDAR	ectodysplasin A receptor	10913	ENSG00000135960
PLEKHG4B	NA	PLEKHG4B	pleckstrin homology domain containing, family G (with RhoGef domain) member 4B	153478	NULL
PTK7	NA	PTK7	PTK7 protein tyrosine kinase 7	5754	ENSG00000112655
SECTM1	NA	SECTM1	secreted and transmembrane 1	6398	ENSG00000141574
ZNF703	NA	ZNF703	zinc finger protein 703	80139	ENSG00000183779
RCAN2	NA	RCAN2	regulator of calcineurin 2	10231	ENSG00000172348
CLASP2	NA	CLASP2	cytoplasmic linker associated protein 2	23122	ENSG00000163539
LZTS2	NA	LZTS2	leucine zipper, putative tumor suppressor 2	84445	ENSG00000107816
PLCL1	NA	PLCL1	phospholipase C-like 1	5334	ENSG00000115896
MYT1L	NA	MYT1L	myelin transcription factor 1-like	23040	ENSG00000186487
TMBIM4	NA	TMBIM4	transmembrane BAX inhibitor motif containing 4	51643	ENSG00000155957
LRP4	NA	LRP4	low density lipoprotein receptor-related protein 4	4038	ENSG00000134569
PDE4B	NA	PDE4B	phosphodiesterase 4B, cAMP-specific	5142	ENSG00000184588
IL4	NA	IL4	interleukin 4	3565	ENSG00000113520
RASSF1	NA	RASSF1	Ras association (RalGDS/AF-6) domain family member 1	11186	ENSG00000068028
SEMA3E	NA	SEMA3E	sema domain, immunoglobulin domain (Ig), short basic domain, secreted, (semaphorin) 3E	9723	ENSG00000170381
CREB5	NA	CREB5	cAMP responsive element binding protein 5	9586	ENSG00000146592
TRIB2	NA	TRIB2	tribbles homolog 2 (Drosophila)	28951	ENSG00000071575
FOXP1	NA	FOXP1	forkhead box P1	27086	ENSG00000114861
IL21R	NA	IL21R	interleukin 21 receptor	50615	ENSG00000103522
HLA-DPB1	NA	HLA-DPB1	major histocompatibility complex, class II, DP beta 1	3115	ENSG00000223865
LGALS3BP	NA	LGALS3BP	lectin, galactoside-binding, soluble, 3 binding protein	3959	ENSG00000108679
PANX1	NA	PANX1	pannexin 1	24145	ENSG00000110218
ARL3	NA	ARL3	ADP-ribosylation factor-like 3	403	ENSG00000138175
BLK	NA	BLK	B lymphoid tyrosine kinase	640	ENSG00000136573
MDM1	NA	MDM1	Mdm1 nuclear protein homolog (mouse)	56890	ENSG00000111554
ADAP1	NA	ADAP1	ArfGAP with dual PH domains 1	11033	ENSG00000105963
EPHB2	NA	EPHB2	EPH receptor B2	2048	ENSG00000133216
NEBL	NA	NEBL	nebulette	10529	ENSG00000078114
BMP7	NA	BMP7	bone morphogenetic protein 7	655	ENSG00000101144
CALD1	NA	CALD1	caldesmon 1	800	ENSG00000122786
ACAP3	NA	ACAP3	ArfGAP with coiled-coil, ankyrin repeat and PH domains 3	116983	ENSG00000131584
AXIN2	NA	AXIN2	axin 2	8313	ENSG00000168646
ARHGEF2	NA	ARHGEF2	Rho/Rac guanine nucleotide exchange factor (GEF) 2	9181	ENSG00000116584
FLI1	NA	FLI1	Friend leukemia virus integration 1	2313	ENSG00000151702
ZNF423	NA	ZNF423	zinc finger protein 423	23090	ENSG00000102935
ITGA1	NA	ITGA1	integrin, alpha 1	3672	ENSG00000213949
SYK	NA	SYK	spleen tyrosine kinase	6850	ENSG00000165025
FAM3B	NA	FAM3B	family with sequence similarity 3, member B	54097	ENSG00000183844
PATZ1	NA	PATZ1	POZ (BTB) and AT hook containing zinc finger 1	23598	ENSG00000100105
GATA4	NA	GATA4	GATA binding protein 4	2626	ENSG00000136574
GNB1L	NA	GNB1L	guanine nucleotide binding protein (G protein), beta polypeptide 1-like	54584	ENSG00000185838
FOXN3	NA	FOXN3	forkhead box N3	1112	ENSG00000053254
KCNMA1	NA	KCNMA1	potassium large conductance calcium-activated channel, subfamily M, alpha member 1	3778	ENSG00000156113
PRKAR1B	NA	PRKAR1B	protein kinase, cAMP-dependent, regulatory, type I, beta	5575	ENSG00000188191
NUP98	NA	NUP98	nucleoporin 98kDa	4928	ENSG00000110713
RERE	NA	RERE	arginine-glutamic acid dipeptide (RE) repeats	473	ENSG00000142599
MKX	NA	MKX	mohawk homeobox	283078	ENSG00000150051
IL6	NA	IL6	interleukin 6 (interferon, beta 2)	3569	ENSG00000136244
AKT3	NA	AKT3	v-akt murine thymoma viral oncogene homolog 3 (protein kinase B, gamma)	10000	ENSG00000117020
DKK3	NA	DKK3	dickkopf 3 homolog (Xenopus laevis)	27122	ENSG00000050165
FIBCD1	NA	FIBCD1	fibrinogen C domain containing 1	84929	ENSG00000130720
TBX3	NA	TBX3	T-box 3	6926	ENSG00000135111
SLC7A5	NA	SLC7A5	solute carrier family 7 (amino acid transporter light chain, L system), member 5	8140	ENSG00000103257
SLC9A3	NA	SLC9A3	solute carrier family 9, subfamily A (NHE3, cation proton antiporter 3), member 3	6550	ENSG00000066230
ARRB1	NA	ARRB1	arrestin, beta 1	408	ENSG00000137486
SVIL	NA	SVIL	supervillin	6840	ENSG00000197321
GRM4	NA	GRM4	glutamate receptor, metabotropic 4	2914	ENSG00000124493
ZFP57	NA	ZFP57	zinc finger protein 57 homolog (mouse)	346171	ENSG00000204644
NFATC4	NA	NFATC4	nuclear factor of activated T-cells, cytoplasmic, calcineurin-dependent 4	4776	ENSG00000100968
BMP4	NA	BMP4	bone morphogenetic protein 4	652	ENSG00000125378
NR2F2	NA	NR2F2	nuclear receptor subfamily 2, group F, member 2	7026	ENSG00000185551
GEM	NA	GEM	GTP binding protein overexpressed in skeletal muscle	2669	ENSG00000164949
SORCS2	NA	SORCS2	sortilin-related VPS10 domain containing receptor 2	57537	ENSG00000184985
AKIRIN2	NA	AKIRIN2	akirin 2	55122	ENSG00000135334
HRH1	NA	HRH1	histamine receptor H1	3269	ENSG00000196639
biological process	striated muscle cell development	GO:0055002
C=121;O=10;E=2.79;R=3.59;rawP=0.0005;adjP=0.0354
DOK7	NA	DOK7	docking protein 7	285489	ENSG00000175920
NEBL	NA	NEBL	nebulette	10529	ENSG00000078114
CACNB2	NA	CACNB2	calcium channel, voltage-dependent, beta 2 subunit	783	ENSG00000165995
TBX3	NA	TBX3	T-box 3	6926	ENSG00000135111
LRP4	NA	LRP4	low density lipoprotein receptor-related protein 4	4038	ENSG00000134569
BMP4	NA	BMP4	bone morphogenetic protein 4	652	ENSG00000125378
CACNB4	NA	CACNB4	calcium channel, voltage-dependent, beta 4 subunit	785	ENSG00000182389
FOXP1	NA	FOXP1	forkhead box P1	27086	ENSG00000114861
MKX	NA	MKX	mohawk homeobox	283078	ENSG00000150051
SKI	NA	SKI	v-ski sarcoma viral oncogene homolog (avian)	6497	ENSG00000157933
biological process	negative regulation of cell differentiation	GO:0045596
C=435;O=22;E=10.02;R=2.20;rawP=0.0005;adjP=0.0354
LDB1	NA	LDB1	LIM domain binding 1	8861	ENSG00000198728
IL4	NA	IL4	interleukin 4	3565	ENSG00000113520
ID4	NA	ID4	inhibitor of DNA binding 4, dominant negative helix-loop-helix protein	3400	ENSG00000172201
TRIB2	NA	TRIB2	tribbles homolog 2 (Drosophila)	28951	ENSG00000071575
LDB2	NA	LDB2	LIM domain binding 2	9079	ENSG00000169744
LTBP3	NA	LTBP3	latent transforming growth factor beta binding protein 3	4054	ENSG00000168056
TCF7L2	NA	TCF7L2	transcription factor 7-like 2 (T-cell specific, HMG-box)	6934	ENSG00000148737
MKX	NA	MKX	mohawk homeobox	283078	ENSG00000150051
SKI	NA	SKI	v-ski sarcoma viral oncogene homolog (avian)	6497	ENSG00000157933
TCF7L1	NA	TCF7L1	transcription factor 7-like 1 (T-cell specific, HMG-box)	83439	ENSG00000152284
EPHB2	NA	EPHB2	EPH receptor B2	2048	ENSG00000133216
NANOS2	NA	NANOS2	nanos homolog 2 (Drosophila)	339345	ENSG00000188425
BMP7	NA	BMP7	bone morphogenetic protein 7	655	ENSG00000101144
MYC	NA	MYC	v-myc myelocytomatosis viral oncogene homolog (avian)	4609	ENSG00000136997
HDAC7	NA	HDAC7	histone deacetylase 7	51564	ENSG00000061273
IL6	NA	IL6	interleukin 6 (interferon, beta 2)	3569	ENSG00000136244
TBX3	NA	TBX3	T-box 3	6926	ENSG00000135111
GPR98	NA	GPR98	G protein-coupled receptor 98	84059	ENSG00000164199
AXIN2	NA	AXIN2	axin 2	8313	ENSG00000168646
ARHGEF2	NA	ARHGEF2	Rho/Rac guanine nucleotide exchange factor (GEF) 2	9181	ENSG00000116584
BMP4	NA	BMP4	bone morphogenetic protein 4	652	ENSG00000125378
SOCS5	NA	SOCS5	suppressor of cytokine signaling 5	9655	ENSG00000171150
biological process	stem cell maintenance	GO:0019827
C=80;O=8;E=1.84;R=4.34;rawP=0.0005;adjP=0.0354
TCF7L1	NA	TCF7L1	transcription factor 7-like 1 (T-cell specific, HMG-box)	83439	ENSG00000152284
NANOS2	NA	NANOS2	nanos homolog 2 (Drosophila)	339345	ENSG00000188425
BMP7	NA	BMP7	bone morphogenetic protein 7	655	ENSG00000101144
TBX3	NA	TBX3	T-box 3	6926	ENSG00000135111
LDB1	NA	LDB1	LIM domain binding 1	8861	ENSG00000198728
LDB2	NA	LDB2	LIM domain binding 2	9079	ENSG00000169744
TCF7L2	NA	TCF7L2	transcription factor 7-like 2 (T-cell specific, HMG-box)	6934	ENSG00000148737
SKI	NA	SKI	v-ski sarcoma viral oncogene homolog (avian)	6497	ENSG00000157933
biological process	skeletal muscle fiber development	GO:0048741
C=82;O=8;E=1.89;R=4.24;rawP=0.0006;adjP=0.0394
DOK7	NA	DOK7	docking protein 7	285489	ENSG00000175920
CACNB2	NA	CACNB2	calcium channel, voltage-dependent, beta 2 subunit	783	ENSG00000165995
TBX3	NA	TBX3	T-box 3	6926	ENSG00000135111
LRP4	NA	LRP4	low density lipoprotein receptor-related protein 4	4038	ENSG00000134569
BMP4	NA	BMP4	bone morphogenetic protein 4	652	ENSG00000125378
CACNB4	NA	CACNB4	calcium channel, voltage-dependent, beta 4 subunit	785	ENSG00000182389
SKI	NA	SKI	v-ski sarcoma viral oncogene homolog (avian)	6497	ENSG00000157933
MKX	NA	MKX	mohawk homeobox	283078	ENSG00000150051
biological process	stem cell development	GO:0048864
C=84;O=8;E=1.93;R=4.13;rawP=0.0007;adjP=0.0429
TCF7L1	NA	TCF7L1	transcription factor 7-like 1 (T-cell specific, HMG-box)	83439	ENSG00000152284
NANOS2	NA	NANOS2	nanos homolog 2 (Drosophila)	339345	ENSG00000188425
BMP7	NA	BMP7	bone morphogenetic protein 7	655	ENSG00000101144
TBX3	NA	TBX3	T-box 3	6926	ENSG00000135111
LDB1	NA	LDB1	LIM domain binding 1	8861	ENSG00000198728
LDB2	NA	LDB2	LIM domain binding 2	9079	ENSG00000169744
TCF7L2	NA	TCF7L2	transcription factor 7-like 2 (T-cell specific, HMG-box)	6934	ENSG00000148737
SKI	NA	SKI	v-ski sarcoma viral oncogene homolog (avian)	6497	ENSG00000157933
biological process	biological regulation	GO:0065007
C=8617;O=227;E=198.49;R=1.14;rawP=0.0008;adjP=0.0460
ARHGDIG	NA	ARHGDIG	Rho GDP dissociation inhibitor (GDI) gamma	398	ENSG00000242173
TRIM10	NA	TRIM10	tripartite motif containing 10	10107	ENSG00000204613
UNC93B1	NA	UNC93B1	unc-93 homolog B1 (C. elegans)	81622	ENSG00000110057
CYP19A1	NA	CYP19A1	cytochrome P450, family 19, subfamily A, polypeptide 1	1588	ENSG00000137869
CNOT8	NA	CNOT8	CCR4-NOT transcription complex, subunit 8	9337	ENSG00000155508
CACNA1H	NA	CACNA1H	calcium channel, voltage-dependent, T type, alpha 1H subunit	8912	ENSG00000196557
SBF2	NA	SBF2	SET binding factor 2	81846	ENSG00000133812
CUL1	NA	CUL1	cullin 1	8454	ENSG00000055130
ID4	NA	ID4	inhibitor of DNA binding 4, dominant negative helix-loop-helix protein	3400	ENSG00000172201
CTBP2	NA	CTBP2	C-terminal binding protein 2	1488	ENSG00000175029
CACNB4	NA	CACNB4	calcium channel, voltage-dependent, beta 4 subunit	785	ENSG00000182389
PARK7	NA	PARK7	parkinson protein 7	11315	ENSG00000116288
LTBP3	NA	LTBP3	latent transforming growth factor beta binding protein 3	4054	ENSG00000168056
EYA4	NA	EYA4	eyes absent homolog 4 (Drosophila)	2070	ENSG00000112319
CREM	NA	CREM	cAMP responsive element modulator	1390	ENSG00000095794
SLC30A7	NA	SLC30A7	solute carrier family 30 (zinc transporter), member 7	148867	ENSG00000162695
GIPR	NA	GIPR	gastric inhibitory polypeptide receptor	2696	ENSG00000010310
SKI	NA	SKI	v-ski sarcoma viral oncogene homolog (avian)	6497	ENSG00000157933
LAMA3	NA	LAMA3	laminin, alpha 3	3909	ENSG00000053747
ASAP2	NA	ASAP2	ArfGAP with SH3 domain, ankyrin repeat and PH domain 2	8853	ENSG00000151693
JAZF1	NA	JAZF1	JAZF zinc finger 1	221895	ENSG00000153814
CUX2	NA	CUX2	cut-like homeobox 2	23316	ENSG00000111249
ALDH1A3	NA	ALDH1A3	aldehyde dehydrogenase 1 family, member A3	220	ENSG00000184254
ANKRD11	NA	ANKRD11	ankyrin repeat domain 11	29123	ENSG00000167522
RPS6	NA	RPS6	ribosomal protein S6	6194	ENSG00000137154
MAD1L1	NA	MAD1L1	MAD1 mitotic arrest deficient-like 1 (yeast)	8379	ENSG00000002822
EPHB6	NA	EPHB6	EPH receptor B6	2051	ENSG00000106123
ARNT2	NA	ARNT2	aryl-hydrocarbon receptor nuclear translocator 2	9915	ENSG00000172379
EIF4E	NA	EIF4E	eukaryotic translation initiation factor 4E	1977	ENSG00000151247
RASSF10	NA	RASSF10	Ras association (RalGDS/AF-6) domain family (N-terminal) member 10	644943	NULL
SP5	NA	SP5	Sp5 transcription factor	389058	ENSG00000204335
TXNRD2	NA	TXNRD2	thioredoxin reductase 2	10587	ENSG00000184470
CDC5L	NA	CDC5L	CDC5 cell division cycle 5-like (S. pombe)	988	ENSG00000096401
KIRREL	NA	KIRREL	kin of IRRE like (Drosophila)	55243	ENSG00000183853
U2AF2	NA	U2AF2	U2 small nuclear RNA auxiliary factor 2	11338	ENSG00000063244
THAP11	NA	THAP11	THAP domain containing 11	57215	ENSG00000168286
ZBTB9	NA	ZBTB9	zinc finger and BTB domain containing 9	221504	ENSG00000213588
LIMA1	NA	LIMA1	LIM domain and actin binding 1	51474	ENSG00000050405
CSNK1E	NA	CSNK1E	casein kinase 1, epsilon	1454	ENSG00000213923
GMFB	NA	GMFB	glia maturation factor, beta	2764	ENSG00000197045
CBX6	NA	CBX6	chromobox homolog 6	23466	ENSG00000183741
RFX2	NA	RFX2	regulatory factor X, 2 (influences HLA class II expression)	5990	ENSG00000087903
C5AR1	NA	C5AR1	complement component 5a receptor 1	728	ENSG00000197405
LAMA2	NA	LAMA2	laminin, alpha 2	3908	ENSG00000196569
MC4R	NA	MC4R	melanocortin 4 receptor	4160	ENSG00000166603
LDB2	NA	LDB2	LIM domain binding 2	9079	ENSG00000169744
DCT	NA	DCT	dopachrome tautomerase (dopachrome delta-isomerase, tyrosine-related protein 2)	1638	ENSG00000080166
ZBTB7B	NA	ZBTB7B	zinc finger and BTB domain containing 7B	51043	ENSG00000160685
AHRR	NA	AHRR	aryl-hydrocarbon receptor repressor	57491	ENSG00000063438
TCF7L1	NA	TCF7L1	transcription factor 7-like 1 (T-cell specific, HMG-box)	83439	ENSG00000152284
YEATS4	NA	YEATS4	YEATS domain containing 4	8089	ENSG00000127337
PLCG1	NA	PLCG1	phospholipase C, gamma 1	5335	ENSG00000124181
DOK7	NA	DOK7	docking protein 7	285489	ENSG00000175920
ZNF451	NA	ZNF451	zinc finger protein 451	26036	ENSG00000112200
NKD1	NA	NKD1	naked cuticle homolog 1 (Drosophila)	85407	ENSG00000140807
NFKBIZ	NA	NFKBIZ	nuclear factor of kappa light polypeptide gene enhancer in B-cells inhibitor, zeta	64332	ENSG00000144802
PPP2R2C	NA	PPP2R2C	protein phosphatase 2, regulatory subunit B, gamma	5522	ENSG00000074211
UNC5B	NA	UNC5B	unc-5 homolog B (C. elegans)	219699	ENSG00000107731
STARD13	NA	STARD13	StAR-related lipid transfer (START) domain containing 13	90627	ENSG00000133121
LRRC32	NA	LRRC32	leucine rich repeat containing 32	2615	ENSG00000137507
HTR2A	NA	HTR2A	5-hydroxytryptamine (serotonin) receptor 2A, G protein-coupled	3356	ENSG00000102468
FUBP1	NA	FUBP1	far upstream element (FUSE) binding protein 1	8880	ENSG00000162613
GLYCAM1	NA	GLYCAM1	glycosylation dependent cell adhesion molecule 1 (pseudogene)	644076	NULL
SHB	NA	SHB	Src homology 2 domain containing adaptor protein B	6461	ENSG00000107338
GNG12	NA	GNG12	guanine nucleotide binding protein (G protein), gamma 12	55970	ENSG00000172380
PPP1R2	NA	PPP1R2	protein phosphatase 1, regulatory (inhibitor) subunit 2	5504	ENSG00000184203
MSRB2	NA	MSRB2	methionine sulfoxide reductase B2	22921	ENSG00000148450
TBC1D1	NA	TBC1D1	TBC1 (tre-2/USP6, BUB2, cdc16) domain family, member 1	23216	ENSG00000065882
ETV5	NA	ETV5	ets variant 5	2119	ENSG00000244405
MUC6	NA	MUC6	mucin 6, oligomeric mucus/gel-forming	4588	ENSG00000184956
SORBS3	NA	SORBS3	sorbin and SH3 domain containing 3	10174	ENSG00000120896
RAI1	NA	RAI1	retinoic acid induced 1	10743	ENSG00000108557
CNTNAP2	NA	CNTNAP2	contactin associated protein-like 2	26047	ENSG00000174469
CCDC47	NA	CCDC47	coiled-coil domain containing 47	57003	ENSG00000108588
TNFRSF19	NA	TNFRSF19	tumor necrosis factor receptor superfamily, member 19	55504	ENSG00000127863
PRKCE	NA	PRKCE	protein kinase C, epsilon	5581	ENSG00000171132
TNS3	NA	TNS3	tensin 3	64759	ENSG00000136205
ZBTB38	NA	ZBTB38	zinc finger and BTB domain containing 38	253461	ENSG00000177311
HEPACAM	NA	HEPACAM	hepatic and glial cell adhesion molecule	220296	ENSG00000165478
CBFA2T3	NA	CBFA2T3	core-binding factor, runt domain, alpha subunit 2; translocated to, 3	863	ENSG00000129993
INTS7	NA	INTS7	integrator complex subunit 7	25896	ENSG00000143493
MYC	NA	MYC	v-myc myelocytomatosis viral oncogene homolog (avian)	4609	ENSG00000136997
HDAC7	NA	HDAC7	histone deacetylase 7	51564	ENSG00000061273
CACNB2	NA	CACNB2	calcium channel, voltage-dependent, beta 2 subunit	783	ENSG00000165995
NPFFR2	NA	NPFFR2	neuropeptide FF receptor 2	10886	ENSG00000056291
AQP4	NA	AQP4	aquaporin 4	361	ENSG00000171885
DAPK1	NA	DAPK1	death-associated protein kinase 1	1612	ENSG00000196730
SLC9A1	NA	SLC9A1	solute carrier family 9, subfamily A (NHE1, cation proton antiporter 1), member 1	6548	ENSG00000090020
VGLL4	NA	VGLL4	vestigial like 4 (Drosophila)	9686	ENSG00000144560
GFRA1	NA	GFRA1	GDNF family receptor alpha 1	2674	ENSG00000151892
FMNL2	NA	FMNL2	formin-like 2	114793	ENSG00000157827
SOCS5	NA	SOCS5	suppressor of cytokine signaling 5	9655	ENSG00000171150
AK5	NA	AK5	adenylate kinase 5	26289	ENSG00000154027
RRAS	NA	RRAS	related RAS viral (r-ras) oncogene homolog	6237	ENSG00000126458
MAPKAPK3	NA	MAPKAPK3	mitogen-activated protein kinase-activated protein kinase 3	7867	ENSG00000114738
ELL2	NA	ELL2	elongation factor, RNA polymerase II, 2	22936	ENSG00000118985
WDR1	NA	WDR1	WD repeat domain 1	9948	ENSG00000071127
LDB1	NA	LDB1	LIM domain binding 1	8861	ENSG00000198728
RASAL1	NA	RASAL1	RAS protein activator like 1 (GAP1 like)	8437	ENSG00000111344
FHL2	NA	FHL2	four and a half LIM domains 2	2274	ENSG00000115641
TCF7	NA	TCF7	transcription factor 7 (T-cell specific, HMG-box)	6932	ENSG00000081059
ATP8B3	NA	ATP8B3	ATPase, aminophospholipid transporter, class I, type 8B, member 3	148229	ENSG00000130270
NSMAF	NA	NSMAF	neutral sphingomyelinase (N-SMase) activation associated factor	8439	ENSG00000035681
GRM8	NA	GRM8	glutamate receptor, metabotropic 8	2918	ENSG00000179603
TCF7L2	NA	TCF7L2	transcription factor 7-like 2 (T-cell specific, HMG-box)	6934	ENSG00000148737
MLLT6	NA	MLLT6	myeloid/lymphoid or mixed-lineage leukemia (trithorax homolog, Drosophila); translocated to, 6	4302	ENSG00000108292
RBM5	NA	RBM5	RNA binding motif protein 5	10181	ENSG00000003756
PRKAG2	NA	PRKAG2	protein kinase, AMP-activated, gamma 2 non-catalytic subunit	51422	ENSG00000106617
FGFBP1	NA	FGFBP1	fibroblast growth factor binding protein 1	9982	ENSG00000137440
ITGA7	NA	ITGA7	integrin, alpha 7	3679	ENSG00000135424
RRAGA	NA	RRAGA	Ras-related GTP binding A	10670	ENSG00000155876
PTPRN2	NA	PTPRN2	protein tyrosine phosphatase, receptor type, N polypeptide 2	5799	ENSG00000155093
SLC16A1	NA	SLC16A1	solute carrier family 16, member 1 (monocarboxylic acid transporter 1)	6566	ENSG00000155380
PLCB4	NA	PLCB4	phospholipase C, beta 4	5332	ENSG00000101333
ARHGAP12	NA	ARHGAP12	Rho GTPase activating protein 12	94134	ENSG00000165322
FNBP1L	NA	FNBP1L	formin binding protein 1-like	54874	ENSG00000137942
CCL11	NA	CCL11	chemokine (C-C motif) ligand 11	6356	ENSG00000172156
TFCP2L1	NA	TFCP2L1	transcription factor CP2-like 1	29842	ENSG00000115112
IL15	NA	IL15	interleukin 15	3600	ENSG00000164136
TRIP10	NA	TRIP10	thyroid hormone receptor interactor 10	9322	ENSG00000125733
COL18A1	NA	COL18A1	collagen, type XVIII, alpha 1	80781	ENSG00000182871
ZNF267	NA	ZNF267	zinc finger protein 267	10308	ENSG00000185947
HCN4	NA	HCN4	hyperpolarization activated cyclic nucleotide-gated potassium channel 4	10021	ENSG00000138622
NTF3	NA	NTF3	neurotrophin 3	4908	ENSG00000185652
RADIL	NA	RADIL	Ras association and DIL domains	55698	ENSG00000157927
CTNNA2	NA	CTNNA2	catenin (cadherin-associated protein), alpha 2	1496	ENSG00000066032
ASPSCR1	NA	ASPSCR1	alveolar soft part sarcoma chromosome region, candidate 1	79058	ENSG00000169696
FGGY	NA	FGGY	FGGY carbohydrate kinase domain containing	55277	ENSG00000172456
GPR98	NA	GPR98	G protein-coupled receptor 98	84059	ENSG00000164199
GRIK3	NA	GRIK3	glutamate receptor, ionotropic, kainate 3	2899	ENSG00000163873
RGS6	NA	RGS6	regulator of G-protein signaling 6	9628	ENSG00000182732
ELF1	NA	ELF1	E74-like factor 1 (ets domain transcription factor)	1997	ENSG00000120690
KLHL10	NA	KLHL10	kelch-like 10 (Drosophila)	317719	ENSG00000161594
CLIC1	NA	CLIC1	chloride intracellular channel 1	1192	ENSG00000213719
JPH3	NA	JPH3	junctophilin 3	57338	ENSG00000154118
AFF3	NA	AFF3	AF4/FMR2 family, member 3	3899	ENSG00000144218
SLC18A1	NA	SLC18A1	solute carrier family 18 (vesicular monoamine), member 1	6570	ENSG00000036565
ZC3H3	NA	ZC3H3	zinc finger CCCH-type containing 3	23144	ENSG00000014164
MAML3	NA	MAML3	mastermind-like 3 (Drosophila)	55534	ENSG00000196782
SLC9A9	NA	SLC9A9	solute carrier family 9, subfamily A (NHE9, cation proton antiporter 9), member 9	285195	ENSG00000181804
FAP	NA	FAP	fibroblast activation protein, alpha	2191	ENSG00000078098
ABCD2	NA	ABCD2	ATP-binding cassette, sub-family D (ALD), member 2	225	ENSG00000173208
ZNF579	NA	ZNF579	zinc finger protein 579	163033	ENSG00000218891
UTRN	NA	UTRN	utrophin	7402	ENSG00000152818
CREB3L1	NA	CREB3L1	cAMP responsive element binding protein 3-like 1	90993	ENSG00000157613
ATP6V0A1	NA	ATP6V0A1	ATPase, H+ transporting, lysosomal V0 subunit a1	535	ENSG00000033627
UBQLN1	NA	UBQLN1	ubiquilin 1	29979	ENSG00000135018
ANPEP	NA	ANPEP	alanyl (membrane) aminopeptidase	290	ENSG00000166825
SUPT16H	NA	SUPT16H	suppressor of Ty 16 homolog (S. cerevisiae)	11198	ENSG00000092201
VDR	NA	VDR	vitamin D (1,25- dihydroxyvitamin D3) receptor	7421	ENSG00000111424
NRG3	NA	NRG3	neuregulin 3	10718	ENSG00000185737
IKZF4	NA	IKZF4	IKAROS family zinc finger 4 (Eos)	64375	ENSG00000123411
NANOS2	NA	NANOS2	nanos homolog 2 (Drosophila)	339345	ENSG00000188425
EDAR	NA	EDAR	ectodysplasin A receptor	10913	ENSG00000135960
PLEKHG4B	NA	PLEKHG4B	pleckstrin homology domain containing, family G (with RhoGef domain) member 4B	153478	NULL
DHRS9	NA	DHRS9	dehydrogenase/reductase (SDR family) member 9	10170	ENSG00000073737
PTK7	NA	PTK7	PTK7 protein tyrosine kinase 7	5754	ENSG00000112655
SECTM1	NA	SECTM1	secreted and transmembrane 1	6398	ENSG00000141574
ZNF703	NA	ZNF703	zinc finger protein 703	80139	ENSG00000183779
RCAN2	NA	RCAN2	regulator of calcineurin 2	10231	ENSG00000172348
MUC12	NA	MUC12	mucin 12, cell surface associated	10071	ENSG00000205277
CLASP2	NA	CLASP2	cytoplasmic linker associated protein 2	23122	ENSG00000163539
BRD9	NA	BRD9	bromodomain containing 9	65980	ENSG00000028310
PRDM2	NA	PRDM2	PR domain containing 2, with ZNF domain	7799	ENSG00000116731
LZTS2	NA	LZTS2	leucine zipper, putative tumor suppressor 2	84445	ENSG00000107816
PLCL1	NA	PLCL1	phospholipase C-like 1	5334	ENSG00000115896
TMBIM4	NA	TMBIM4	transmembrane BAX inhibitor motif containing 4	51643	ENSG00000155957
SUPT6H	NA	SUPT6H	suppressor of Ty 6 homolog (S. cerevisiae)	6830	ENSG00000109111
MAP3K8	NA	MAP3K8	mitogen-activated protein kinase kinase kinase 8	1326	ENSG00000107968
LRP4	NA	LRP4	low density lipoprotein receptor-related protein 4	4038	ENSG00000134569
PDE4B	NA	PDE4B	phosphodiesterase 4B, cAMP-specific	5142	ENSG00000184588
IL4	NA	IL4	interleukin 4	3565	ENSG00000113520
RASSF1	NA	RASSF1	Ras association (RalGDS/AF-6) domain family member 1	11186	ENSG00000068028
SEMA3E	NA	SEMA3E	sema domain, immunoglobulin domain (Ig), short basic domain, secreted, (semaphorin) 3E	9723	ENSG00000170381
CREB5	NA	CREB5	cAMP responsive element binding protein 5	9586	ENSG00000146592
TRIB2	NA	TRIB2	tribbles homolog 2 (Drosophila)	28951	ENSG00000071575
FOXP1	NA	FOXP1	forkhead box P1	27086	ENSG00000114861
IL21R	NA	IL21R	interleukin 21 receptor	50615	ENSG00000103522
HLA-DPB1	NA	HLA-DPB1	major histocompatibility complex, class II, DP beta 1	3115	ENSG00000223865
LGALS3BP	NA	LGALS3BP	lectin, galactoside-binding, soluble, 3 binding protein	3959	ENSG00000108679
PANX1	NA	PANX1	pannexin 1	24145	ENSG00000110218
ARL3	NA	ARL3	ADP-ribosylation factor-like 3	403	ENSG00000138175
BLK	NA	BLK	B lymphoid tyrosine kinase	640	ENSG00000136573
ADAP1	NA	ADAP1	ArfGAP with dual PH domains 1	11033	ENSG00000105963
EPHB2	NA	EPHB2	EPH receptor B2	2048	ENSG00000133216
BMP7	NA	BMP7	bone morphogenetic protein 7	655	ENSG00000101144
PPP1R8	NA	PPP1R8	protein phosphatase 1, regulatory subunit 8	5511	ENSG00000117751
CALD1	NA	CALD1	caldesmon 1	800	ENSG00000122786
ACAP3	NA	ACAP3	ArfGAP with coiled-coil, ankyrin repeat and PH domains 3	116983	ENSG00000131584
AXIN2	NA	AXIN2	axin 2	8313	ENSG00000168646
ARHGEF2	NA	ARHGEF2	Rho/Rac guanine nucleotide exchange factor (GEF) 2	9181	ENSG00000116584
HNRNPD	NA	HNRNPD	heterogeneous nuclear ribonucleoprotein D (AU-rich element RNA binding protein 1, 37kDa)	3184	ENSG00000138668
FLI1	NA	FLI1	Friend leukemia virus integration 1	2313	ENSG00000151702
FBXO31	NA	FBXO31	F-box protein 31	79791	ENSG00000103264
ZNF423	NA	ZNF423	zinc finger protein 423	23090	ENSG00000102935
ZNF710	NA	ZNF710	zinc finger protein 710	374655	ENSG00000140548
ITGA1	NA	ITGA1	integrin, alpha 1	3672	ENSG00000213949
SYK	NA	SYK	spleen tyrosine kinase	6850	ENSG00000165025
SAMD4A	NA	SAMD4A	sterile alpha motif domain containing 4A	23034	ENSG00000020577,ENSG00000262355
FAM3B	NA	FAM3B	family with sequence similarity 3, member B	54097	ENSG00000183844
PATZ1	NA	PATZ1	POZ (BTB) and AT hook containing zinc finger 1	23598	ENSG00000100105
GATA4	NA	GATA4	GATA binding protein 4	2626	ENSG00000136574
GNB1L	NA	GNB1L	guanine nucleotide binding protein (G protein), beta polypeptide 1-like	54584	ENSG00000185838
FOXN3	NA	FOXN3	forkhead box N3	1112	ENSG00000053254
KCNMA1	NA	KCNMA1	potassium large conductance calcium-activated channel, subfamily M, alpha member 1	3778	ENSG00000156113
PRKAR1B	NA	PRKAR1B	protein kinase, cAMP-dependent, regulatory, type I, beta	5575	ENSG00000188191
ILF3	NA	ILF3	interleukin enhancer binding factor 3, 90kDa	3609	ENSG00000129351
NUP98	NA	NUP98	nucleoporin 98kDa	4928	ENSG00000110713
MKX	NA	MKX	mohawk homeobox	283078	ENSG00000150051
TERT	NA	TERT	telomerase reverse transcriptase	7015	ENSG00000164362
IL6	NA	IL6	interleukin 6 (interferon, beta 2)	3569	ENSG00000136244
AKT3	NA	AKT3	v-akt murine thymoma viral oncogene homolog 3 (protein kinase B, gamma)	10000	ENSG00000117020
DKK3	NA	DKK3	dickkopf 3 homolog (Xenopus laevis)	27122	ENSG00000050165
FIBCD1	NA	FIBCD1	fibrinogen C domain containing 1	84929	ENSG00000130720
TBX3	NA	TBX3	T-box 3	6926	ENSG00000135111
SLC7A5	NA	SLC7A5	solute carrier family 7 (amino acid transporter light chain, L system), member 5	8140	ENSG00000103257
SLC9A3	NA	SLC9A3	solute carrier family 9, subfamily A (NHE3, cation proton antiporter 3), member 3	6550	ENSG00000066230
ARRB1	NA	ARRB1	arrestin, beta 1	408	ENSG00000137486
GRM4	NA	GRM4	glutamate receptor, metabotropic 4	2914	ENSG00000124493
ZFP57	NA	ZFP57	zinc finger protein 57 homolog (mouse)	346171	ENSG00000204644
NFATC4	NA	NFATC4	nuclear factor of activated T-cells, cytoplasmic, calcineurin-dependent 4	4776	ENSG00000100968
BMP4	NA	BMP4	bone morphogenetic protein 4	652	ENSG00000125378
NR2F2	NA	NR2F2	nuclear receptor subfamily 2, group F, member 2	7026	ENSG00000185551
GEM	NA	GEM	GTP binding protein overexpressed in skeletal muscle	2669	ENSG00000164949
SORCS2	NA	SORCS2	sortilin-related VPS10 domain containing receptor 2	57537	ENSG00000184985
AKIRIN2	NA	AKIRIN2	akirin 2	55122	ENSG00000135334
HRH1	NA	HRH1	histamine receptor H1	3269	ENSG00000196639
biological process	striated muscle cell differentiation	GO:0051146
C=204;O=13;E=4.70;R=2.77;rawP=0.0009;adjP=0.0460
DOK7	NA	DOK7	docking protein 7	285489	ENSG00000175920
NEBL	NA	NEBL	nebulette	10529	ENSG00000078114
GATA4	NA	GATA4	GATA binding protein 4	2626	ENSG00000136574
CACNB2	NA	CACNB2	calcium channel, voltage-dependent, beta 2 subunit	783	ENSG00000165995
TBX3	NA	TBX3	T-box 3	6926	ENSG00000135111
LRP4	NA	LRP4	low density lipoprotein receptor-related protein 4	4038	ENSG00000134569
FHL2	NA	FHL2	four and a half LIM domains 2	2274	ENSG00000115641
CACNA1H	NA	CACNA1H	calcium channel, voltage-dependent, T type, alpha 1H subunit	8912	ENSG00000196557
BMP4	NA	BMP4	bone morphogenetic protein 4	652	ENSG00000125378
CACNB4	NA	CACNB4	calcium channel, voltage-dependent, beta 4 subunit	785	ENSG00000182389
FOXP1	NA	FOXP1	forkhead box P1	27086	ENSG00000114861
MKX	NA	MKX	mohawk homeobox	283078	ENSG00000150051
SKI	NA	SKI	v-ski sarcoma viral oncogene homolog (avian)	6497	ENSG00000157933
biological process	transmission of nerve impulse	GO:0019226
C=735;O=31;E=16.93;R=1.83;rawP=0.0009;adjP=0.0460
GNG12	NA	GNG12	guanine nucleotide binding protein (G protein), gamma 12	55970	ENSG00000172380
CYP19A1	NA	CYP19A1	cytochrome P450, family 19, subfamily A, polypeptide 1	1588	ENSG00000137869
KCNK17	NA	KCNK17	potassium channel, subfamily K, member 17	89822	ENSG00000124780
RRAS	NA	RRAS	related RAS viral (r-ras) oncogene homolog	6237	ENSG00000126458
KCNMA1	NA	KCNMA1	potassium large conductance calcium-activated channel, subfamily M, alpha member 1	3778	ENSG00000156113
SBF2	NA	SBF2	SET binding factor 2	81846	ENSG00000133812
ID4	NA	ID4	inhibitor of DNA binding 4, dominant negative helix-loop-helix protein	3400	ENSG00000172201
CNTNAP2	NA	CNTNAP2	contactin associated protein-like 2	26047	ENSG00000174469
LAMA2	NA	LAMA2	laminin, alpha 2	3908	ENSG00000196569
HCN4	NA	HCN4	hyperpolarization activated cyclic nucleotide-gated potassium channel 4	10021	ENSG00000138622
NTF3	NA	NTF3	neurotrophin 3	4908	ENSG00000185652
CACNB4	NA	CACNB4	calcium channel, voltage-dependent, beta 4 subunit	785	ENSG00000182389
KCNQ5	NA	KCNQ5	potassium voltage-gated channel, KQT-like subfamily, member 5	56479	ENSG00000185760
PARK7	NA	PARK7	parkinson protein 7	11315	ENSG00000116288
CTNNA2	NA	CTNNA2	catenin (cadherin-associated protein), alpha 2	1496	ENSG00000066032
GRM8	NA	GRM8	glutamate receptor, metabotropic 8	2918	ENSG00000179603
TCF7L2	NA	TCF7L2	transcription factor 7-like 2 (T-cell specific, HMG-box)	6934	ENSG00000148737
PANX1	NA	PANX1	pannexin 1	24145	ENSG00000110218
SKI	NA	SKI	v-ski sarcoma viral oncogene homolog (avian)	6497	ENSG00000157933
PRKCE	NA	PRKCE	protein kinase C, epsilon	5581	ENSG00000171132
KCNJ5	NA	KCNJ5	potassium inwardly-rectifying channel, subfamily J, member 5	3762	ENSG00000120457
EPHB2	NA	EPHB2	EPH receptor B2	2048	ENSG00000133216
CACNB2	NA	CACNB2	calcium channel, voltage-dependent, beta 2 subunit	783	ENSG00000165995
IL6	NA	IL6	interleukin 6 (interferon, beta 2)	3569	ENSG00000136244
GRIK3	NA	GRIK3	glutamate receptor, ionotropic, kainate 3	2899	ENSG00000163873
GRM4	NA	GRM4	glutamate receptor, metabotropic 4	2914	ENSG00000124493
JPH3	NA	JPH3	junctophilin 3	57338	ENSG00000154118
CNP	NA	CNP	2',3'-cyclic nucleotide 3' phosphodiesterase	1267	ENSG00000173786
SLC18A1	NA	SLC18A1	solute carrier family 18 (vesicular monoamine), member 1	6570	ENSG00000036565
HTR2A	NA	HTR2A	5-hydroxytryptamine (serotonin) receptor 2A, G protein-coupled	3356	ENSG00000102468
HRH1	NA	HRH1	histamine receptor H1	3269	ENSG00000196639
biological process	canonical Wnt receptor signaling pathway	GO:0060070
C=181;O=12;E=4.17;R=2.88;rawP=0.0010;adjP=0.0484
TCF7L1	NA	TCF7L1	transcription factor 7-like 1 (T-cell specific, HMG-box)	83439	ENSG00000152284
GATA4	NA	GATA4	GATA binding protein 4	2626	ENSG00000136574
PTK7	NA	PTK7	PTK7 protein tyrosine kinase 7	5754	ENSG00000112655
DKK3	NA	DKK3	dickkopf 3 homolog (Xenopus laevis)	27122	ENSG00000050165
MYC	NA	MYC	v-myc myelocytomatosis viral oncogene homolog (avian)	4609	ENSG00000136997
CSNK1E	NA	CSNK1E	casein kinase 1, epsilon	1454	ENSG00000213923
LRP4	NA	LRP4	low density lipoprotein receptor-related protein 4	4038	ENSG00000134569
ZNF703	NA	ZNF703	zinc finger protein 703	80139	ENSG00000183779
NKD1	NA	NKD1	naked cuticle homolog 1 (Drosophila)	85407	ENSG00000140807
AXIN2	NA	AXIN2	axin 2	8313	ENSG00000168646
TCF7	NA	TCF7	transcription factor 7 (T-cell specific, HMG-box)	6932	ENSG00000081059
TCF7L2	NA	TCF7L2	transcription factor 7-like 2 (T-cell specific, HMG-box)	6934	ENSG00000148737
cellular component	proteinaceous extracellular matrix	GO:0005578
C=360;O=21;E=7.62;R=2.76;rawP=2.94e-05;adjP=0.0038
DCN	NA	DCN	decorin	1634	ENSG00000011465
ODAM	NA	ODAM	odontogenic, ameloblast asssociated	54959	ENSG00000109205
LGALS3	NA	LGALS3	lectin, galactoside-binding, soluble, 3	3958	ENSG00000131981
HSPG2	NA	HSPG2	heparan sulfate proteoglycan 2	3339	ENSG00000142798
THSD4	NA	THSD4	thrombospondin, type I, domain containing 4	79875	ENSG00000187720
COL18A1	NA	COL18A1	collagen, type XVIII, alpha 1	80781	ENSG00000182871
VWA1	NA	VWA1	von Willebrand factor A domain containing 1	64856	ENSG00000179403
LAMA2	NA	LAMA2	laminin, alpha 2	3908	ENSG00000196569
GPC6	NA	GPC6	glypican 6	10082	ENSG00000183098
LGALS3BP	NA	LGALS3BP	lectin, galactoside-binding, soluble, 3 binding protein	3959	ENSG00000108679
CPA6	NA	CPA6	carboxypeptidase A6	57094	ENSG00000165078
ADAMTS17	NA	ADAMTS17	ADAM metallopeptidase with thrombospondin type 1 motif, 17	170691	ENSG00000140470
COL22A1	NA	COL22A1	collagen, type XXII, alpha 1	169044	ENSG00000169436
ADAMTS5	NA	ADAMTS5	ADAM metallopeptidase with thrombospondin type 1 motif, 5	11096	ENSG00000154736
EMID2	NA	EMID2	EMI domain containing 2	136227	ENSG00000160963
LAMA3	NA	LAMA3	laminin, alpha 3	3909	ENSG00000053747
BMP4	NA	BMP4	bone morphogenetic protein 4	652	ENSG00000125378
FBLN7	NA	FBLN7	fibulin 7	129804	ENSG00000144152
OTOL1	NA	OTOL1	otolin 1	131149	ENSG00000182447
GPC5	NA	GPC5	glypican 5	2262	ENSG00000179399
CRISP3	NA	CRISP3	cysteine-rich secretory protein 3	10321	ENSG00000096006
cellular component	extracellular matrix	GO:0031012
C=426;O=22;E=9.02;R=2.44;rawP=0.0001;adjP=0.0065
DCN	NA	DCN	decorin	1634	ENSG00000011465
ODAM	NA	ODAM	odontogenic, ameloblast asssociated	54959	ENSG00000109205
LGALS3	NA	LGALS3	lectin, galactoside-binding, soluble, 3	3958	ENSG00000131981
HSPG2	NA	HSPG2	heparan sulfate proteoglycan 2	3339	ENSG00000142798
THSD4	NA	THSD4	thrombospondin, type I, domain containing 4	79875	ENSG00000187720
COL18A1	NA	COL18A1	collagen, type XVIII, alpha 1	80781	ENSG00000182871
VWA1	NA	VWA1	von Willebrand factor A domain containing 1	64856	ENSG00000179403
LAMA2	NA	LAMA2	laminin, alpha 2	3908	ENSG00000196569
GPC6	NA	GPC6	glypican 6	10082	ENSG00000183098
LGALS3BP	NA	LGALS3BP	lectin, galactoside-binding, soluble, 3 binding protein	3959	ENSG00000108679
CPA6	NA	CPA6	carboxypeptidase A6	57094	ENSG00000165078
ADAMTS17	NA	ADAMTS17	ADAM metallopeptidase with thrombospondin type 1 motif, 17	170691	ENSG00000140470
COL22A1	NA	COL22A1	collagen, type XXII, alpha 1	169044	ENSG00000169436
ADAMTS5	NA	ADAMTS5	ADAM metallopeptidase with thrombospondin type 1 motif, 5	11096	ENSG00000154736
EMID2	NA	EMID2	EMI domain containing 2	136227	ENSG00000160963
LAMA3	NA	LAMA3	laminin, alpha 3	3909	ENSG00000053747
TINAGL1	NA	TINAGL1	tubulointerstitial nephritis antigen-like 1	64129	ENSG00000142910
BMP4	NA	BMP4	bone morphogenetic protein 4	652	ENSG00000125378
FBLN7	NA	FBLN7	fibulin 7	129804	ENSG00000144152
OTOL1	NA	OTOL1	otolin 1	131149	ENSG00000182447
GPC5	NA	GPC5	glypican 5	2262	ENSG00000179399
CRISP3	NA	CRISP3	cysteine-rich secretory protein 3	10321	ENSG00000096006

## Sheet: GO-hypermethylated
Supplementary Table 3. Functional enrichment analyses: biological processes from Gene Ontology and cellular signaling pathways from KEGG (shown in different spreadsheets) performed using WebGestalt with the whole genome as background. The enriched pathways as well as relevant biological processes related to the 765 genes associated with the DMSs detected in hepatoblastomas are shown.
User file and parameters: User file: textAreaUpload.txt, Organism: hsapiens, Id Type: gene_symbol, Ref Set: entrezgene, Significance Level: .05, Statistics Test: Hypergeometric, MTC: BH, Minimum: 5
The results for each enriched GO category are listed in this table. For each GO category, the first row lists its sub-root
(biological process, molecular function, or cellular component), category name, and corresponding GO ID. The second row lists
number of reference genes in the category (C), number of genes in the gene set and also in the category (O), expected number in the
category (E), Ratio of enrichment (R), p value from hypergeometric test (rawP), and p value adjusted by the multiple test adjustment (adjP).
Finally, genes in the category are listed. For each gene, the table lists the user uploaded ID and value (optional), Entrez ID,
Ensembl Gene Stable ID, Gene symbol, and description.
biological process	carboxylic acid metabolic process	GO:0019752
C=849;O=40;E=15.84;R=2.52;rawP=5.63e-08;adjP=4.53e-05
CARS	NA	CARS	cysteinyl-tRNA synthetase	833	ENSG00000110619
ACSL1	NA	ACSL1	acyl-CoA synthetase long-chain family member 1	2180	ENSG00000151726
UGP2	NA	UGP2	UDP-glucose pyrophosphorylase 2	7360	ENSG00000169764
LARS2	NA	LARS2	leucyl-tRNA synthetase 2, mitochondrial	23395	ENSG00000011376
UGT1A10	NA	UGT1A10	UDP glucuronosyltransferase 1 family, polypeptide A10	54575	ENSG00000242515
GNE	NA	GNE	glucosamine (UDP-N-acetyl)-2-epimerase/N-acetylmannosamine kinase	10020	ENSG00000159921
HAL	NA	HAL	histidine ammonia-lyase	3034	ENSG00000084110
ABCB11	NA	ABCB11	ATP-binding cassette, sub-family B (MDR/TAP), member 11	8647	ENSG00000073734
ASS1	NA	ASS1	argininosuccinate synthase 1	445	ENSG00000130707
VARS2	NA	VARS2	valyl-tRNA synthetase 2, mitochondrial (putative)	57176	ENSG00000137411
ARG1	NA	ARG1	arginase, liver	383	ENSG00000118520
PSMB8	NA	PSMB8	proteasome (prosome, macropain) subunit, beta type, 8 (large multifunctional peptidase 7)	5696	ENSG00000204264
GOT2	NA	GOT2	glutamic-oxaloacetic transaminase 2, mitochondrial (aspartate aminotransferase 2)	2806	ENSG00000125166
QDPR	NA	QDPR	quinoid dihydropteridine reductase	5860	ENSG00000151552
SLC10A1	NA	SLC10A1	solute carrier family 10 (sodium/bile acid cotransporter family), member 1	6554	ENSG00000100652
HMGCL	NA	HMGCL	3-hydroxymethyl-3-methylglutaryl-CoA lyase	3155	ENSG00000117305
ME1	NA	ME1	malic enzyme 1, NADP(+)-dependent, cytosolic	4199	ENSG00000065833
DPYD	NA	DPYD	dihydropyrimidine dehydrogenase	1806	ENSG00000188641
DLD	NA	DLD	dihydrolipoamide dehydrogenase	1738	ENSG00000091140
DBT	NA	DBT	dihydrolipoamide branched chain transacylase E2	1629	ENSG00000137992
FADS1	NA	FADS1	fatty acid desaturase 1	3992	ENSG00000149485
TAT	NA	TAT	tyrosine aminotransferase	6898	ENSG00000198650
CYP2D6	NA	CYP2D6	cytochrome P450, family 2, subfamily D, polypeptide 6	1565	ENSG00000100197
PPARG	NA	PPARG	peroxisome proliferator-activated receptor gamma	5468	ENSG00000132170
VNN1	NA	VNN1	vanin 1	8876	ENSG00000112299
PROX1	NA	PROX1	prospero homeobox 1	5629	ENSG00000117707
PSMA1	NA	PSMA1	proteasome (prosome, macropain) subunit, alpha type, 1	5682	ENSG00000256206,ENSG00000129084
GGH	NA	GGH	gamma-glutamyl hydrolase (conjugase, folylpolygammaglutamyl hydrolase)	8836	ENSG00000137563
OGDH	NA	OGDH	oxoglutarate (alpha-ketoglutarate) dehydrogenase (lipoamide)	4967	ENSG00000105953
SLC35D1	NA	SLC35D1	solute carrier family 35 (UDP-glucuronic acid/UDP-N-acetylgalactosamine dual transporter), member D1	23169	ENSG00000116704
MGST1	NA	MGST1	microsomal glutathione S-transferase 1	4257	ENSG00000008394
ACO2	NA	ACO2	aconitase 2, mitochondrial	50	ENSG00000100412
PRKAG2	NA	PRKAG2	protein kinase, AMP-activated, gamma 2 non-catalytic subunit	51422	ENSG00000106617
TDO2	NA	TDO2	tryptophan 2,3-dioxygenase	6999	ENSG00000151790
DHRS9	NA	DHRS9	dehydrogenase/reductase (SDR family) member 9	10170	ENSG00000073737
GLS2	NA	GLS2	glutaminase 2 (liver, mitochondrial)	27165	ENSG00000135423
ALB	NA	ALB	albumin	213	ENSG00000163631
ACLY	NA	ACLY	ATP citrate lyase	47	ENSG00000131473
OAZ1	NA	OAZ1	ornithine decarboxylase antizyme 1	4946	ENSG00000104904
EEF1E1	NA	EEF1E1	eukaryotic translation elongation factor 1 epsilon 1	9521	ENSG00000124802
biological process	oxoacid metabolic process	GO:0043436
C=956;O=42;E=17.84;R=2.35;rawP=1.75e-07;adjP=7.04e-05
CARS	NA	CARS	cysteinyl-tRNA synthetase	833	ENSG00000110619
ACSL1	NA	ACSL1	acyl-CoA synthetase long-chain family member 1	2180	ENSG00000151726
UGP2	NA	UGP2	UDP-glucose pyrophosphorylase 2	7360	ENSG00000169764
LARS2	NA	LARS2	leucyl-tRNA synthetase 2, mitochondrial	23395	ENSG00000011376
UGT1A10	NA	UGT1A10	UDP glucuronosyltransferase 1 family, polypeptide A10	54575	ENSG00000242515
GNE	NA	GNE	glucosamine (UDP-N-acetyl)-2-epimerase/N-acetylmannosamine kinase	10020	ENSG00000159921
HAL	NA	HAL	histidine ammonia-lyase	3034	ENSG00000084110
ABCB11	NA	ABCB11	ATP-binding cassette, sub-family B (MDR/TAP), member 11	8647	ENSG00000073734
ASS1	NA	ASS1	argininosuccinate synthase 1	445	ENSG00000130707
VARS2	NA	VARS2	valyl-tRNA synthetase 2, mitochondrial (putative)	57176	ENSG00000137411
EXT1	NA	EXT1	exostosin 1	2131	ENSG00000182197
ARG1	NA	ARG1	arginase, liver	383	ENSG00000118520
PSMB8	NA	PSMB8	proteasome (prosome, macropain) subunit, beta type, 8 (large multifunctional peptidase 7)	5696	ENSG00000204264
GOT2	NA	GOT2	glutamic-oxaloacetic transaminase 2, mitochondrial (aspartate aminotransferase 2)	2806	ENSG00000125166
SULT1A1	NA	SULT1A1	sulfotransferase family, cytosolic, 1A, phenol-preferring, member 1	6817	ENSG00000196502
QDPR	NA	QDPR	quinoid dihydropteridine reductase	5860	ENSG00000151552
SLC10A1	NA	SLC10A1	solute carrier family 10 (sodium/bile acid cotransporter family), member 1	6554	ENSG00000100652
HMGCL	NA	HMGCL	3-hydroxymethyl-3-methylglutaryl-CoA lyase	3155	ENSG00000117305
ME1	NA	ME1	malic enzyme 1, NADP(+)-dependent, cytosolic	4199	ENSG00000065833
DPYD	NA	DPYD	dihydropyrimidine dehydrogenase	1806	ENSG00000188641
DLD	NA	DLD	dihydrolipoamide dehydrogenase	1738	ENSG00000091140
DBT	NA	DBT	dihydrolipoamide branched chain transacylase E2	1629	ENSG00000137992
FADS1	NA	FADS1	fatty acid desaturase 1	3992	ENSG00000149485
TAT	NA	TAT	tyrosine aminotransferase	6898	ENSG00000198650
CYP2D6	NA	CYP2D6	cytochrome P450, family 2, subfamily D, polypeptide 6	1565	ENSG00000100197
PPARG	NA	PPARG	peroxisome proliferator-activated receptor gamma	5468	ENSG00000132170
VNN1	NA	VNN1	vanin 1	8876	ENSG00000112299
PROX1	NA	PROX1	prospero homeobox 1	5629	ENSG00000117707
PSMA1	NA	PSMA1	proteasome (prosome, macropain) subunit, alpha type, 1	5682	ENSG00000256206,ENSG00000129084
GGH	NA	GGH	gamma-glutamyl hydrolase (conjugase, folylpolygammaglutamyl hydrolase)	8836	ENSG00000137563
OGDH	NA	OGDH	oxoglutarate (alpha-ketoglutarate) dehydrogenase (lipoamide)	4967	ENSG00000105953
SLC35D1	NA	SLC35D1	solute carrier family 35 (UDP-glucuronic acid/UDP-N-acetylgalactosamine dual transporter), member D1	23169	ENSG00000116704
MGST1	NA	MGST1	microsomal glutathione S-transferase 1	4257	ENSG00000008394
ACO2	NA	ACO2	aconitase 2, mitochondrial	50	ENSG00000100412
PRKAG2	NA	PRKAG2	protein kinase, AMP-activated, gamma 2 non-catalytic subunit	51422	ENSG00000106617
TDO2	NA	TDO2	tryptophan 2,3-dioxygenase	6999	ENSG00000151790
DHRS9	NA	DHRS9	dehydrogenase/reductase (SDR family) member 9	10170	ENSG00000073737
GLS2	NA	GLS2	glutaminase 2 (liver, mitochondrial)	27165	ENSG00000135423
ALB	NA	ALB	albumin	213	ENSG00000163631
ACLY	NA	ACLY	ATP citrate lyase	47	ENSG00000131473
EEF1E1	NA	EEF1E1	eukaryotic translation elongation factor 1 epsilon 1	9521	ENSG00000124802
OAZ1	NA	OAZ1	ornithine decarboxylase antizyme 1	4946	ENSG00000104904
biological process	organic acid metabolic process	GO:0006082
C=974;O=42;E=18.18;R=2.31;rawP=2.90e-07;adjP=7.77e-05
CARS	NA	CARS	cysteinyl-tRNA synthetase	833	ENSG00000110619
ACSL1	NA	ACSL1	acyl-CoA synthetase long-chain family member 1	2180	ENSG00000151726
UGP2	NA	UGP2	UDP-glucose pyrophosphorylase 2	7360	ENSG00000169764
LARS2	NA	LARS2	leucyl-tRNA synthetase 2, mitochondrial	23395	ENSG00000011376
UGT1A10	NA	UGT1A10	UDP glucuronosyltransferase 1 family, polypeptide A10	54575	ENSG00000242515
GNE	NA	GNE	glucosamine (UDP-N-acetyl)-2-epimerase/N-acetylmannosamine kinase	10020	ENSG00000159921
HAL	NA	HAL	histidine ammonia-lyase	3034	ENSG00000084110
ABCB11	NA	ABCB11	ATP-binding cassette, sub-family B (MDR/TAP), member 11	8647	ENSG00000073734
ASS1	NA	ASS1	argininosuccinate synthase 1	445	ENSG00000130707
VARS2	NA	VARS2	valyl-tRNA synthetase 2, mitochondrial (putative)	57176	ENSG00000137411
EXT1	NA	EXT1	exostosin 1	2131	ENSG00000182197
ARG1	NA	ARG1	arginase, liver	383	ENSG00000118520
PSMB8	NA	PSMB8	proteasome (prosome, macropain) subunit, beta type, 8 (large multifunctional peptidase 7)	5696	ENSG00000204264
GOT2	NA	GOT2	glutamic-oxaloacetic transaminase 2, mitochondrial (aspartate aminotransferase 2)	2806	ENSG00000125166
SULT1A1	NA	SULT1A1	sulfotransferase family, cytosolic, 1A, phenol-preferring, member 1	6817	ENSG00000196502
QDPR	NA	QDPR	quinoid dihydropteridine reductase	5860	ENSG00000151552
SLC10A1	NA	SLC10A1	solute carrier family 10 (sodium/bile acid cotransporter family), member 1	6554	ENSG00000100652
HMGCL	NA	HMGCL	3-hydroxymethyl-3-methylglutaryl-CoA lyase	3155	ENSG00000117305
ME1	NA	ME1	malic enzyme 1, NADP(+)-dependent, cytosolic	4199	ENSG00000065833
DPYD	NA	DPYD	dihydropyrimidine dehydrogenase	1806	ENSG00000188641
DLD	NA	DLD	dihydrolipoamide dehydrogenase	1738	ENSG00000091140
DBT	NA	DBT	dihydrolipoamide branched chain transacylase E2	1629	ENSG00000137992
FADS1	NA	FADS1	fatty acid desaturase 1	3992	ENSG00000149485
TAT	NA	TAT	tyrosine aminotransferase	6898	ENSG00000198650
CYP2D6	NA	CYP2D6	cytochrome P450, family 2, subfamily D, polypeptide 6	1565	ENSG00000100197
PPARG	NA	PPARG	peroxisome proliferator-activated receptor gamma	5468	ENSG00000132170
VNN1	NA	VNN1	vanin 1	8876	ENSG00000112299
PROX1	NA	PROX1	prospero homeobox 1	5629	ENSG00000117707
PSMA1	NA	PSMA1	proteasome (prosome, macropain) subunit, alpha type, 1	5682	ENSG00000256206,ENSG00000129084
GGH	NA	GGH	gamma-glutamyl hydrolase (conjugase, folylpolygammaglutamyl hydrolase)	8836	ENSG00000137563
OGDH	NA	OGDH	oxoglutarate (alpha-ketoglutarate) dehydrogenase (lipoamide)	4967	ENSG00000105953
SLC35D1	NA	SLC35D1	solute carrier family 35 (UDP-glucuronic acid/UDP-N-acetylgalactosamine dual transporter), member D1	23169	ENSG00000116704
MGST1	NA	MGST1	microsomal glutathione S-transferase 1	4257	ENSG00000008394
ACO2	NA	ACO2	aconitase 2, mitochondrial	50	ENSG00000100412
PRKAG2	NA	PRKAG2	protein kinase, AMP-activated, gamma 2 non-catalytic subunit	51422	ENSG00000106617
TDO2	NA	TDO2	tryptophan 2,3-dioxygenase	6999	ENSG00000151790
DHRS9	NA	DHRS9	dehydrogenase/reductase (SDR family) member 9	10170	ENSG00000073737
GLS2	NA	GLS2	glutaminase 2 (liver, mitochondrial)	27165	ENSG00000135423
ALB	NA	ALB	albumin	213	ENSG00000163631
ACLY	NA	ACLY	ATP citrate lyase	47	ENSG00000131473
EEF1E1	NA	EEF1E1	eukaryotic translation elongation factor 1 epsilon 1	9521	ENSG00000124802
OAZ1	NA	OAZ1	ornithine decarboxylase antizyme 1	4946	ENSG00000104904
biological process	cellular amino acid metabolic process	GO:0006520
C=341;O=21;E=6.36;R=3.30;rawP=1.75e-06;adjP=0.0004
TAT	NA	TAT	tyrosine aminotransferase	6898	ENSG00000198650
CARS	NA	CARS	cysteinyl-tRNA synthetase	833	ENSG00000110619
LARS2	NA	LARS2	leucyl-tRNA synthetase 2, mitochondrial	23395	ENSG00000011376
HAL	NA	HAL	histidine ammonia-lyase	3034	ENSG00000084110
PSMA1	NA	PSMA1	proteasome (prosome, macropain) subunit, alpha type, 1	5682	ENSG00000256206,ENSG00000129084
ASS1	NA	ASS1	argininosuccinate synthase 1	445	ENSG00000130707
GGH	NA	GGH	gamma-glutamyl hydrolase (conjugase, folylpolygammaglutamyl hydrolase)	8836	ENSG00000137563
VARS2	NA	VARS2	valyl-tRNA synthetase 2, mitochondrial (putative)	57176	ENSG00000137411
OGDH	NA	OGDH	oxoglutarate (alpha-ketoglutarate) dehydrogenase (lipoamide)	4967	ENSG00000105953
ARG1	NA	ARG1	arginase, liver	383	ENSG00000118520
PSMB8	NA	PSMB8	proteasome (prosome, macropain) subunit, beta type, 8 (large multifunctional peptidase 7)	5696	ENSG00000204264
TDO2	NA	TDO2	tryptophan 2,3-dioxygenase	6999	ENSG00000151790
GLS2	NA	GLS2	glutaminase 2 (liver, mitochondrial)	27165	ENSG00000135423
GOT2	NA	GOT2	glutamic-oxaloacetic transaminase 2, mitochondrial (aspartate aminotransferase 2)	2806	ENSG00000125166
QDPR	NA	QDPR	quinoid dihydropteridine reductase	5860	ENSG00000151552
HMGCL	NA	HMGCL	3-hydroxymethyl-3-methylglutaryl-CoA lyase	3155	ENSG00000117305
DPYD	NA	DPYD	dihydropyrimidine dehydrogenase	1806	ENSG00000188641
DLD	NA	DLD	dihydrolipoamide dehydrogenase	1738	ENSG00000091140
DBT	NA	DBT	dihydrolipoamide branched chain transacylase E2	1629	ENSG00000137992
OAZ1	NA	OAZ1	ornithine decarboxylase antizyme 1	4946	ENSG00000104904
EEF1E1	NA	EEF1E1	eukaryotic translation elongation factor 1 epsilon 1	9521	ENSG00000124802
biological process	coenzyme metabolic process	GO:0006732
C=215;O=15;E=4.01;R=3.74;rawP=1.26e-05;adjP=0.0020
ACO2	NA	ACO2	aconitase 2, mitochondrial	50	ENSG00000100412
ACSL1	NA	ACSL1	acyl-CoA synthetase long-chain family member 1	2180	ENSG00000151726
GCK	NA	GCK	glucokinase (hexokinase 4)	2645	ENSG00000106633
TDO2	NA	TDO2	tryptophan 2,3-dioxygenase	6999	ENSG00000151790
VNN1	NA	VNN1	vanin 1	8876	ENSG00000112299
QDPR	NA	QDPR	quinoid dihydropteridine reductase	5860	ENSG00000151552
ACLY	NA	ACLY	ATP citrate lyase	47	ENSG00000131473
HMGCL	NA	HMGCL	3-hydroxymethyl-3-methylglutaryl-CoA lyase	3155	ENSG00000117305
ME1	NA	ME1	malic enzyme 1, NADP(+)-dependent, cytosolic	4199	ENSG00000065833
OGDH	NA	OGDH	oxoglutarate (alpha-ketoglutarate) dehydrogenase (lipoamide)	4967	ENSG00000105953
DLD	NA	DLD	dihydrolipoamide dehydrogenase	1738	ENSG00000091140
ALDOB	NA	ALDOB	aldolase B, fructose-bisphosphate	229	ENSG00000136872
DBT	NA	DBT	dihydrolipoamide branched chain transacylase E2	1629	ENSG00000137992
NADK	NA	NADK	NAD kinase	65220	ENSG00000008130
NAMPT	NA	NAMPT	nicotinamide phosphoribosyltransferase	10135	ENSG00000105835
biological process	monocarboxylic acid transport	GO:0015718
C=99;O=10;E=1.85;R=5.41;rawP=1.57e-05;adjP=0.0021
ACSL1	NA	ACSL1	acyl-CoA synthetase long-chain family member 1	2180	ENSG00000151726
PRKAG2	NA	PRKAG2	protein kinase, AMP-activated, gamma 2 non-catalytic subunit	51422	ENSG00000106617
PPARG	NA	PPARG	peroxisome proliferator-activated receptor gamma	5468	ENSG00000132170
GOT2	NA	GOT2	glutamic-oxaloacetic transaminase 2, mitochondrial (aspartate aminotransferase 2)	2806	ENSG00000125166
ALB	NA	ALB	albumin	213	ENSG00000163631
SLC10A1	NA	SLC10A1	solute carrier family 10 (sodium/bile acid cotransporter family), member 1	6554	ENSG00000100652
ABCB11	NA	ABCB11	ATP-binding cassette, sub-family B (MDR/TAP), member 11	8647	ENSG00000073734
OXT	NA	OXT	oxytocin, prepropeptide	5020	ENSG00000101405
SLC6A1	NA	SLC6A1	solute carrier family 6 (neurotransmitter transporter, GABA), member 1	6529	ENSG00000157103
TRH	NA	TRH	thyrotropin-releasing hormone	7200	ENSG00000170893
biological process	cellular amino acid catabolic process	GO:0009063
C=104;O=10;E=1.94;R=5.15;rawP=2.42e-05;adjP=0.0024
TAT	NA	TAT	tyrosine aminotransferase	6898	ENSG00000198650
GOT2	NA	GOT2	glutamic-oxaloacetic transaminase 2, mitochondrial (aspartate aminotransferase 2)	2806	ENSG00000125166
TDO2	NA	TDO2	tryptophan 2,3-dioxygenase	6999	ENSG00000151790
QDPR	NA	QDPR	quinoid dihydropteridine reductase	5860	ENSG00000151552
HAL	NA	HAL	histidine ammonia-lyase	3034	ENSG00000084110
HMGCL	NA	HMGCL	3-hydroxymethyl-3-methylglutaryl-CoA lyase	3155	ENSG00000117305
OGDH	NA	OGDH	oxoglutarate (alpha-ketoglutarate) dehydrogenase (lipoamide)	4967	ENSG00000105953
DLD	NA	DLD	dihydrolipoamide dehydrogenase	1738	ENSG00000091140
ARG1	NA	ARG1	arginase, liver	383	ENSG00000118520
DBT	NA	DBT	dihydrolipoamide branched chain transacylase E2	1629	ENSG00000137992
biological process	alpha-amino acid catabolic process	GO:1901606
C=84;O=9;E=1.57;R=5.74;rawP=2.61e-05;adjP=0.0024
TAT	NA	TAT	tyrosine aminotransferase	6898	ENSG00000198650
GOT2	NA	GOT2	glutamic-oxaloacetic transaminase 2, mitochondrial (aspartate aminotransferase 2)	2806	ENSG00000125166
TDO2	NA	TDO2	tryptophan 2,3-dioxygenase	6999	ENSG00000151790
QDPR	NA	QDPR	quinoid dihydropteridine reductase	5860	ENSG00000151552
HAL	NA	HAL	histidine ammonia-lyase	3034	ENSG00000084110
HMGCL	NA	HMGCL	3-hydroxymethyl-3-methylglutaryl-CoA lyase	3155	ENSG00000117305
OGDH	NA	OGDH	oxoglutarate (alpha-ketoglutarate) dehydrogenase (lipoamide)	4967	ENSG00000105953
DLD	NA	DLD	dihydrolipoamide dehydrogenase	1738	ENSG00000091140
ARG1	NA	ARG1	arginase, liver	383	ENSG00000118520
biological process	cofactor metabolic process	GO:0051186
C=257;O=16;E=4.80;R=3.34;rawP=2.69e-05;adjP=0.0024
ACO2	NA	ACO2	aconitase 2, mitochondrial	50	ENSG00000100412
ACSL1	NA	ACSL1	acyl-CoA synthetase long-chain family member 1	2180	ENSG00000151726
GCK	NA	GCK	glucokinase (hexokinase 4)	2645	ENSG00000106633
TDO2	NA	TDO2	tryptophan 2,3-dioxygenase	6999	ENSG00000151790
VNN1	NA	VNN1	vanin 1	8876	ENSG00000112299
QDPR	NA	QDPR	quinoid dihydropteridine reductase	5860	ENSG00000151552
NFE2L1	NA	NFE2L1	nuclear factor (erythroid-derived 2)-like 1	4779	ENSG00000082641
ACLY	NA	ACLY	ATP citrate lyase	47	ENSG00000131473
HMGCL	NA	HMGCL	3-hydroxymethyl-3-methylglutaryl-CoA lyase	3155	ENSG00000117305
ME1	NA	ME1	malic enzyme 1, NADP(+)-dependent, cytosolic	4199	ENSG00000065833
OGDH	NA	OGDH	oxoglutarate (alpha-ketoglutarate) dehydrogenase (lipoamide)	4967	ENSG00000105953
DLD	NA	DLD	dihydrolipoamide dehydrogenase	1738	ENSG00000091140
ALDOB	NA	ALDOB	aldolase B, fructose-bisphosphate	229	ENSG00000136872
DBT	NA	DBT	dihydrolipoamide branched chain transacylase E2	1629	ENSG00000137992
NADK	NA	NADK	NAD kinase	65220	ENSG00000008130
NAMPT	NA	NAMPT	nicotinamide phosphoribosyltransferase	10135	ENSG00000105835
biological process	response to metal ion	GO:0010038
C=259;O=15;E=4.83;R=3.10;rawP=0.0001;adjP=0.0057
TAT	NA	TAT	tyrosine aminotransferase	6898	ENSG00000198650
PPARG	NA	PPARG	peroxisome proliferator-activated receptor gamma	5468	ENSG00000132170
ALB	NA	ALB	albumin	213	ENSG00000163631
LCK	NA	LCK	lymphocyte-specific protein tyrosine kinase	3932	ENSG00000182866
NDRG1	NA	NDRG1	N-myc downstream regulated 1	10397	ENSG00000104419
QDPR	NA	QDPR	quinoid dihydropteridine reductase	5860	ENSG00000151552
RXRA	NA	RXRA	retinoid X receptor, alpha	6256	ENSG00000186350
ECT2	NA	ECT2	epithelial cell transforming sequence 2 oncogene	1894	ENSG00000114346
SLC6A1	NA	SLC6A1	solute carrier family 6 (neurotransmitter transporter, GABA), member 1	6529	ENSG00000157103
ASS1	NA	ASS1	argininosuccinate synthase 1	445	ENSG00000130707
GGH	NA	GGH	gamma-glutamyl hydrolase (conjugase, folylpolygammaglutamyl hydrolase)	8836	ENSG00000137563
ARG1	NA	ARG1	arginase, liver	383	ENSG00000118520
CRP	NA	CRP	C-reactive protein, pentraxin-related	1401	ENSG00000132693
ALDOB	NA	ALDOB	aldolase B, fructose-bisphosphate	229	ENSG00000136872
MT1G	NA	MT1G	metallothionein 1G	4495	ENSG00000125144
biological process	glutamine family amino acid metabolic process	GO:0009064
C=61;O=7;E=1.14;R=6.15;rawP=0.0001;adjP=0.0057
TAT	NA	TAT	tyrosine aminotransferase	6898	ENSG00000198650
ASS1	NA	ASS1	argininosuccinate synthase 1	445	ENSG00000130707
GGH	NA	GGH	gamma-glutamyl hydrolase (conjugase, folylpolygammaglutamyl hydrolase)	8836	ENSG00000137563
ARG1	NA	ARG1	arginase, liver	383	ENSG00000118520
GOT2	NA	GOT2	glutamic-oxaloacetic transaminase 2, mitochondrial (aspartate aminotransferase 2)	2806	ENSG00000125166
GLS2	NA	GLS2	glutaminase 2 (liver, mitochondrial)	27165	ENSG00000135423
HAL	NA	HAL	histidine ammonia-lyase	3034	ENSG00000084110
biological process	response to zinc ion	GO:0010043
C=42;O=6;E=0.78;R=7.66;rawP=0.0001;adjP=0.0057
ASS1	NA	ASS1	argininosuccinate synthase 1	445	ENSG00000130707
GGH	NA	GGH	gamma-glutamyl hydrolase (conjugase, folylpolygammaglutamyl hydrolase)	8836	ENSG00000137563
ARG1	NA	ARG1	arginase, liver	383	ENSG00000118520
LCK	NA	LCK	lymphocyte-specific protein tyrosine kinase	3932	ENSG00000182866
ALDOB	NA	ALDOB	aldolase B, fructose-bisphosphate	229	ENSG00000136872
MT1G	NA	MT1G	metallothionein 1G	4495	ENSG00000125144
biological process	cellular polysaccharide biosynthetic process	GO:0033692
C=58;O=7;E=1.08;R=6.47;rawP=9.73e-05;adjP=0.0057
SORBS1	NA	SORBS1	sorbin and SH3 domain containing 1	10580	ENSG00000095637
EXT1	NA	EXT1	exostosin 1	2131	ENSG00000182197
GCK	NA	GCK	glucokinase (hexokinase 4)	2645	ENSG00000106633
UGP2	NA	UGP2	UDP-glucose pyrophosphorylase 2	7360	ENSG00000169764
AGL	NA	AGL	amylo-alpha-1, 6-glucosidase, 4-alpha-glucanotransferase	178	ENSG00000162688
IGF2	NA	IGF2	insulin-like growth factor 2 (somatomedin A)	3481	ENSG00000167244
GNE	NA	GNE	glucosamine (UDP-N-acetyl)-2-epimerase/N-acetylmannosamine kinase	10020	ENSG00000159921
biological process	alpha-amino acid metabolic process	GO:1901605
C=173;O=12;E=3.23;R=3.72;rawP=9.91e-05;adjP=0.0057
TAT	NA	TAT	tyrosine aminotransferase	6898	ENSG00000198650
GOT2	NA	GOT2	glutamic-oxaloacetic transaminase 2, mitochondrial (aspartate aminotransferase 2)	2806	ENSG00000125166
GLS2	NA	GLS2	glutaminase 2 (liver, mitochondrial)	27165	ENSG00000135423
TDO2	NA	TDO2	tryptophan 2,3-dioxygenase	6999	ENSG00000151790
QDPR	NA	QDPR	quinoid dihydropteridine reductase	5860	ENSG00000151552
HAL	NA	HAL	histidine ammonia-lyase	3034	ENSG00000084110
ASS1	NA	ASS1	argininosuccinate synthase 1	445	ENSG00000130707
GGH	NA	GGH	gamma-glutamyl hydrolase (conjugase, folylpolygammaglutamyl hydrolase)	8836	ENSG00000137563
HMGCL	NA	HMGCL	3-hydroxymethyl-3-methylglutaryl-CoA lyase	3155	ENSG00000117305
OGDH	NA	OGDH	oxoglutarate (alpha-ketoglutarate) dehydrogenase (lipoamide)	4967	ENSG00000105953
DLD	NA	DLD	dihydrolipoamide dehydrogenase	1738	ENSG00000091140
ARG1	NA	ARG1	arginase, liver	383	ENSG00000118520
biological process	cellular polysaccharide metabolic process	GO:0044264
C=86;O=8;E=1.60;R=4.99;rawP=0.0002;adjP=0.0073
SORBS1	NA	SORBS1	sorbin and SH3 domain containing 1	10580	ENSG00000095637
PRKAG2	NA	PRKAG2	protein kinase, AMP-activated, gamma 2 non-catalytic subunit	51422	ENSG00000106617
GCK	NA	GCK	glucokinase (hexokinase 4)	2645	ENSG00000106633
UGP2	NA	UGP2	UDP-glucose pyrophosphorylase 2	7360	ENSG00000169764
GNE	NA	GNE	glucosamine (UDP-N-acetyl)-2-epimerase/N-acetylmannosamine kinase	10020	ENSG00000159921
EXT1	NA	EXT1	exostosin 1	2131	ENSG00000182197
AGL	NA	AGL	amylo-alpha-1, 6-glucosidase, 4-alpha-glucanotransferase	178	ENSG00000162688
IGF2	NA	IGF2	insulin-like growth factor 2 (somatomedin A)	3481	ENSG00000167244
biological process	polysaccharide biosynthetic process	GO:0000271
C=63;O=7;E=1.18;R=5.95;rawP=0.0002;adjP=0.0073
SORBS1	NA	SORBS1	sorbin and SH3 domain containing 1	10580	ENSG00000095637
EXT1	NA	EXT1	exostosin 1	2131	ENSG00000182197
GCK	NA	GCK	glucokinase (hexokinase 4)	2645	ENSG00000106633
UGP2	NA	UGP2	UDP-glucose pyrophosphorylase 2	7360	ENSG00000169764
AGL	NA	AGL	amylo-alpha-1, 6-glucosidase, 4-alpha-glucanotransferase	178	ENSG00000162688
IGF2	NA	IGF2	insulin-like growth factor 2 (somatomedin A)	3481	ENSG00000167244
GNE	NA	GNE	glucosamine (UDP-N-acetyl)-2-epimerase/N-acetylmannosamine kinase	10020	ENSG00000159921
biological process	acute inflammatory response	GO:0002526
C=106;O=9;E=1.98;R=4.55;rawP=0.0002;adjP=0.0073
MBL2	NA	MBL2	mannose-binding lectin (protein C) 2, soluble	4153	ENSG00000165471
SIGIRR	NA	SIGIRR	single immunoglobulin and toll-interleukin 1 receptor (TIR) domain	59307	ENSG00000185187
KLKB1	NA	KLKB1	kallikrein B, plasma (Fletcher factor) 1	3818	ENSG00000164344
PPARG	NA	PPARG	peroxisome proliferator-activated receptor gamma	5468	ENSG00000132170
VNN1	NA	VNN1	vanin 1	8876	ENSG00000112299
ANO6	NA	ANO6	anoctamin 6	196527	ENSG00000177119
ASS1	NA	ASS1	argininosuccinate synthase 1	445	ENSG00000130707
PROS1	NA	PROS1	protein S (alpha)	5627	ENSG00000184500
CRP	NA	CRP	C-reactive protein, pentraxin-related	1401	ENSG00000132693
biological process	cellular carbohydrate biosynthetic process	GO:0034637
C=67;O=7;E=1.25;R=5.60;rawP=0.0002;adjP=0.0073
SORBS1	NA	SORBS1	sorbin and SH3 domain containing 1	10580	ENSG00000095637
EXT1	NA	EXT1	exostosin 1	2131	ENSG00000182197
GCK	NA	GCK	glucokinase (hexokinase 4)	2645	ENSG00000106633
UGP2	NA	UGP2	UDP-glucose pyrophosphorylase 2	7360	ENSG00000169764
AGL	NA	AGL	amylo-alpha-1, 6-glucosidase, 4-alpha-glucanotransferase	178	ENSG00000162688
IGF2	NA	IGF2	insulin-like growth factor 2 (somatomedin A)	3481	ENSG00000167244
GNE	NA	GNE	glucosamine (UDP-N-acetyl)-2-epimerase/N-acetylmannosamine kinase	10020	ENSG00000159921
biological process	fatty acid transport	GO:0015908
C=65;O=7;E=1.21;R=5.77;rawP=0.0002;adjP=0.0073
SLC6A1	NA	SLC6A1	solute carrier family 6 (neurotransmitter transporter, GABA), member 1	6529	ENSG00000157103
TRH	NA	TRH	thyrotropin-releasing hormone	7200	ENSG00000170893
ACSL1	NA	ACSL1	acyl-CoA synthetase long-chain family member 1	2180	ENSG00000151726
PRKAG2	NA	PRKAG2	protein kinase, AMP-activated, gamma 2 non-catalytic subunit	51422	ENSG00000106617
PPARG	NA	PPARG	peroxisome proliferator-activated receptor gamma	5468	ENSG00000132170
GOT2	NA	GOT2	glutamic-oxaloacetic transaminase 2, mitochondrial (aspartate aminotransferase 2)	2806	ENSG00000125166
OXT	NA	OXT	oxytocin, prepropeptide	5020	ENSG00000101405
biological process	response to hormone stimulus	GO:0009725
C=723;O=28;E=13.49;R=2.08;rawP=0.0002;adjP=0.0073
TAT	NA	TAT	tyrosine aminotransferase	6898	ENSG00000198650
FADS1	NA	FADS1	fatty acid desaturase 1	3992	ENSG00000149485
RARA	NA	RARA	retinoic acid receptor, alpha	5914	ENSG00000131759
SORBS1	NA	SORBS1	sorbin and SH3 domain containing 1	10580	ENSG00000095637
PPARG	NA	PPARG	peroxisome proliferator-activated receptor gamma	5468	ENSG00000132170
RXRA	NA	RXRA	retinoid X receptor, alpha	6256	ENSG00000186350
ASS1	NA	ASS1	argininosuccinate synthase 1	445	ENSG00000130707
GGH	NA	GGH	gamma-glutamyl hydrolase (conjugase, folylpolygammaglutamyl hydrolase)	8836	ENSG00000137563
TRH	NA	TRH	thyrotropin-releasing hormone	7200	ENSG00000170893
ARG1	NA	ARG1	arginase, liver	383	ENSG00000118520
DAG1	NA	DAG1	dystroglycan 1 (dystrophin-associated glycoprotein 1)	1605	ENSG00000173402
FOXO3	NA	FOXO3	forkhead box O3	2309	ENSG00000118689
BAIAP2	NA	BAIAP2	BAI1-associated protein 2	10458	ENSG00000175866
NAMPT	NA	NAMPT	nicotinamide phosphoribosyltransferase	10135	ENSG00000105835
PRKAG2	NA	PRKAG2	protein kinase, AMP-activated, gamma 2 non-catalytic subunit	51422	ENSG00000106617
GCK	NA	GCK	glucokinase (hexokinase 4)	2645	ENSG00000106633
QDPR	NA	QDPR	quinoid dihydropteridine reductase	5860	ENSG00000151552
IHH	NA	IHH	Indian hedgehog	3549	ENSG00000163501
OXT	NA	OXT	oxytocin, prepropeptide	5020	ENSG00000101405
SLC6A1	NA	SLC6A1	solute carrier family 6 (neurotransmitter transporter, GABA), member 1	6529	ENSG00000157103
ME1	NA	ME1	malic enzyme 1, NADP(+)-dependent, cytosolic	4199	ENSG00000065833
NUP62	NA	NUP62	nucleoporin 62kDa	23636	ENSG00000213024
PLD1	NA	PLD1	phospholipase D1, phosphatidylcholine-specific	5337	ENSG00000075651
ALDOB	NA	ALDOB	aldolase B, fructose-bisphosphate	229	ENSG00000136872
AGL	NA	AGL	amylo-alpha-1, 6-glucosidase, 4-alpha-glucanotransferase	178	ENSG00000162688
STRN3	NA	STRN3	striatin, calmodulin binding protein 3	29966	ENSG00000196792
IGF2	NA	IGF2	insulin-like growth factor 2 (somatomedin A)	3481	ENSG00000167244
PCSK9	NA	PCSK9	proprotein convertase subtilisin/kexin type 9	255738	ENSG00000169174
biological process	carboxylic acid transport	GO:0046942
C=219;O=13;E=4.09;R=3.18;rawP=0.0002;adjP=0.0073
ACSL1	NA	ACSL1	acyl-CoA synthetase long-chain family member 1	2180	ENSG00000151726
PRKAG2	NA	PRKAG2	protein kinase, AMP-activated, gamma 2 non-catalytic subunit	51422	ENSG00000106617
PPARG	NA	PPARG	peroxisome proliferator-activated receptor gamma	5468	ENSG00000132170
GOT2	NA	GOT2	glutamic-oxaloacetic transaminase 2, mitochondrial (aspartate aminotransferase 2)	2806	ENSG00000125166
ALB	NA	ALB	albumin	213	ENSG00000163631
GLS2	NA	GLS2	glutaminase 2 (liver, mitochondrial)	27165	ENSG00000135423
SLC10A1	NA	SLC10A1	solute carrier family 10 (sodium/bile acid cotransporter family), member 1	6554	ENSG00000100652
ABCB11	NA	ABCB11	ATP-binding cassette, sub-family B (MDR/TAP), member 11	8647	ENSG00000073734
OXT	NA	OXT	oxytocin, prepropeptide	5020	ENSG00000101405
SLC6A1	NA	SLC6A1	solute carrier family 6 (neurotransmitter transporter, GABA), member 1	6529	ENSG00000157103
TRH	NA	TRH	thyrotropin-releasing hormone	7200	ENSG00000170893
SLC35D1	NA	SLC35D1	solute carrier family 35 (UDP-glucuronic acid/UDP-N-acetylgalactosamine dual transporter), member D1	23169	ENSG00000116704
ARG1	NA	ARG1	arginase, liver	383	ENSG00000118520
biological process	response to peptide hormone stimulus	GO:0043434
C=399;O=19;E=7.45;R=2.55;rawP=0.0002;adjP=0.0073
FADS1	NA	FADS1	fatty acid desaturase 1	3992	ENSG00000149485
SORBS1	NA	SORBS1	sorbin and SH3 domain containing 1	10580	ENSG00000095637
PPARG	NA	PPARG	peroxisome proliferator-activated receptor gamma	5468	ENSG00000132170
RXRA	NA	RXRA	retinoid X receptor, alpha	6256	ENSG00000186350
ASS1	NA	ASS1	argininosuccinate synthase 1	445	ENSG00000130707
GGH	NA	GGH	gamma-glutamyl hydrolase (conjugase, folylpolygammaglutamyl hydrolase)	8836	ENSG00000137563
ARG1	NA	ARG1	arginase, liver	383	ENSG00000118520
DAG1	NA	DAG1	dystroglycan 1 (dystrophin-associated glycoprotein 1)	1605	ENSG00000173402
FOXO3	NA	FOXO3	forkhead box O3	2309	ENSG00000118689
BAIAP2	NA	BAIAP2	BAI1-associated protein 2	10458	ENSG00000175866
NAMPT	NA	NAMPT	nicotinamide phosphoribosyltransferase	10135	ENSG00000105835
PRKAG2	NA	PRKAG2	protein kinase, AMP-activated, gamma 2 non-catalytic subunit	51422	ENSG00000106617
GCK	NA	GCK	glucokinase (hexokinase 4)	2645	ENSG00000106633
QDPR	NA	QDPR	quinoid dihydropteridine reductase	5860	ENSG00000151552
OXT	NA	OXT	oxytocin, prepropeptide	5020	ENSG00000101405
PLD1	NA	PLD1	phospholipase D1, phosphatidylcholine-specific	5337	ENSG00000075651
ALDOB	NA	ALDOB	aldolase B, fructose-bisphosphate	229	ENSG00000136872
IGF2	NA	IGF2	insulin-like growth factor 2 (somatomedin A)	3481	ENSG00000167244
PCSK9	NA	PCSK9	proprotein convertase subtilisin/kexin type 9	255738	ENSG00000169174
biological process	hepaticobiliary system development	GO:0061008
C=91;O=8;E=1.70;R=4.71;rawP=0.0003;adjP=0.0086
ASS1	NA	ASS1	argininosuccinate synthase 1	445	ENSG00000130707
PROX1	NA	PROX1	prospero homeobox 1	5629	ENSG00000117707
HMGCL	NA	HMGCL	3-hydroxymethyl-3-methylglutaryl-CoA lyase	3155	ENSG00000117305
ARG1	NA	ARG1	arginase, liver	383	ENSG00000118520
ALDOB	NA	ALDOB	aldolase B, fructose-bisphosphate	229	ENSG00000136872
QDPR	NA	QDPR	quinoid dihydropteridine reductase	5860	ENSG00000151552
RXRA	NA	RXRA	retinoid X receptor, alpha	6256	ENSG00000186350
PCSK9	NA	PCSK9	proprotein convertase subtilisin/kexin type 9	255738	ENSG00000169174
biological process	thioester metabolic process	GO:0035383
C=93;O=8;E=1.74;R=4.61;rawP=0.0003;adjP=0.0086
HMGCL	NA	HMGCL	3-hydroxymethyl-3-methylglutaryl-CoA lyase	3155	ENSG00000117305
ACO2	NA	ACO2	aconitase 2, mitochondrial	50	ENSG00000100412
OGDH	NA	OGDH	oxoglutarate (alpha-ketoglutarate) dehydrogenase (lipoamide)	4967	ENSG00000105953
ACSL1	NA	ACSL1	acyl-CoA synthetase long-chain family member 1	2180	ENSG00000151726
TDO2	NA	TDO2	tryptophan 2,3-dioxygenase	6999	ENSG00000151790
DLD	NA	DLD	dihydrolipoamide dehydrogenase	1738	ENSG00000091140
DBT	NA	DBT	dihydrolipoamide branched chain transacylase E2	1629	ENSG00000137992
ACLY	NA	ACLY	ATP citrate lyase	47	ENSG00000131473
biological process	liver development	GO:0001889
C=89;O=8;E=1.66;R=4.82;rawP=0.0003;adjP=0.0086
ASS1	NA	ASS1	argininosuccinate synthase 1	445	ENSG00000130707
PROX1	NA	PROX1	prospero homeobox 1	5629	ENSG00000117707
HMGCL	NA	HMGCL	3-hydroxymethyl-3-methylglutaryl-CoA lyase	3155	ENSG00000117305
ARG1	NA	ARG1	arginase, liver	383	ENSG00000118520
ALDOB	NA	ALDOB	aldolase B, fructose-bisphosphate	229	ENSG00000136872
QDPR	NA	QDPR	quinoid dihydropteridine reductase	5860	ENSG00000151552
RXRA	NA	RXRA	retinoid X receptor, alpha	6256	ENSG00000186350
PCSK9	NA	PCSK9	proprotein convertase subtilisin/kexin type 9	255738	ENSG00000169174
biological process	carbohydrate biosynthetic process	GO:0016051
C=167;O=11;E=3.12;R=3.53;rawP=0.0003;adjP=0.0086
SORBS1	NA	SORBS1	sorbin and SH3 domain containing 1	10580	ENSG00000095637
B3GALT1	NA	B3GALT1	UDP-Gal:betaGlcNAc beta 1,3-galactosyltransferase, polypeptide 1	8708	ENSG00000172318
GCK	NA	GCK	glucokinase (hexokinase 4)	2645	ENSG00000106633
UGP2	NA	UGP2	UDP-glucose pyrophosphorylase 2	7360	ENSG00000169764
GOT2	NA	GOT2	glutamic-oxaloacetic transaminase 2, mitochondrial (aspartate aminotransferase 2)	2806	ENSG00000125166
GNE	NA	GNE	glucosamine (UDP-N-acetyl)-2-epimerase/N-acetylmannosamine kinase	10020	ENSG00000159921
EXT1	NA	EXT1	exostosin 1	2131	ENSG00000182197
SLC35D1	NA	SLC35D1	solute carrier family 35 (UDP-glucuronic acid/UDP-N-acetylgalactosamine dual transporter), member D1	23169	ENSG00000116704
AGL	NA	AGL	amylo-alpha-1, 6-glucosidase, 4-alpha-glucanotransferase	178	ENSG00000162688
ALDOB	NA	ALDOB	aldolase B, fructose-bisphosphate	229	ENSG00000136872
IGF2	NA	IGF2	insulin-like growth factor 2 (somatomedin A)	3481	ENSG00000167244
biological process	organic acid transport	GO:0015849
C=221;O=13;E=4.12;R=3.15;rawP=0.0003;adjP=0.0086
ACSL1	NA	ACSL1	acyl-CoA synthetase long-chain family member 1	2180	ENSG00000151726
PRKAG2	NA	PRKAG2	protein kinase, AMP-activated, gamma 2 non-catalytic subunit	51422	ENSG00000106617
PPARG	NA	PPARG	peroxisome proliferator-activated receptor gamma	5468	ENSG00000132170
GOT2	NA	GOT2	glutamic-oxaloacetic transaminase 2, mitochondrial (aspartate aminotransferase 2)	2806	ENSG00000125166
ALB	NA	ALB	albumin	213	ENSG00000163631
GLS2	NA	GLS2	glutaminase 2 (liver, mitochondrial)	27165	ENSG00000135423
SLC10A1	NA	SLC10A1	solute carrier family 10 (sodium/bile acid cotransporter family), member 1	6554	ENSG00000100652
ABCB11	NA	ABCB11	ATP-binding cassette, sub-family B (MDR/TAP), member 11	8647	ENSG00000073734
OXT	NA	OXT	oxytocin, prepropeptide	5020	ENSG00000101405
SLC6A1	NA	SLC6A1	solute carrier family 6 (neurotransmitter transporter, GABA), member 1	6529	ENSG00000157103
TRH	NA	TRH	thyrotropin-releasing hormone	7200	ENSG00000170893
SLC35D1	NA	SLC35D1	solute carrier family 35 (UDP-glucuronic acid/UDP-N-acetylgalactosamine dual transporter), member D1	23169	ENSG00000116704
ARG1	NA	ARG1	arginase, liver	383	ENSG00000118520
biological process	acyl-CoA metabolic process	GO:0006637
C=93;O=8;E=1.74;R=4.61;rawP=0.0003;adjP=0.0086
HMGCL	NA	HMGCL	3-hydroxymethyl-3-methylglutaryl-CoA lyase	3155	ENSG00000117305
ACO2	NA	ACO2	aconitase 2, mitochondrial	50	ENSG00000100412
OGDH	NA	OGDH	oxoglutarate (alpha-ketoglutarate) dehydrogenase (lipoamide)	4967	ENSG00000105953
ACSL1	NA	ACSL1	acyl-CoA synthetase long-chain family member 1	2180	ENSG00000151726
TDO2	NA	TDO2	tryptophan 2,3-dioxygenase	6999	ENSG00000151790
DLD	NA	DLD	dihydrolipoamide dehydrogenase	1738	ENSG00000091140
DBT	NA	DBT	dihydrolipoamide branched chain transacylase E2	1629	ENSG00000137992
ACLY	NA	ACLY	ATP citrate lyase	47	ENSG00000131473
biological process	polysaccharide metabolic process	GO:0005976
C=95;O=8;E=1.77;R=4.51;rawP=0.0004;adjP=0.0111
SORBS1	NA	SORBS1	sorbin and SH3 domain containing 1	10580	ENSG00000095637
PRKAG2	NA	PRKAG2	protein kinase, AMP-activated, gamma 2 non-catalytic subunit	51422	ENSG00000106617
GCK	NA	GCK	glucokinase (hexokinase 4)	2645	ENSG00000106633
UGP2	NA	UGP2	UDP-glucose pyrophosphorylase 2	7360	ENSG00000169764
GNE	NA	GNE	glucosamine (UDP-N-acetyl)-2-epimerase/N-acetylmannosamine kinase	10020	ENSG00000159921
EXT1	NA	EXT1	exostosin 1	2131	ENSG00000182197
AGL	NA	AGL	amylo-alpha-1, 6-glucosidase, 4-alpha-glucanotransferase	178	ENSG00000162688
IGF2	NA	IGF2	insulin-like growth factor 2 (somatomedin A)	3481	ENSG00000167244
biological process	organic anion transport	GO:0015711
C=264;O=14;E=4.93;R=2.84;rawP=0.0005;adjP=0.0134
SLCO2B1	NA	SLCO2B1	solute carrier organic anion transporter family, member 2B1	11309	ENSG00000137491
ACSL1	NA	ACSL1	acyl-CoA synthetase long-chain family member 1	2180	ENSG00000151726
PRKAG2	NA	PRKAG2	protein kinase, AMP-activated, gamma 2 non-catalytic subunit	51422	ENSG00000106617
PPARG	NA	PPARG	peroxisome proliferator-activated receptor gamma	5468	ENSG00000132170
GOT2	NA	GOT2	glutamic-oxaloacetic transaminase 2, mitochondrial (aspartate aminotransferase 2)	2806	ENSG00000125166
ALB	NA	ALB	albumin	213	ENSG00000163631
GLS2	NA	GLS2	glutaminase 2 (liver, mitochondrial)	27165	ENSG00000135423
SLC10A1	NA	SLC10A1	solute carrier family 10 (sodium/bile acid cotransporter family), member 1	6554	ENSG00000100652
ABCB11	NA	ABCB11	ATP-binding cassette, sub-family B (MDR/TAP), member 11	8647	ENSG00000073734
OXT	NA	OXT	oxytocin, prepropeptide	5020	ENSG00000101405
SLC6A1	NA	SLC6A1	solute carrier family 6 (neurotransmitter transporter, GABA), member 1	6529	ENSG00000157103
TRH	NA	TRH	thyrotropin-releasing hormone	7200	ENSG00000170893
SLC35D1	NA	SLC35D1	solute carrier family 35 (UDP-glucuronic acid/UDP-N-acetylgalactosamine dual transporter), member D1	23169	ENSG00000116704
ARG1	NA	ARG1	arginase, liver	383	ENSG00000118520
biological process	response to nutrient levels	GO:0031667
C=370;O=17;E=6.90;R=2.46;rawP=0.0006;adjP=0.0156
FADS1	NA	FADS1	fatty acid desaturase 1	3992	ENSG00000149485
RARA	NA	RARA	retinoic acid receptor, alpha	5914	ENSG00000131759
ACSL1	NA	ACSL1	acyl-CoA synthetase long-chain family member 1	2180	ENSG00000151726
PPARG	NA	PPARG	peroxisome proliferator-activated receptor gamma	5468	ENSG00000132170
RXRA	NA	RXRA	retinoid X receptor, alpha	6256	ENSG00000186350
ASS1	NA	ASS1	argininosuccinate synthase 1	445	ENSG00000130707
LIPG	NA	LIPG	lipase, endothelial	9388	ENSG00000101670
ABCG5	NA	ABCG5	ATP-binding cassette, sub-family G (WHITE), member 5	64240	ENSG00000138075
ARG1	NA	ARG1	arginase, liver	383	ENSG00000118520
FBXO22	NA	FBXO22	F-box protein 22	26263	ENSG00000167196
GCK	NA	GCK	glucokinase (hexokinase 4)	2645	ENSG00000106633
ALB	NA	ALB	albumin	213	ENSG00000163631
OXT	NA	OXT	oxytocin, prepropeptide	5020	ENSG00000101405
HMGCL	NA	HMGCL	3-hydroxymethyl-3-methylglutaryl-CoA lyase	3155	ENSG00000117305
ALDOB	NA	ALDOB	aldolase B, fructose-bisphosphate	229	ENSG00000136872
AGL	NA	AGL	amylo-alpha-1, 6-glucosidase, 4-alpha-glucanotransferase	178	ENSG00000162688
PCSK9	NA	PCSK9	proprotein convertase subtilisin/kexin type 9	255738	ENSG00000169174
biological process	small molecule metabolic process	GO:0044281
C=2515;O=68;E=46.93;R=1.45;rawP=0.0007;adjP=0.0171
ARHGAP26	NA	ARHGAP26	Rho GTPase activating protein 26	23092	ENSG00000145819
ACSL1	NA	ACSL1	acyl-CoA synthetase long-chain family member 1	2180	ENSG00000151726
UGP2	NA	UGP2	UDP-glucose pyrophosphorylase 2	7360	ENSG00000169764
RXRA	NA	RXRA	retinoid X receptor, alpha	6256	ENSG00000186350
ABCB11	NA	ABCB11	ATP-binding cassette, sub-family B (MDR/TAP), member 11	8647	ENSG00000073734
ASS1	NA	ASS1	argininosuccinate synthase 1	445	ENSG00000130707
VARS2	NA	VARS2	valyl-tRNA synthetase 2, mitochondrial (putative)	57176	ENSG00000137411
EXT1	NA	EXT1	exostosin 1	2131	ENSG00000182197
ARG1	NA	ARG1	arginase, liver	383	ENSG00000118520
PSMB8	NA	PSMB8	proteasome (prosome, macropain) subunit, beta type, 8 (large multifunctional peptidase 7)	5696	ENSG00000204264
GOT2	NA	GOT2	glutamic-oxaloacetic transaminase 2, mitochondrial (aspartate aminotransferase 2)	2806	ENSG00000125166
RABGAP1L	NA	RABGAP1L	RAB GTPase activating protein 1-like	9910	ENSG00000152061
SLC10A1	NA	SLC10A1	solute carrier family 10 (sodium/bile acid cotransporter family), member 1	6554	ENSG00000100652
ME1	NA	ME1	malic enzyme 1, NADP(+)-dependent, cytosolic	4199	ENSG00000065833
DPYD	NA	DPYD	dihydropyrimidine dehydrogenase	1806	ENSG00000188641
ARL4D	NA	ARL4D	ADP-ribosylation factor-like 4D	379	ENSG00000175906
DLD	NA	DLD	dihydrolipoamide dehydrogenase	1738	ENSG00000091140
CYP1B1	NA	CYP1B1	cytochrome P450, family 1, subfamily B, polypeptide 1	1545	ENSG00000138061
PCSK9	NA	PCSK9	proprotein convertase subtilisin/kexin type 9	255738	ENSG00000169174
TAT	NA	TAT	tyrosine aminotransferase	6898	ENSG00000198650
PPARG	NA	PPARG	peroxisome proliferator-activated receptor gamma	5468	ENSG00000132170
CYB5R2	NA	CYB5R2	cytochrome b5 reductase 2	51700	ENSG00000166394
CDA	NA	CDA	cytidine deaminase	978	ENSG00000158825
ECT2	NA	ECT2	epithelial cell transforming sequence 2 oncogene	1894	ENSG00000114346
PROX1	NA	PROX1	prospero homeobox 1	5629	ENSG00000117707
OGDH	NA	OGDH	oxoglutarate (alpha-ketoglutarate) dehydrogenase (lipoamide)	4967	ENSG00000105953
SLC35D1	NA	SLC35D1	solute carrier family 35 (UDP-glucuronic acid/UDP-N-acetylgalactosamine dual transporter), member D1	23169	ENSG00000116704
MGST1	NA	MGST1	microsomal glutathione S-transferase 1	4257	ENSG00000008394
ACO2	NA	ACO2	aconitase 2, mitochondrial	50	ENSG00000100412
GCK	NA	GCK	glucokinase (hexokinase 4)	2645	ENSG00000106633
TDO2	NA	TDO2	tryptophan 2,3-dioxygenase	6999	ENSG00000151790
DHRS9	NA	DHRS9	dehydrogenase/reductase (SDR family) member 9	10170	ENSG00000073737
GLS2	NA	GLS2	glutaminase 2 (liver, mitochondrial)	27165	ENSG00000135423
BMP1	NA	BMP1	bone morphogenetic protein 1	649	ENSG00000168487
ALDOB	NA	ALDOB	aldolase B, fructose-bisphosphate	229	ENSG00000136872
EEF1E1	NA	EEF1E1	eukaryotic translation elongation factor 1 epsilon 1	9521	ENSG00000124802
OAZ1	NA	OAZ1	ornithine decarboxylase antizyme 1	4946	ENSG00000104904
CARS	NA	CARS	cysteinyl-tRNA synthetase	833	ENSG00000110619
NNMT	NA	NNMT	nicotinamide N-methyltransferase	4837	ENSG00000166741
LARS2	NA	LARS2	leucyl-tRNA synthetase 2, mitochondrial	23395	ENSG00000011376
UGT1A10	NA	UGT1A10	UDP glucuronosyltransferase 1 family, polypeptide A10	54575	ENSG00000242515
HAL	NA	HAL	histidine ammonia-lyase	3034	ENSG00000084110
GNE	NA	GNE	glucosamine (UDP-N-acetyl)-2-epimerase/N-acetylmannosamine kinase	10020	ENSG00000159921
ADSSL1	NA	ADSSL1	adenylosuccinate synthase like 1	122622	ENSG00000185100
PIP5K1C	NA	PIP5K1C	phosphatidylinositol-4-phosphate 5-kinase, type I, gamma	23396	ENSG00000186111
NAMPT	NA	NAMPT	nicotinamide phosphoribosyltransferase	10135	ENSG00000105835
SNX18	NA	SNX18	sorting nexin 18	112574	ENSG00000178996
SULT1A1	NA	SULT1A1	sulfotransferase family, cytosolic, 1A, phenol-preferring, member 1	6817	ENSG00000196502
QDPR	NA	QDPR	quinoid dihydropteridine reductase	5860	ENSG00000151552
HMGCL	NA	HMGCL	3-hydroxymethyl-3-methylglutaryl-CoA lyase	3155	ENSG00000117305
AGL	NA	AGL	amylo-alpha-1, 6-glucosidase, 4-alpha-glucanotransferase	178	ENSG00000162688
DBT	NA	DBT	dihydrolipoamide branched chain transacylase E2	1629	ENSG00000137992
FADS1	NA	FADS1	fatty acid desaturase 1	3992	ENSG00000149485
CYP2D6	NA	CYP2D6	cytochrome P450, family 2, subfamily D, polypeptide 6	1565	ENSG00000100197
VNN1	NA	VNN1	vanin 1	8876	ENSG00000112299
PSMA1	NA	PSMA1	proteasome (prosome, macropain) subunit, alpha type, 1	5682	ENSG00000256206,ENSG00000129084
GGH	NA	GGH	gamma-glutamyl hydrolase (conjugase, folylpolygammaglutamyl hydrolase)	8836	ENSG00000137563
DCTD	NA	DCTD	dCMP deaminase	1635	ENSG00000129187
ABCG5	NA	ABCG5	ATP-binding cassette, sub-family G (WHITE), member 5	64240	ENSG00000138075
AGAP1	NA	AGAP1	ArfGAP with GTPase domain, ankyrin repeat and PH domain 1	116987	ENSG00000157985
PRKAG2	NA	PRKAG2	protein kinase, AMP-activated, gamma 2 non-catalytic subunit	51422	ENSG00000106617
ALB	NA	ALB	albumin	213	ENSG00000163631
PPAP2B	NA	PPAP2B	phosphatidic acid phosphatase type 2B	8613	ENSG00000162407
ACLY	NA	ACLY	ATP citrate lyase	47	ENSG00000131473
TBPL1	NA	TBPL1	TBP-like 1	9519	ENSG00000028839
NUP62	NA	NUP62	nucleoporin 62kDa	23636	ENSG00000213024
PLD1	NA	PLD1	phospholipase D1, phosphatidylcholine-specific	5337	ENSG00000075651
NADK	NA	NADK	NAD kinase	65220	ENSG00000008130
biological process	response to nutrient	GO:0007584
C=244;O=13;E=4.55;R=2.86;rawP=0.0007;adjP=0.0171
FADS1	NA	FADS1	fatty acid desaturase 1	3992	ENSG00000149485
RARA	NA	RARA	retinoic acid receptor, alpha	5914	ENSG00000131759
ACSL1	NA	ACSL1	acyl-CoA synthetase long-chain family member 1	2180	ENSG00000151726
PPARG	NA	PPARG	peroxisome proliferator-activated receptor gamma	5468	ENSG00000132170
ALB	NA	ALB	albumin	213	ENSG00000163631
RXRA	NA	RXRA	retinoid X receptor, alpha	6256	ENSG00000186350
OXT	NA	OXT	oxytocin, prepropeptide	5020	ENSG00000101405
ASS1	NA	ASS1	argininosuccinate synthase 1	445	ENSG00000130707
HMGCL	NA	HMGCL	3-hydroxymethyl-3-methylglutaryl-CoA lyase	3155	ENSG00000117305
LIPG	NA	LIPG	lipase, endothelial	9388	ENSG00000101670
ABCG5	NA	ABCG5	ATP-binding cassette, sub-family G (WHITE), member 5	64240	ENSG00000138075
ARG1	NA	ARG1	arginase, liver	383	ENSG00000118520
AGL	NA	AGL	amylo-alpha-1, 6-glucosidase, 4-alpha-glucanotransferase	178	ENSG00000162688
biological process	lysosomal transport	GO:0007041
C=40;O=5;E=0.75;R=6.70;rawP=0.0008;adjP=0.0184
MGRN1	NA	MGRN1	mahogunin ring finger 1, E3 ubiquitin protein ligase	23295	ENSG00000102858
SCARB2	NA	SCARB2	scavenger receptor class B, member 2	950	ENSG00000138760
HOOK1	NA	HOOK1	hook homolog 1 (Drosophila)	51361	ENSG00000134709
HMGXB4	NA	HMGXB4	HMG box domain containing 4	10042	ENSG00000100281
PCSK9	NA	PCSK9	proprotein convertase subtilisin/kexin type 9	255738	ENSG00000169174
biological process	coenzyme biosynthetic process	GO:0009108
C=105;O=8;E=1.96;R=4.08;rawP=0.0008;adjP=0.0184
ME1	NA	ME1	malic enzyme 1, NADP(+)-dependent, cytosolic	4199	ENSG00000065833
ACSL1	NA	ACSL1	acyl-CoA synthetase long-chain family member 1	2180	ENSG00000151726
DLD	NA	DLD	dihydrolipoamide dehydrogenase	1738	ENSG00000091140
DBT	NA	DBT	dihydrolipoamide branched chain transacylase E2	1629	ENSG00000137992
QDPR	NA	QDPR	quinoid dihydropteridine reductase	5860	ENSG00000151552
NADK	NA	NADK	NAD kinase	65220	ENSG00000008130
NAMPT	NA	NAMPT	nicotinamide phosphoribosyltransferase	10135	ENSG00000105835
ACLY	NA	ACLY	ATP citrate lyase	47	ENSG00000131473
biological process	anion transport	GO:0006820
C=315;O=15;E=5.88;R=2.55;rawP=0.0009;adjP=0.0196
CLIC3	NA	CLIC3	chloride intracellular channel 3	9022	ENSG00000169583
SLCO2B1	NA	SLCO2B1	solute carrier organic anion transporter family, member 2B1	11309	ENSG00000137491
ACSL1	NA	ACSL1	acyl-CoA synthetase long-chain family member 1	2180	ENSG00000151726
PRKAG2	NA	PRKAG2	protein kinase, AMP-activated, gamma 2 non-catalytic subunit	51422	ENSG00000106617
PPARG	NA	PPARG	peroxisome proliferator-activated receptor gamma	5468	ENSG00000132170
GOT2	NA	GOT2	glutamic-oxaloacetic transaminase 2, mitochondrial (aspartate aminotransferase 2)	2806	ENSG00000125166
ALB	NA	ALB	albumin	213	ENSG00000163631
GLS2	NA	GLS2	glutaminase 2 (liver, mitochondrial)	27165	ENSG00000135423
SLC10A1	NA	SLC10A1	solute carrier family 10 (sodium/bile acid cotransporter family), member 1	6554	ENSG00000100652
ABCB11	NA	ABCB11	ATP-binding cassette, sub-family B (MDR/TAP), member 11	8647	ENSG00000073734
OXT	NA	OXT	oxytocin, prepropeptide	5020	ENSG00000101405
SLC6A1	NA	SLC6A1	solute carrier family 6 (neurotransmitter transporter, GABA), member 1	6529	ENSG00000157103
TRH	NA	TRH	thyrotropin-releasing hormone	7200	ENSG00000170893
SLC35D1	NA	SLC35D1	solute carrier family 35 (UDP-glucuronic acid/UDP-N-acetylgalactosamine dual transporter), member D1	23169	ENSG00000116704
ARG1	NA	ARG1	arginase, liver	383	ENSG00000118520
biological process	cofactor biosynthetic process	GO:0051188
C=133;O=9;E=2.48;R=3.63;rawP=0.0009;adjP=0.0196
ACSL1	NA	ACSL1	acyl-CoA synthetase long-chain family member 1	2180	ENSG00000151726
QDPR	NA	QDPR	quinoid dihydropteridine reductase	5860	ENSG00000151552
NFE2L1	NA	NFE2L1	nuclear factor (erythroid-derived 2)-like 1	4779	ENSG00000082641
ACLY	NA	ACLY	ATP citrate lyase	47	ENSG00000131473
ME1	NA	ME1	malic enzyme 1, NADP(+)-dependent, cytosolic	4199	ENSG00000065833
DLD	NA	DLD	dihydrolipoamide dehydrogenase	1738	ENSG00000091140
DBT	NA	DBT	dihydrolipoamide branched chain transacylase E2	1629	ENSG00000137992
NADK	NA	NADK	NAD kinase	65220	ENSG00000008130
NAMPT	NA	NAMPT	nicotinamide phosphoribosyltransferase	10135	ENSG00000105835
biological process	glucan biosynthetic process	GO:0009250
C=43;O=5;E=0.80;R=6.23;rawP=0.0012;adjP=0.0247
SORBS1	NA	SORBS1	sorbin and SH3 domain containing 1	10580	ENSG00000095637
GCK	NA	GCK	glucokinase (hexokinase 4)	2645	ENSG00000106633
UGP2	NA	UGP2	UDP-glucose pyrophosphorylase 2	7360	ENSG00000169764
AGL	NA	AGL	amylo-alpha-1, 6-glucosidase, 4-alpha-glucanotransferase	178	ENSG00000162688
IGF2	NA	IGF2	insulin-like growth factor 2 (somatomedin A)	3481	ENSG00000167244
biological process	glycogen biosynthetic process	GO:0005978
C=43;O=5;E=0.80;R=6.23;rawP=0.0012;adjP=0.0247
SORBS1	NA	SORBS1	sorbin and SH3 domain containing 1	10580	ENSG00000095637
GCK	NA	GCK	glucokinase (hexokinase 4)	2645	ENSG00000106633
UGP2	NA	UGP2	UDP-glucose pyrophosphorylase 2	7360	ENSG00000169764
AGL	NA	AGL	amylo-alpha-1, 6-glucosidase, 4-alpha-glucanotransferase	178	ENSG00000162688
IGF2	NA	IGF2	insulin-like growth factor 2 (somatomedin A)	3481	ENSG00000167244
biological process	regulation of lipid transport	GO:0032368
C=65;O=6;E=1.21;R=4.95;rawP=0.0013;adjP=0.0255
SLC6A1	NA	SLC6A1	solute carrier family 6 (neurotransmitter transporter, GABA), member 1	6529	ENSG00000157103
LIPG	NA	LIPG	lipase, endothelial	9388	ENSG00000101670
TRH	NA	TRH	thyrotropin-releasing hormone	7200	ENSG00000170893
ABCG5	NA	ABCG5	ATP-binding cassette, sub-family G (WHITE), member 5	64240	ENSG00000138075
PPARG	NA	PPARG	peroxisome proliferator-activated receptor gamma	5468	ENSG00000132170
OXT	NA	OXT	oxytocin, prepropeptide	5020	ENSG00000101405
cellular component	adherens junction	GO:0005912
C=201;O=13;E=3.41;R=3.82;rawP=4.01e-05;adjP=0.0031
TJP2	NA	TJP2	tight junction protein 2	9414	ENSG00000119139
LIMD1	NA	LIMD1	LIM domains containing 1	8994	ENSG00000144791
ARHGAP26	NA	ARHGAP26	Rho GTPase activating protein 26	23092	ENSG00000145819
TNS3	NA	TNS3	tensin 3	64759	ENSG00000136205
SORBS1	NA	SORBS1	sorbin and SH3 domain containing 1	10580	ENSG00000095637
PPAP2B	NA	PPAP2B	phosphatidic acid phosphatase type 2B	8613	ENSG00000162407
NDRG1	NA	NDRG1	N-myc downstream regulated 1	10397	ENSG00000104419
ZFYVE21	NA	ZFYVE21	zinc finger, FYVE domain containing 21	79038	ENSG00000100711
DIXDC1	NA	DIXDC1	DIX domain containing 1	85458	ENSG00000150764
RDX	NA	RDX	radixin	5962	ENSG00000137710
DAG1	NA	DAG1	dystroglycan 1 (dystrophin-associated glycoprotein 1)	1605	ENSG00000173402
NRAP	NA	NRAP	nebulin-related anchoring protein	4892	ENSG00000197893
PIP5K1C	NA	PIP5K1C	phosphatidylinositol-4-phosphate 5-kinase, type I, gamma	23396	ENSG00000186111
cellular component	apical junction complex	GO:0043296
C=113;O=9;E=1.92;R=4.70;rawP=0.0001;adjP=0.0031
TJP2	NA	TJP2	tight junction protein 2	9414	ENSG00000119139
SORBS1	NA	SORBS1	sorbin and SH3 domain containing 1	10580	ENSG00000095637
AMOTL1	NA	AMOTL1	angiomotin like 1	154810	ENSG00000166025
FRMD4A	NA	FRMD4A	FERM domain containing 4A	55691	ENSG00000151474
ECT2	NA	ECT2	epithelial cell transforming sequence 2 oncogene	1894	ENSG00000114346
LIN7A	NA	LIN7A	lin-7 homolog A (C. elegans)	8825	ENSG00000111052
MAGI1	NA	MAGI1	membrane associated guanylate kinase, WW and PDZ domain containing 1	9223	ENSG00000151276
SYMPK	NA	SYMPK	symplekin	8189	ENSG00000125755
SYNPO	NA	SYNPO	synaptopodin	11346	ENSG00000171992
cellular component	cell-substrate adherens junction	GO:0005924
C=136;O=10;E=2.30;R=4.34;rawP=0.0001;adjP=0.0031
LIMD1	NA	LIMD1	LIM domains containing 1	8994	ENSG00000144791
ARHGAP26	NA	ARHGAP26	Rho GTPase activating protein 26	23092	ENSG00000145819
TNS3	NA	TNS3	tensin 3	64759	ENSG00000136205
SORBS1	NA	SORBS1	sorbin and SH3 domain containing 1	10580	ENSG00000095637
ZFYVE21	NA	ZFYVE21	zinc finger, FYVE domain containing 21	79038	ENSG00000100711
DIXDC1	NA	DIXDC1	DIX domain containing 1	85458	ENSG00000150764
RDX	NA	RDX	radixin	5962	ENSG00000137710
DAG1	NA	DAG1	dystroglycan 1 (dystrophin-associated glycoprotein 1)	1605	ENSG00000173402
PIP5K1C	NA	PIP5K1C	phosphatidylinositol-4-phosphate 5-kinase, type I, gamma	23396	ENSG00000186111
NRAP	NA	NRAP	nebulin-related anchoring protein	4892	ENSG00000197893
cellular component	anchoring junction	GO:0070161
C=218;O=13;E=3.69;R=3.52;rawP=9.21e-05;adjP=0.0031
TJP2	NA	TJP2	tight junction protein 2	9414	ENSG00000119139
LIMD1	NA	LIMD1	LIM domains containing 1	8994	ENSG00000144791
ARHGAP26	NA	ARHGAP26	Rho GTPase activating protein 26	23092	ENSG00000145819
TNS3	NA	TNS3	tensin 3	64759	ENSG00000136205
SORBS1	NA	SORBS1	sorbin and SH3 domain containing 1	10580	ENSG00000095637
PPAP2B	NA	PPAP2B	phosphatidic acid phosphatase type 2B	8613	ENSG00000162407
NDRG1	NA	NDRG1	N-myc downstream regulated 1	10397	ENSG00000104419
ZFYVE21	NA	ZFYVE21	zinc finger, FYVE domain containing 21	79038	ENSG00000100711
DIXDC1	NA	DIXDC1	DIX domain containing 1	85458	ENSG00000150764
RDX	NA	RDX	radixin	5962	ENSG00000137710
DAG1	NA	DAG1	dystroglycan 1 (dystrophin-associated glycoprotein 1)	1605	ENSG00000173402
NRAP	NA	NRAP	nebulin-related anchoring protein	4892	ENSG00000197893
PIP5K1C	NA	PIP5K1C	phosphatidylinositol-4-phosphate 5-kinase, type I, gamma	23396	ENSG00000186111
cellular component	cell-substrate junction	GO:0030055
C=143;O=10;E=2.42;R=4.13;rawP=0.0002;adjP=0.0036
LIMD1	NA	LIMD1	LIM domains containing 1	8994	ENSG00000144791
ARHGAP26	NA	ARHGAP26	Rho GTPase activating protein 26	23092	ENSG00000145819
TNS3	NA	TNS3	tensin 3	64759	ENSG00000136205
SORBS1	NA	SORBS1	sorbin and SH3 domain containing 1	10580	ENSG00000095637
ZFYVE21	NA	ZFYVE21	zinc finger, FYVE domain containing 21	79038	ENSG00000100711
DIXDC1	NA	DIXDC1	DIX domain containing 1	85458	ENSG00000150764
RDX	NA	RDX	radixin	5962	ENSG00000137710
DAG1	NA	DAG1	dystroglycan 1 (dystrophin-associated glycoprotein 1)	1605	ENSG00000173402
PIP5K1C	NA	PIP5K1C	phosphatidylinositol-4-phosphate 5-kinase, type I, gamma	23396	ENSG00000186111
NRAP	NA	NRAP	nebulin-related anchoring protein	4892	ENSG00000197893
cellular component	occluding junction	GO:0070160
C=97;O=8;E=1.64;R=4.87;rawP=0.0002;adjP=0.0036
TJP2	NA	TJP2	tight junction protein 2	9414	ENSG00000119139
AMOTL1	NA	AMOTL1	angiomotin like 1	154810	ENSG00000166025
FRMD4A	NA	FRMD4A	FERM domain containing 4A	55691	ENSG00000151474
ECT2	NA	ECT2	epithelial cell transforming sequence 2 oncogene	1894	ENSG00000114346
LIN7A	NA	LIN7A	lin-7 homolog A (C. elegans)	8825	ENSG00000111052
MAGI1	NA	MAGI1	membrane associated guanylate kinase, WW and PDZ domain containing 1	9223	ENSG00000151276
SYNPO	NA	SYNPO	synaptopodin	11346	ENSG00000171992
SYMPK	NA	SYMPK	symplekin	8189	ENSG00000125755
cellular component	tight junction	GO:0005923
C=97;O=8;E=1.64;R=4.87;rawP=0.0002;adjP=0.0036
TJP2	NA	TJP2	tight junction protein 2	9414	ENSG00000119139
AMOTL1	NA	AMOTL1	angiomotin like 1	154810	ENSG00000166025
FRMD4A	NA	FRMD4A	FERM domain containing 4A	55691	ENSG00000151474
ECT2	NA	ECT2	epithelial cell transforming sequence 2 oncogene	1894	ENSG00000114346
LIN7A	NA	LIN7A	lin-7 homolog A (C. elegans)	8825	ENSG00000111052
MAGI1	NA	MAGI1	membrane associated guanylate kinase, WW and PDZ domain containing 1	9223	ENSG00000151276
SYNPO	NA	SYNPO	synaptopodin	11346	ENSG00000171992
SYMPK	NA	SYMPK	symplekin	8189	ENSG00000125755
cellular component	cytoplasmic part	GO:0044444
C=6772;O=143;E=114.77;R=1.25;rawP=0.0004;adjP=0.0056
ARHGAP26	NA	ARHGAP26	Rho GTPase activating protein 26	23092	ENSG00000145819
LAMP1	NA	LAMP1	lysosomal-associated membrane protein 1	3916	ENSG00000185896
ACSL1	NA	ACSL1	acyl-CoA synthetase long-chain family member 1	2180	ENSG00000151726
TMC8	NA	TMC8	transmembrane channel-like 8	147138	ENSG00000167895
KDM4A	NA	KDM4A	lysine (K)-specific demethylase 4A	9682	ENSG00000066135
ABCB11	NA	ABCB11	ATP-binding cassette, sub-family B (MDR/TAP), member 11	8647	ENSG00000073734
TAP1	NA	TAP1	transporter 1, ATP-binding cassette, sub-family B (MDR/TAP)	6890	ENSG00000168394
NDRG2	NA	NDRG2	NDRG family member 2	57447	ENSG00000165795
ASS1	NA	ASS1	argininosuccinate synthase 1	445	ENSG00000130707
VARS2	NA	VARS2	valyl-tRNA synthetase 2, mitochondrial (putative)	57176	ENSG00000137411
EXT1	NA	EXT1	exostosin 1	2131	ENSG00000182197
PSMB8	NA	PSMB8	proteasome (prosome, macropain) subunit, beta type, 8 (large multifunctional peptidase 7)	5696	ENSG00000204264
ZFHX3	NA	ZFHX3	zinc finger homeobox 3	463	ENSG00000140836
METTL7A	NA	METTL7A	methyltransferase like 7A	25840	ENSG00000185432
GOT2	NA	GOT2	glutamic-oxaloacetic transaminase 2, mitochondrial (aspartate aminotransferase 2)	2806	ENSG00000125166
RABGAP1L	NA	RABGAP1L	RAB GTPase activating protein 1-like	9910	ENSG00000152061
MGRN1	NA	MGRN1	mahogunin ring finger 1, E3 ubiquitin protein ligase	23295	ENSG00000102858
DUSP10	NA	DUSP10	dual specificity phosphatase 10	11221	ENSG00000143507
ME1	NA	ME1	malic enzyme 1, NADP(+)-dependent, cytosolic	4199	ENSG00000065833
DPYD	NA	DPYD	dihydropyrimidine dehydrogenase	1806	ENSG00000188641
DLD	NA	DLD	dihydrolipoamide dehydrogenase	1738	ENSG00000091140
CYP1B1	NA	CYP1B1	cytochrome P450, family 1, subfamily B, polypeptide 1	1545	ENSG00000138061
PCSK9	NA	PCSK9	proprotein convertase subtilisin/kexin type 9	255738	ENSG00000169174
TNNI2	NA	TNNI2	troponin I type 2 (skeletal, fast)	7136	ENSG00000130598
PPARG	NA	PPARG	peroxisome proliferator-activated receptor gamma	5468	ENSG00000132170
LRBA	NA	LRBA	LPS-responsive vesicle trafficking, beach and anchor containing	987	ENSG00000198589
NFE2L1	NA	NFE2L1	nuclear factor (erythroid-derived 2)-like 1	4779	ENSG00000082641
CUX1	NA	CUX1	cut-like homeobox 1	1523	ENSG00000257923
CDA	NA	CDA	cytidine deaminase	978	ENSG00000158825
ESRP2	NA	ESRP2	epithelial splicing regulatory protein 2	80004	ENSG00000103067
MGST1	NA	MGST1	microsomal glutathione S-transferase 1	4257	ENSG00000008394
PLEKHF2	NA	PLEKHF2	pleckstrin homology domain containing, family F (with FYVE domain) member 2	79666	ENSG00000175895
GFAP	NA	GFAP	glial fibrillary acidic protein	2670	ENSG00000131095
MYO18A	NA	MYO18A	myosin XVIIIA	399687	ENSG00000196535
OAZ1	NA	OAZ1	ornithine decarboxylase antizyme 1	4946	ENSG00000104904
MTCH2	NA	MTCH2	mitochondrial carrier 2	23788	ENSG00000109919
LIMD1	NA	LIMD1	LIM domains containing 1	8994	ENSG00000144791
CARS	NA	CARS	cysteinyl-tRNA synthetase	833	ENSG00000110619
OXNAD1	NA	OXNAD1	oxidoreductase NAD-binding domain containing 1	92106	ENSG00000154814
TMEM192	NA	TMEM192	transmembrane protein 192	201931	ENSG00000170088
GPRC5C	NA	GPRC5C	G protein-coupled receptor, family C, group 5, member C	55890	ENSG00000170412
SEC24D	NA	SEC24D	SEC24 family, member D (S. cerevisiae)	9871	ENSG00000150961
LARS2	NA	LARS2	leucyl-tRNA synthetase 2, mitochondrial	23395	ENSG00000011376
UGT1A10	NA	UGT1A10	UDP glucuronosyltransferase 1 family, polypeptide A10	54575	ENSG00000242515
TRH	NA	TRH	thyrotropin-releasing hormone	7200	ENSG00000170893
ADSSL1	NA	ADSSL1	adenylosuccinate synthase like 1	122622	ENSG00000185100
BBS9	NA	BBS9	Bardet-Biedl syndrome 9	27241	ENSG00000122507
NAMPT	NA	NAMPT	nicotinamide phosphoribosyltransferase	10135	ENSG00000105835
TJP2	NA	TJP2	tight junction protein 2	9414	ENSG00000119139
LSM5	NA	LSM5	LSM5 homolog, U6 small nuclear RNA associated (S. cerevisiae)	23658	ENSG00000106355
SNX18	NA	SNX18	sorting nexin 18	112574	ENSG00000178996
AGL	NA	AGL	amylo-alpha-1, 6-glucosidase, 4-alpha-glucanotransferase	178	ENSG00000162688
OCIAD2	NA	OCIAD2	OCIA domain containing 2	132299	ENSG00000145247
FADS1	NA	FADS1	fatty acid desaturase 1	3992	ENSG00000149485
IGF2R	NA	IGF2R	insulin-like growth factor 2 receptor	3482	ENSG00000197081
CYP2D6	NA	CYP2D6	cytochrome P450, family 2, subfamily D, polypeptide 6	1565	ENSG00000100197
PSMA1	NA	PSMA1	proteasome (prosome, macropain) subunit, alpha type, 1	5682	ENSG00000256206,ENSG00000129084
DCTD	NA	DCTD	dCMP deaminase	1635	ENSG00000129187
SORBS2	NA	SORBS2	sorbin and SH3 domain containing 2	8470	ENSG00000154556
BLNK	NA	BLNK	B-cell linker	29760	ENSG00000095585
SFXN5	NA	SFXN5	sideroflexin 5	94097	ENSG00000144040
ABCF1	NA	ABCF1	ATP-binding cassette, sub-family F (GCN20), member 1	23	ENSG00000204574
EGFR	NA	EGFR	epidermal growth factor receptor	1956	ENSG00000146648
BAIAP2	NA	BAIAP2	BAI1-associated protein 2	10458	ENSG00000175866
SCARB2	NA	SCARB2	scavenger receptor class B, member 2	950	ENSG00000138760
PRKAG2	NA	PRKAG2	protein kinase, AMP-activated, gamma 2 non-catalytic subunit	51422	ENSG00000106617
PPAP2B	NA	PPAP2B	phosphatidic acid phosphatase type 2B	8613	ENSG00000162407
SCCPDH	NA	SCCPDH	saccharopine dehydrogenase (putative)	51097	ENSG00000143653
ACLY	NA	ACLY	ATP citrate lyase	47	ENSG00000131473
PLD1	NA	PLD1	phospholipase D1, phosphatidylcholine-specific	5337	ENSG00000075651
PTP4A2	NA	PTP4A2	protein tyrosine phosphatase type IVA, member 2	8073	ENSG00000184007
HOOK1	NA	HOOK1	hook homolog 1 (Drosophila)	51361	ENSG00000134709
MAP2K4	NA	MAP2K4	mitogen-activated protein kinase kinase 4	6416	ENSG00000065559
NADK	NA	NADK	NAD kinase	65220	ENSG00000008130
AMOTL1	NA	AMOTL1	angiomotin like 1	154810	ENSG00000166025
CORO7	NA	CORO7	coronin 7	79585	ENSG00000262246
SORBS1	NA	SORBS1	sorbin and SH3 domain containing 1	10580	ENSG00000095637
UGP2	NA	UGP2	UDP-glucose pyrophosphorylase 2	7360	ENSG00000169764
CHERP	NA	CHERP	calcium homeostasis endoplasmic reticulum protein	10523	ENSG00000085872
NDRG1	NA	NDRG1	N-myc downstream regulated 1	10397	ENSG00000104419
ZFYVE21	NA	ZFYVE21	zinc finger, FYVE domain containing 21	79038	ENSG00000100711
ARG1	NA	ARG1	arginase, liver	383	ENSG00000118520
ZFYVE9	NA	ZFYVE9	zinc finger, FYVE domain containing 9	9372	ENSG00000157077
NRAP	NA	NRAP	nebulin-related anchoring protein	4892	ENSG00000197893
SPTBN1	NA	SPTBN1	spectrin, beta, non-erythrocytic 1	6711	ENSG00000115306
DIXDC1	NA	DIXDC1	DIX domain containing 1	85458	ENSG00000150764
STEAP3	NA	STEAP3	STEAP family member 3, metalloreductase	55240	ENSG00000115107
PROS1	NA	PROS1	protein S (alpha)	5627	ENSG00000184500
TAT	NA	TAT	tyrosine aminotransferase	6898	ENSG00000198650
THRSP	NA	THRSP	thyroid hormone responsive	7069	ENSG00000151365
B3GALT1	NA	B3GALT1	UDP-Gal:betaGlcNAc beta 1,3-galactosyltransferase, polypeptide 1	8708	ENSG00000172318
MTIF2	NA	MTIF2	mitochondrial translational initiation factor 2	4528	ENSG00000085760
CYB5R2	NA	CYB5R2	cytochrome b5 reductase 2	51700	ENSG00000166394
ECT2	NA	ECT2	epithelial cell transforming sequence 2 oncogene	1894	ENSG00000114346
LMBRD1	NA	LMBRD1	LMBR1 domain containing 1	55788	ENSG00000168216
CD14	NA	CD14	CD14 molecule	929	ENSG00000170458
OGDH	NA	OGDH	oxoglutarate (alpha-ketoglutarate) dehydrogenase (lipoamide)	4967	ENSG00000105953
SLC35D1	NA	SLC35D1	solute carrier family 35 (UDP-glucuronic acid/UDP-N-acetylgalactosamine dual transporter), member D1	23169	ENSG00000116704
DAG1	NA	DAG1	dystroglycan 1 (dystrophin-associated glycoprotein 1)	1605	ENSG00000173402
ACO2	NA	ACO2	aconitase 2, mitochondrial	50	ENSG00000100412
GCK	NA	GCK	glucokinase (hexokinase 4)	2645	ENSG00000106633
RUVBL1	NA	RUVBL1	RuvB-like 1 (E. coli)	8607	ENSG00000175792
TDO2	NA	TDO2	tryptophan 2,3-dioxygenase	6999	ENSG00000151790
DHRS9	NA	DHRS9	dehydrogenase/reductase (SDR family) member 9	10170	ENSG00000073737
GLS2	NA	GLS2	glutaminase 2 (liver, mitochondrial)	27165	ENSG00000135423
ALDOB	NA	ALDOB	aldolase B, fructose-bisphosphate	229	ENSG00000136872
EEF1E1	NA	EEF1E1	eukaryotic translation elongation factor 1 epsilon 1	9521	ENSG00000124802
ANKFY1	NA	ANKFY1	ankyrin repeat and FYVE domain containing 1	51479	ENSG00000185722
NNMT	NA	NNMT	nicotinamide N-methyltransferase	4837	ENSG00000166741
ANXA6	NA	ANXA6	annexin A6	309	ENSG00000197043
GNE	NA	GNE	glucosamine (UDP-N-acetyl)-2-epimerase/N-acetylmannosamine kinase	10020	ENSG00000159921
HAL	NA	HAL	histidine ammonia-lyase	3034	ENSG00000084110
CTSZ	NA	CTSZ	cathepsin Z	1522	ENSG00000101160
USP30	NA	USP30	ubiquitin specific peptidase 30	84749	ENSG00000135093
FOXO3	NA	FOXO3	forkhead box O3	2309	ENSG00000118689
MBNL1	NA	MBNL1	muscleblind-like splicing regulator 1	4154	ENSG00000152601
PIP5K1C	NA	PIP5K1C	phosphatidylinositol-4-phosphate 5-kinase, type I, gamma	23396	ENSG00000186111
MLPH	NA	MLPH	melanophilin	79083	ENSG00000115648
SULT1A1	NA	SULT1A1	sulfotransferase family, cytosolic, 1A, phenol-preferring, member 1	6817	ENSG00000196502
QDPR	NA	QDPR	quinoid dihydropteridine reductase	5860	ENSG00000151552
OXT	NA	OXT	oxytocin, prepropeptide	5020	ENSG00000101405
HMGCL	NA	HMGCL	3-hydroxymethyl-3-methylglutaryl-CoA lyase	3155	ENSG00000117305
DBT	NA	DBT	dihydrolipoamide branched chain transacylase E2	1629	ENSG00000137992
CAMK2G	NA	CAMK2G	calcium/calmodulin-dependent protein kinase II gamma	818	ENSG00000148660
PCSK6	NA	PCSK6	proprotein convertase subtilisin/kexin type 6	5046	ENSG00000140479
FARP2	NA	FARP2	FERM, RhoGEF and pleckstrin domain protein 2	9855	ENSG00000006607
PARP9	NA	PARP9	poly (ADP-ribose) polymerase family, member 9	83666	ENSG00000138496
TPST2	NA	TPST2	tyrosylprotein sulfotransferase 2	8459	ENSG00000128294
LCK	NA	LCK	lymphocyte-specific protein tyrosine kinase	3932	ENSG00000182866
SOX10	NA	SOX10	SRY (sex determining region Y)-box 10	6663	ENSG00000100146
GGH	NA	GGH	gamma-glutamyl hydrolase (conjugase, folylpolygammaglutamyl hydrolase)	8836	ENSG00000137563
FNDC5	NA	FNDC5	fibronectin type III domain containing 5	252995	ENSG00000160097
MT1G	NA	MT1G	metallothionein 1G	4495	ENSG00000125144
IFT80	NA	IFT80	intraflagellar transport 80 homolog (Chlamydomonas)	57560	ENSG00000248710,ENSG00000068885
RERE	NA	RERE	arginine-glutamic acid dipeptide (RE) repeats	473	ENSG00000142599
FGR	NA	FGR	Gardner-Rasheed feline sarcoma viral (v-fgr) oncogene homolog	2268	ENSG00000000938
ALB	NA	ALB	albumin	213	ENSG00000163631
AKR7A3	NA	AKR7A3	aldo-keto reductase family 7, member A3 (aflatoxin aldehyde reductase)	22977	ENSG00000162482
AKT3	NA	AKT3	v-akt murine thymoma viral oncogene homolog 3 (protein kinase B, gamma)	10000	ENSG00000117020
FZD5	NA	FZD5	frizzled family receptor 5	7855	ENSG00000163251
STRN3	NA	STRN3	striatin, calmodulin binding protein 3	29966	ENSG00000196792
STX11	NA	STX11	syntaxin 11	8676	ENSG00000135604
BTRC	NA	BTRC	beta-transducin repeat containing E3 ubiquitin protein ligase	8945	ENSG00000166167
cellular component	focal adhesion	GO:0005925
C=131;O=9;E=2.22;R=4.05;rawP=0.0004;adjP=0.0056
LIMD1	NA	LIMD1	LIM domains containing 1	8994	ENSG00000144791
ARHGAP26	NA	ARHGAP26	Rho GTPase activating protein 26	23092	ENSG00000145819
TNS3	NA	TNS3	tensin 3	64759	ENSG00000136205
SORBS1	NA	SORBS1	sorbin and SH3 domain containing 1	10580	ENSG00000095637
ZFYVE21	NA	ZFYVE21	zinc finger, FYVE domain containing 21	79038	ENSG00000100711
RDX	NA	RDX	radixin	5962	ENSG00000137710
DIXDC1	NA	DIXDC1	DIX domain containing 1	85458	ENSG00000150764
DAG1	NA	DAG1	dystroglycan 1 (dystrophin-associated glycoprotein 1)	1605	ENSG00000173402
PIP5K1C	NA	PIP5K1C	phosphatidylinositol-4-phosphate 5-kinase, type I, gamma	23396	ENSG00000186111
cellular component	cytoplasm	GO:0005737
C=9130;O=182;E=154.73;R=1.18;rawP=0.0007;adjP=0.0088
ARHGAP26	NA	ARHGAP26	Rho GTPase activating protein 26	23092	ENSG00000145819
LAMP1	NA	LAMP1	lysosomal-associated membrane protein 1	3916	ENSG00000185896
ACSL1	NA	ACSL1	acyl-CoA synthetase long-chain family member 1	2180	ENSG00000151726
TMC8	NA	TMC8	transmembrane channel-like 8	147138	ENSG00000167895
KDM4A	NA	KDM4A	lysine (K)-specific demethylase 4A	9682	ENSG00000066135
SLC2A4RG	NA	SLC2A4RG	SLC2A4 regulator	56731	ENSG00000125520
ABCB11	NA	ABCB11	ATP-binding cassette, sub-family B (MDR/TAP), member 11	8647	ENSG00000073734
TAP1	NA	TAP1	transporter 1, ATP-binding cassette, sub-family B (MDR/TAP)	6890	ENSG00000168394
NLK	NA	NLK	nemo-like kinase	51701	ENSG00000087095
NDRG2	NA	NDRG2	NDRG family member 2	57447	ENSG00000165795
ASS1	NA	ASS1	argininosuccinate synthase 1	445	ENSG00000130707
VARS2	NA	VARS2	valyl-tRNA synthetase 2, mitochondrial (putative)	57176	ENSG00000137411
EXT1	NA	EXT1	exostosin 1	2131	ENSG00000182197
FBXO22	NA	FBXO22	F-box protein 22	26263	ENSG00000167196
PSMB8	NA	PSMB8	proteasome (prosome, macropain) subunit, beta type, 8 (large multifunctional peptidase 7)	5696	ENSG00000204264
RGS12	NA	RGS12	regulator of G-protein signaling 12	6002	ENSG00000159788
ZFHX3	NA	ZFHX3	zinc finger homeobox 3	463	ENSG00000140836
METTL7A	NA	METTL7A	methyltransferase like 7A	25840	ENSG00000185432
GOT2	NA	GOT2	glutamic-oxaloacetic transaminase 2, mitochondrial (aspartate aminotransferase 2)	2806	ENSG00000125166
RABGAP1L	NA	RABGAP1L	RAB GTPase activating protein 1-like	9910	ENSG00000152061
MGRN1	NA	MGRN1	mahogunin ring finger 1, E3 ubiquitin protein ligase	23295	ENSG00000102858
DUSP10	NA	DUSP10	dual specificity phosphatase 10	11221	ENSG00000143507
ME1	NA	ME1	malic enzyme 1, NADP(+)-dependent, cytosolic	4199	ENSG00000065833
DPYD	NA	DPYD	dihydropyrimidine dehydrogenase	1806	ENSG00000188641
DLD	NA	DLD	dihydrolipoamide dehydrogenase	1738	ENSG00000091140
CYP1B1	NA	CYP1B1	cytochrome P450, family 1, subfamily B, polypeptide 1	1545	ENSG00000138061
PCSK9	NA	PCSK9	proprotein convertase subtilisin/kexin type 9	255738	ENSG00000169174
DEAF1	NA	DEAF1	deformed epidermal autoregulatory factor 1 (Drosophila)	10522	ENSG00000177030
TNNI2	NA	TNNI2	troponin I type 2 (skeletal, fast)	7136	ENSG00000130598
CXXC5	NA	CXXC5	CXXC finger protein 5	51523	ENSG00000171604
PPARG	NA	PPARG	peroxisome proliferator-activated receptor gamma	5468	ENSG00000132170
LRBA	NA	LRBA	LPS-responsive vesicle trafficking, beach and anchor containing	987	ENSG00000198589
NFE2L1	NA	NFE2L1	nuclear factor (erythroid-derived 2)-like 1	4779	ENSG00000082641
CUX1	NA	CUX1	cut-like homeobox 1	1523	ENSG00000257923
CDA	NA	CDA	cytidine deaminase	978	ENSG00000158825
PROX1	NA	PROX1	prospero homeobox 1	5629	ENSG00000117707
ESRP2	NA	ESRP2	epithelial splicing regulatory protein 2	80004	ENSG00000103067
SERGEF	NA	SERGEF	secretion regulating guanine nucleotide exchange factor	26297	ENSG00000129158
MGST1	NA	MGST1	microsomal glutathione S-transferase 1	4257	ENSG00000008394
PLEKHF2	NA	PLEKHF2	pleckstrin homology domain containing, family F (with FYVE domain) member 2	79666	ENSG00000175895
GFAP	NA	GFAP	glial fibrillary acidic protein	2670	ENSG00000131095
MYO18A	NA	MYO18A	myosin XVIIIA	399687	ENSG00000196535
TMOD2	NA	TMOD2	tropomodulin 2 (neuronal)	29767	ENSG00000128872
MAGI1	NA	MAGI1	membrane associated guanylate kinase, WW and PDZ domain containing 1	9223	ENSG00000151276
STAP2	NA	STAP2	signal transducing adaptor family member 2	55620	ENSG00000178078
SYNPO	NA	SYNPO	synaptopodin	11346	ENSG00000171992
OAZ1	NA	OAZ1	ornithine decarboxylase antizyme 1	4946	ENSG00000104904
MTCH2	NA	MTCH2	mitochondrial carrier 2	23788	ENSG00000109919
LIMD1	NA	LIMD1	LIM domains containing 1	8994	ENSG00000144791
CARS	NA	CARS	cysteinyl-tRNA synthetase	833	ENSG00000110619
OXNAD1	NA	OXNAD1	oxidoreductase NAD-binding domain containing 1	92106	ENSG00000154814
TMEM192	NA	TMEM192	transmembrane protein 192	201931	ENSG00000170088
GPRC5C	NA	GPRC5C	G protein-coupled receptor, family C, group 5, member C	55890	ENSG00000170412
FRMD4A	NA	FRMD4A	FERM domain containing 4A	55691	ENSG00000151474
SEC24D	NA	SEC24D	SEC24 family, member D (S. cerevisiae)	9871	ENSG00000150961
NUAK1	NA	NUAK1	NUAK family, SNF1-like kinase, 1	9891	ENSG00000074590
LARS2	NA	LARS2	leucyl-tRNA synthetase 2, mitochondrial	23395	ENSG00000011376
UGT1A10	NA	UGT1A10	UDP glucuronosyltransferase 1 family, polypeptide A10	54575	ENSG00000242515
TRH	NA	TRH	thyrotropin-releasing hormone	7200	ENSG00000170893
MERTK	NA	MERTK	c-mer proto-oncogene tyrosine kinase	10461	ENSG00000153208
ADSSL1	NA	ADSSL1	adenylosuccinate synthase like 1	122622	ENSG00000185100
BBS9	NA	BBS9	Bardet-Biedl syndrome 9	27241	ENSG00000122507
NAMPT	NA	NAMPT	nicotinamide phosphoribosyltransferase	10135	ENSG00000105835
CLIC3	NA	CLIC3	chloride intracellular channel 3	9022	ENSG00000169583
TJP2	NA	TJP2	tight junction protein 2	9414	ENSG00000119139
LSM5	NA	LSM5	LSM5 homolog, U6 small nuclear RNA associated (S. cerevisiae)	23658	ENSG00000106355
KIAA0664	NA	KIAA0664	KIAA0664	23277	ENSG00000132361
SNX18	NA	SNX18	sorting nexin 18	112574	ENSG00000178996
AGL	NA	AGL	amylo-alpha-1, 6-glucosidase, 4-alpha-glucanotransferase	178	ENSG00000162688
OCIAD2	NA	OCIAD2	OCIA domain containing 2	132299	ENSG00000145247
FADS1	NA	FADS1	fatty acid desaturase 1	3992	ENSG00000149485
IGF2R	NA	IGF2R	insulin-like growth factor 2 receptor	3482	ENSG00000197081
SIK3	NA	SIK3	SIK family kinase 3	23387	ENSG00000160584
CYP2D6	NA	CYP2D6	cytochrome P450, family 2, subfamily D, polypeptide 6	1565	ENSG00000100197
PSMA1	NA	PSMA1	proteasome (prosome, macropain) subunit, alpha type, 1	5682	ENSG00000256206,ENSG00000129084
DCTD	NA	DCTD	dCMP deaminase	1635	ENSG00000129187
SORBS2	NA	SORBS2	sorbin and SH3 domain containing 2	8470	ENSG00000154556
AGAP1	NA	AGAP1	ArfGAP with GTPase domain, ankyrin repeat and PH domain 1	116987	ENSG00000157985
BLNK	NA	BLNK	B-cell linker	29760	ENSG00000095585
SFXN5	NA	SFXN5	sideroflexin 5	94097	ENSG00000144040
ABCF1	NA	ABCF1	ATP-binding cassette, sub-family F (GCN20), member 1	23	ENSG00000204574
EGFR	NA	EGFR	epidermal growth factor receptor	1956	ENSG00000146648
BAIAP2	NA	BAIAP2	BAI1-associated protein 2	10458	ENSG00000175866
SCARB2	NA	SCARB2	scavenger receptor class B, member 2	950	ENSG00000138760
PRKAG2	NA	PRKAG2	protein kinase, AMP-activated, gamma 2 non-catalytic subunit	51422	ENSG00000106617
PPAP2B	NA	PPAP2B	phosphatidic acid phosphatase type 2B	8613	ENSG00000162407
SCCPDH	NA	SCCPDH	saccharopine dehydrogenase (putative)	51097	ENSG00000143653
TBPL1	NA	TBPL1	TBP-like 1	9519	ENSG00000028839
ACLY	NA	ACLY	ATP citrate lyase	47	ENSG00000131473
NUP62	NA	NUP62	nucleoporin 62kDa	23636	ENSG00000213024
PLD1	NA	PLD1	phospholipase D1, phosphatidylcholine-specific	5337	ENSG00000075651
PTP4A2	NA	PTP4A2	protein tyrosine phosphatase type IVA, member 2	8073	ENSG00000184007
HOOK1	NA	HOOK1	hook homolog 1 (Drosophila)	51361	ENSG00000134709
MAP2K4	NA	MAP2K4	mitogen-activated protein kinase kinase 4	6416	ENSG00000065559
NADK	NA	NADK	NAD kinase	65220	ENSG00000008130
PKD1	NA	PKD1	polycystic kidney disease 1 (autosomal dominant)	5310	ENSG00000008710
SORBS1	NA	SORBS1	sorbin and SH3 domain containing 1	10580	ENSG00000095637
CORO7	NA	CORO7	coronin 7	79585	ENSG00000262246
AMOTL1	NA	AMOTL1	angiomotin like 1	154810	ENSG00000166025
UGP2	NA	UGP2	UDP-glucose pyrophosphorylase 2	7360	ENSG00000169764
CHERP	NA	CHERP	calcium homeostasis endoplasmic reticulum protein	10523	ENSG00000085872
NDRG1	NA	NDRG1	N-myc downstream regulated 1	10397	ENSG00000104419
HSF1	NA	HSF1	heat shock transcription factor 1	3297	ENSG00000185122
ZFYVE21	NA	ZFYVE21	zinc finger, FYVE domain containing 21	79038	ENSG00000100711
TRIM27	NA	TRIM27	tripartite motif containing 27	5987	ENSG00000204713
ARG1	NA	ARG1	arginase, liver	383	ENSG00000118520
ZFYVE9	NA	ZFYVE9	zinc finger, FYVE domain containing 9	9372	ENSG00000157077
NRAP	NA	NRAP	nebulin-related anchoring protein	4892	ENSG00000197893
SPTBN1	NA	SPTBN1	spectrin, beta, non-erythrocytic 1	6711	ENSG00000115306
ASCL2	NA	ASCL2	achaete-scute complex homolog 2 (Drosophila)	430	ENSG00000183734
STEAP3	NA	STEAP3	STEAP family member 3, metalloreductase	55240	ENSG00000115107
DIXDC1	NA	DIXDC1	DIX domain containing 1	85458	ENSG00000150764
PROS1	NA	PROS1	protein S (alpha)	5627	ENSG00000184500
ARL4D	NA	ARL4D	ADP-ribosylation factor-like 4D	379	ENSG00000175906
TAT	NA	TAT	tyrosine aminotransferase	6898	ENSG00000198650
RARA	NA	RARA	retinoic acid receptor, alpha	5914	ENSG00000131759
THRSP	NA	THRSP	thyroid hormone responsive	7069	ENSG00000151365
B3GALT1	NA	B3GALT1	UDP-Gal:betaGlcNAc beta 1,3-galactosyltransferase, polypeptide 1	8708	ENSG00000172318
MTIF2	NA	MTIF2	mitochondrial translational initiation factor 2	4528	ENSG00000085760
CYB5R2	NA	CYB5R2	cytochrome b5 reductase 2	51700	ENSG00000166394
ECT2	NA	ECT2	epithelial cell transforming sequence 2 oncogene	1894	ENSG00000114346
LMBRD1	NA	LMBRD1	LMBR1 domain containing 1	55788	ENSG00000168216
OGDH	NA	OGDH	oxoglutarate (alpha-ketoglutarate) dehydrogenase (lipoamide)	4967	ENSG00000105953
CD14	NA	CD14	CD14 molecule	929	ENSG00000170458
SLC35D1	NA	SLC35D1	solute carrier family 35 (UDP-glucuronic acid/UDP-N-acetylgalactosamine dual transporter), member D1	23169	ENSG00000116704
DAG1	NA	DAG1	dystroglycan 1 (dystrophin-associated glycoprotein 1)	1605	ENSG00000173402
ACO2	NA	ACO2	aconitase 2, mitochondrial	50	ENSG00000100412
RUVBL1	NA	RUVBL1	RuvB-like 1 (E. coli)	8607	ENSG00000175792
GCK	NA	GCK	glucokinase (hexokinase 4)	2645	ENSG00000106633
TDO2	NA	TDO2	tryptophan 2,3-dioxygenase	6999	ENSG00000151790
DHRS9	NA	DHRS9	dehydrogenase/reductase (SDR family) member 9	10170	ENSG00000073737
GLS2	NA	GLS2	glutaminase 2 (liver, mitochondrial)	27165	ENSG00000135423
INTS10	NA	INTS10	integrator complex subunit 10	55174	ENSG00000104613
ALDOB	NA	ALDOB	aldolase B, fructose-bisphosphate	229	ENSG00000136872
EEF1E1	NA	EEF1E1	eukaryotic translation elongation factor 1 epsilon 1	9521	ENSG00000124802
ANKFY1	NA	ANKFY1	ankyrin repeat and FYVE domain containing 1	51479	ENSG00000185722
NNMT	NA	NNMT	nicotinamide N-methyltransferase	4837	ENSG00000166741
ANXA6	NA	ANXA6	annexin A6	309	ENSG00000197043
MACC1	NA	MACC1	metastasis associated in colon cancer 1	346389	ENSG00000183742
GNE	NA	GNE	glucosamine (UDP-N-acetyl)-2-epimerase/N-acetylmannosamine kinase	10020	ENSG00000159921
HAL	NA	HAL	histidine ammonia-lyase	3034	ENSG00000084110
IPO5	NA	IPO5	importin 5	3843	ENSG00000065150
MKL1	NA	MKL1	megakaryoblastic leukemia (translocation) 1	57591	ENSG00000196588
CTSZ	NA	CTSZ	cathepsin Z	1522	ENSG00000101160
USP30	NA	USP30	ubiquitin specific peptidase 30	84749	ENSG00000135093
MBNL1	NA	MBNL1	muscleblind-like splicing regulator 1	4154	ENSG00000152601
FOXO3	NA	FOXO3	forkhead box O3	2309	ENSG00000118689
WWP2	NA	WWP2	WW domain containing E3 ubiquitin protein ligase 2	11060	ENSG00000198373
PIP5K1C	NA	PIP5K1C	phosphatidylinositol-4-phosphate 5-kinase, type I, gamma	23396	ENSG00000186111
MLPH	NA	MLPH	melanophilin	79083	ENSG00000115648
LLGL2	NA	LLGL2	lethal giant larvae homolog 2 (Drosophila)	3993	ENSG00000073350
SULT1A1	NA	SULT1A1	sulfotransferase family, cytosolic, 1A, phenol-preferring, member 1	6817	ENSG00000196502
QDPR	NA	QDPR	quinoid dihydropteridine reductase	5860	ENSG00000151552
OXT	NA	OXT	oxytocin, prepropeptide	5020	ENSG00000101405
HMGCL	NA	HMGCL	3-hydroxymethyl-3-methylglutaryl-CoA lyase	3155	ENSG00000117305
RDX	NA	RDX	radixin	5962	ENSG00000137710
DBT	NA	DBT	dihydrolipoamide branched chain transacylase E2	1629	ENSG00000137992
SAMD4A	NA	SAMD4A	sterile alpha motif domain containing 4A	23034	ENSG00000020577,ENSG00000262355
CAMK2G	NA	CAMK2G	calcium/calmodulin-dependent protein kinase II gamma	818	ENSG00000148660
PCSK6	NA	PCSK6	proprotein convertase subtilisin/kexin type 6	5046	ENSG00000140479
PARP9	NA	PARP9	poly (ADP-ribose) polymerase family, member 9	83666	ENSG00000138496
FARP2	NA	FARP2	FERM, RhoGEF and pleckstrin domain protein 2	9855	ENSG00000006607
TPST2	NA	TPST2	tyrosylprotein sulfotransferase 2	8459	ENSG00000128294
LCK	NA	LCK	lymphocyte-specific protein tyrosine kinase	3932	ENSG00000182866
SOX10	NA	SOX10	SRY (sex determining region Y)-box 10	6663	ENSG00000100146
GGH	NA	GGH	gamma-glutamyl hydrolase (conjugase, folylpolygammaglutamyl hydrolase)	8836	ENSG00000137563
NEURL1B	NA	NEURL1B	neuralized homolog 1B (Drosophila)	54492	ENSG00000214357
FNDC5	NA	FNDC5	fibronectin type III domain containing 5	252995	ENSG00000160097
SYMPK	NA	SYMPK	symplekin	8189	ENSG00000125755
MT1G	NA	MT1G	metallothionein 1G	4495	ENSG00000125144
IFT80	NA	IFT80	intraflagellar transport 80 homolog (Chlamydomonas)	57560	ENSG00000248710,ENSG00000068885
RERE	NA	RERE	arginine-glutamic acid dipeptide (RE) repeats	473	ENSG00000142599
TRIM26	NA	TRIM26	tripartite motif containing 26	7726	ENSG00000234127
FGR	NA	FGR	Gardner-Rasheed feline sarcoma viral (v-fgr) oncogene homolog	2268	ENSG00000000938
ALB	NA	ALB	albumin	213	ENSG00000163631
AKR7A3	NA	AKR7A3	aldo-keto reductase family 7, member A3 (aflatoxin aldehyde reductase)	22977	ENSG00000162482
AKT3	NA	AKT3	v-akt murine thymoma viral oncogene homolog 3 (protein kinase B, gamma)	10000	ENSG00000117020
MCC	NA	MCC	mutated in colorectal cancers	4163	ENSG00000171444
FZD5	NA	FZD5	frizzled family receptor 5	7855	ENSG00000163251
STRN3	NA	STRN3	striatin, calmodulin binding protein 3	29966	ENSG00000196792
STX11	NA	STX11	syntaxin 11	8676	ENSG00000135604
BTRC	NA	BTRC	beta-transducin repeat containing E3 ubiquitin protein ligase	8945	ENSG00000166167
cellular component	intracellular membrane-bounded organelle	GO:0043231
C=9587;O=189;E=162.47;R=1.16;rawP=0.0008;adjP=0.0091
LAMP1	NA	LAMP1	lysosomal-associated membrane protein 1	3916	ENSG00000185896
ACSL1	NA	ACSL1	acyl-CoA synthetase long-chain family member 1	2180	ENSG00000151726
TMC8	NA	TMC8	transmembrane channel-like 8	147138	ENSG00000167895
KDM4A	NA	KDM4A	lysine (K)-specific demethylase 4A	9682	ENSG00000066135
POLR1A	NA	POLR1A	polymerase (RNA) I polypeptide A, 194kDa	25885	ENSG00000068654
PHRF1	NA	PHRF1	PHD and ring finger domains 1	57661	ENSG00000070047
SLC2A4RG	NA	SLC2A4RG	SLC2A4 regulator	56731	ENSG00000125520
RXRA	NA	RXRA	retinoid X receptor, alpha	6256	ENSG00000186350
ABCB11	NA	ABCB11	ATP-binding cassette, sub-family B (MDR/TAP), member 11	8647	ENSG00000073734
TAP1	NA	TAP1	transporter 1, ATP-binding cassette, sub-family B (MDR/TAP)	6890	ENSG00000168394
NLK	NA	NLK	nemo-like kinase	51701	ENSG00000087095
NDRG2	NA	NDRG2	NDRG family member 2	57447	ENSG00000165795
ASS1	NA	ASS1	argininosuccinate synthase 1	445	ENSG00000130707
VARS2	NA	VARS2	valyl-tRNA synthetase 2, mitochondrial (putative)	57176	ENSG00000137411
EXT1	NA	EXT1	exostosin 1	2131	ENSG00000182197
GTF2H5	NA	GTF2H5	general transcription factor IIH, polypeptide 5	404672	ENSG00000185068
IGFALS	NA	IGFALS	insulin-like growth factor binding protein, acid labile subunit	3483	ENSG00000099769
FBXO22	NA	FBXO22	F-box protein 22	26263	ENSG00000167196
PSMB8	NA	PSMB8	proteasome (prosome, macropain) subunit, beta type, 8 (large multifunctional peptidase 7)	5696	ENSG00000204264
RGS12	NA	RGS12	regulator of G-protein signaling 12	6002	ENSG00000159788
HOXA4	NA	HOXA4	homeobox A4	3201	ENSG00000197576
ZFHX3	NA	ZFHX3	zinc finger homeobox 3	463	ENSG00000140836
METTL7A	NA	METTL7A	methyltransferase like 7A	25840	ENSG00000185432
GOT2	NA	GOT2	glutamic-oxaloacetic transaminase 2, mitochondrial (aspartate aminotransferase 2)	2806	ENSG00000125166
RABGAP1L	NA	RABGAP1L	RAB GTPase activating protein 1-like	9910	ENSG00000152061
MGRN1	NA	MGRN1	mahogunin ring finger 1, E3 ubiquitin protein ligase	23295	ENSG00000102858
DUSP10	NA	DUSP10	dual specificity phosphatase 10	11221	ENSG00000143507
WIZ	NA	WIZ	widely interspaced zinc finger motifs	58525	ENSG00000011451
ME1	NA	ME1	malic enzyme 1, NADP(+)-dependent, cytosolic	4199	ENSG00000065833
DLD	NA	DLD	dihydrolipoamide dehydrogenase	1738	ENSG00000091140
CYP1B1	NA	CYP1B1	cytochrome P450, family 1, subfamily B, polypeptide 1	1545	ENSG00000138061
PCSK9	NA	PCSK9	proprotein convertase subtilisin/kexin type 9	255738	ENSG00000169174
ZGPAT	NA	ZGPAT	zinc finger, CCCH-type with G patch domain	84619	ENSG00000197114
DEAF1	NA	DEAF1	deformed epidermal autoregulatory factor 1 (Drosophila)	10522	ENSG00000177030
TNNI2	NA	TNNI2	troponin I type 2 (skeletal, fast)	7136	ENSG00000130598
CXXC5	NA	CXXC5	CXXC finger protein 5	51523	ENSG00000171604
MEIS2	NA	MEIS2	Meis homeobox 2	4212	ENSG00000134138
PRDM10	NA	PRDM10	PR domain containing 10	56980	ENSG00000170325
PPARG	NA	PPARG	peroxisome proliferator-activated receptor gamma	5468	ENSG00000132170
LRBA	NA	LRBA	LPS-responsive vesicle trafficking, beach and anchor containing	987	ENSG00000198589
NFE2L1	NA	NFE2L1	nuclear factor (erythroid-derived 2)-like 1	4779	ENSG00000082641
CBX6	NA	CBX6	chromobox homolog 6	23466	ENSG00000183741
CUX1	NA	CUX1	cut-like homeobox 1	1523	ENSG00000257923
PROX1	NA	PROX1	prospero homeobox 1	5629	ENSG00000117707
ESRP2	NA	ESRP2	epithelial splicing regulatory protein 2	80004	ENSG00000103067
SERGEF	NA	SERGEF	secretion regulating guanine nucleotide exchange factor	26297	ENSG00000129158
MGST1	NA	MGST1	microsomal glutathione S-transferase 1	4257	ENSG00000008394
PLEKHF2	NA	PLEKHF2	pleckstrin homology domain containing, family F (with FYVE domain) member 2	79666	ENSG00000175895
MYO18A	NA	MYO18A	myosin XVIIIA	399687	ENSG00000196535
STAP2	NA	STAP2	signal transducing adaptor family member 2	55620	ENSG00000178078
ZNF664	NA	ZNF664	zinc finger protein 664	144348	ENSG00000179195
MTCH2	NA	MTCH2	mitochondrial carrier 2	23788	ENSG00000109919
LIMD1	NA	LIMD1	LIM domains containing 1	8994	ENSG00000144791
OXNAD1	NA	OXNAD1	oxidoreductase NAD-binding domain containing 1	92106	ENSG00000154814
TMEM192	NA	TMEM192	transmembrane protein 192	201931	ENSG00000170088
GPRC5C	NA	GPRC5C	G protein-coupled receptor, family C, group 5, member C	55890	ENSG00000170412
STK19	NA	STK19	serine/threonine kinase 19	8859	ENSG00000204344
SEC24D	NA	SEC24D	SEC24 family, member D (S. cerevisiae)	9871	ENSG00000150961
NUAK1	NA	NUAK1	NUAK family, SNF1-like kinase, 1	9891	ENSG00000074590
LARS2	NA	LARS2	leucyl-tRNA synthetase 2, mitochondrial	23395	ENSG00000011376
UGT1A10	NA	UGT1A10	UDP glucuronosyltransferase 1 family, polypeptide A10	54575	ENSG00000242515
PHOX2A	NA	PHOX2A	paired-like homeobox 2a	401	ENSG00000165462
TRH	NA	TRH	thyrotropin-releasing hormone	7200	ENSG00000170893
BBS9	NA	BBS9	Bardet-Biedl syndrome 9	27241	ENSG00000122507
CLIC3	NA	CLIC3	chloride intracellular channel 3	9022	ENSG00000169583
TJP2	NA	TJP2	tight junction protein 2	9414	ENSG00000119139
HIST1H1A	NA	HIST1H1A	histone cluster 1, H1a	3024	ENSG00000124610
LSM5	NA	LSM5	LSM5 homolog, U6 small nuclear RNA associated (S. cerevisiae)	23658	ENSG00000106355
SNX18	NA	SNX18	sorting nexin 18	112574	ENSG00000178996
AGL	NA	AGL	amylo-alpha-1, 6-glucosidase, 4-alpha-glucanotransferase	178	ENSG00000162688
OCIAD2	NA	OCIAD2	OCIA domain containing 2	132299	ENSG00000145247
FADS1	NA	FADS1	fatty acid desaturase 1	3992	ENSG00000149485
IGF2R	NA	IGF2R	insulin-like growth factor 2 receptor	3482	ENSG00000197081
CYP2D6	NA	CYP2D6	cytochrome P450, family 2, subfamily D, polypeptide 6	1565	ENSG00000100197
CREG1	NA	CREG1	cellular repressor of E1A-stimulated genes 1	8804	ENSG00000143162
PSMA1	NA	PSMA1	proteasome (prosome, macropain) subunit, alpha type, 1	5682	ENSG00000256206,ENSG00000129084
SORBS2	NA	SORBS2	sorbin and SH3 domain containing 2	8470	ENSG00000154556
SFXN5	NA	SFXN5	sideroflexin 5	94097	ENSG00000144040
ABCF1	NA	ABCF1	ATP-binding cassette, sub-family F (GCN20), member 1	23	ENSG00000204574
EGFR	NA	EGFR	epidermal growth factor receptor	1956	ENSG00000146648
BAIAP2	NA	BAIAP2	BAI1-associated protein 2	10458	ENSG00000175866
SCARB2	NA	SCARB2	scavenger receptor class B, member 2	950	ENSG00000138760
PRKAG2	NA	PRKAG2	protein kinase, AMP-activated, gamma 2 non-catalytic subunit	51422	ENSG00000106617
PPAP2B	NA	PPAP2B	phosphatidic acid phosphatase type 2B	8613	ENSG00000162407
SCCPDH	NA	SCCPDH	saccharopine dehydrogenase (putative)	51097	ENSG00000143653
TBPL1	NA	TBPL1	TBP-like 1	9519	ENSG00000028839
ACLY	NA	ACLY	ATP citrate lyase	47	ENSG00000131473
NUP62	NA	NUP62	nucleoporin 62kDa	23636	ENSG00000213024
TBR1	NA	TBR1	T-box, brain, 1	10716	ENSG00000136535
PLD1	NA	PLD1	phospholipase D1, phosphatidylcholine-specific	5337	ENSG00000075651
PTP4A2	NA	PTP4A2	protein tyrosine phosphatase type IVA, member 2	8073	ENSG00000184007
HOOK1	NA	HOOK1	hook homolog 1 (Drosophila)	51361	ENSG00000134709
MAP2K4	NA	MAP2K4	mitogen-activated protein kinase kinase 4	6416	ENSG00000065559
PKD1	NA	PKD1	polycystic kidney disease 1 (autosomal dominant)	5310	ENSG00000008710
SORBS1	NA	SORBS1	sorbin and SH3 domain containing 1	10580	ENSG00000095637
CORO7	NA	CORO7	coronin 7	79585	ENSG00000262246
AMOTL1	NA	AMOTL1	angiomotin like 1	154810	ENSG00000166025
CHERP	NA	CHERP	calcium homeostasis endoplasmic reticulum protein	10523	ENSG00000085872
NDRG1	NA	NDRG1	N-myc downstream regulated 1	10397	ENSG00000104419
HSF1	NA	HSF1	heat shock transcription factor 1	3297	ENSG00000185122
ZFYVE21	NA	ZFYVE21	zinc finger, FYVE domain containing 21	79038	ENSG00000100711
TRIM27	NA	TRIM27	tripartite motif containing 27	5987	ENSG00000204713
KDM1A	NA	KDM1A	lysine (K)-specific demethylase 1A	23028	ENSG00000004487
ZFYVE9	NA	ZFYVE9	zinc finger, FYVE domain containing 9	9372	ENSG00000157077
PUS3	NA	PUS3	pseudouridylate synthase 3	83480	ENSG00000110060
SPTBN1	NA	SPTBN1	spectrin, beta, non-erythrocytic 1	6711	ENSG00000115306
ASCL2	NA	ASCL2	achaete-scute complex homolog 2 (Drosophila)	430	ENSG00000183734
STEAP3	NA	STEAP3	STEAP family member 3, metalloreductase	55240	ENSG00000115107
PROS1	NA	PROS1	protein S (alpha)	5627	ENSG00000184500
ARL4D	NA	ARL4D	ADP-ribosylation factor-like 4D	379	ENSG00000175906
MYT1	NA	MYT1	myelin transcription factor 1	4661	ENSG00000196132
MLL	NA	MLL	myeloid/lymphoid or mixed-lineage leukemia (trithorax homolog, Drosophila)	4297	ENSG00000118058
CDX1	NA	CDX1	caudal type homeobox 1	1044	ENSG00000113722
MAML3	NA	MAML3	mastermind-like 3 (Drosophila)	55534	ENSG00000196782
TAT	NA	TAT	tyrosine aminotransferase	6898	ENSG00000198650
RARA	NA	RARA	retinoic acid receptor, alpha	5914	ENSG00000131759
THRSP	NA	THRSP	thyroid hormone responsive	7069	ENSG00000151365
B3GALT1	NA	B3GALT1	UDP-Gal:betaGlcNAc beta 1,3-galactosyltransferase, polypeptide 1	8708	ENSG00000172318
MTIF2	NA	MTIF2	mitochondrial translational initiation factor 2	4528	ENSG00000085760
CYB5R2	NA	CYB5R2	cytochrome b5 reductase 2	51700	ENSG00000166394
ZNF653	NA	ZNF653	zinc finger protein 653	115950	ENSG00000161914
SEBOX	NA	SEBOX	SEBOX homeobox	645832	ENSG00000109072
ECT2	NA	ECT2	epithelial cell transforming sequence 2 oncogene	1894	ENSG00000114346
LMBRD1	NA	LMBRD1	LMBR1 domain containing 1	55788	ENSG00000168216
OGDH	NA	OGDH	oxoglutarate (alpha-ketoglutarate) dehydrogenase (lipoamide)	4967	ENSG00000105953
CD14	NA	CD14	CD14 molecule	929	ENSG00000170458
SLC35D1	NA	SLC35D1	solute carrier family 35 (UDP-glucuronic acid/UDP-N-acetylgalactosamine dual transporter), member D1	23169	ENSG00000116704
DAG1	NA	DAG1	dystroglycan 1 (dystrophin-associated glycoprotein 1)	1605	ENSG00000173402
PHF20	NA	PHF20	PHD finger protein 20	51230	ENSG00000025293
ACO2	NA	ACO2	aconitase 2, mitochondrial	50	ENSG00000100412
RUVBL1	NA	RUVBL1	RuvB-like 1 (E. coli)	8607	ENSG00000175792
GCK	NA	GCK	glucokinase (hexokinase 4)	2645	ENSG00000106633
DHRS9	NA	DHRS9	dehydrogenase/reductase (SDR family) member 9	10170	ENSG00000073737
GLS2	NA	GLS2	glutaminase 2 (liver, mitochondrial)	27165	ENSG00000135423
HOXA3	NA	HOXA3	homeobox A3	3200	ENSG00000105997
KLF15	NA	KLF15	Kruppel-like factor 15	28999	ENSG00000163884
INTS10	NA	INTS10	integrator complex subunit 10	55174	ENSG00000104613
ALDOB	NA	ALDOB	aldolase B, fructose-bisphosphate	229	ENSG00000136872
EEF1E1	NA	EEF1E1	eukaryotic translation elongation factor 1 epsilon 1	9521	ENSG00000124802
ANKFY1	NA	ANKFY1	ankyrin repeat and FYVE domain containing 1	51479	ENSG00000185722
ANXA6	NA	ANXA6	annexin A6	309	ENSG00000197043
MACC1	NA	MACC1	metastasis associated in colon cancer 1	346389	ENSG00000183742
IPO5	NA	IPO5	importin 5	3843	ENSG00000065150
MKL1	NA	MKL1	megakaryoblastic leukemia (translocation) 1	57591	ENSG00000196588
CTSZ	NA	CTSZ	cathepsin Z	1522	ENSG00000101160
MON2	NA	MON2	MON2 homolog (S. cerevisiae)	23041	ENSG00000061987
USP30	NA	USP30	ubiquitin specific peptidase 30	84749	ENSG00000135093
MBNL1	NA	MBNL1	muscleblind-like splicing regulator 1	4154	ENSG00000152601
FOXO3	NA	FOXO3	forkhead box O3	2309	ENSG00000118689
HMGXB4	NA	HMGXB4	HMG box domain containing 4	10042	ENSG00000100281
WWP2	NA	WWP2	WW domain containing E3 ubiquitin protein ligase 2	11060	ENSG00000198373
PIP5K1C	NA	PIP5K1C	phosphatidylinositol-4-phosphate 5-kinase, type I, gamma	23396	ENSG00000186111
PITPNM2	NA	PITPNM2	phosphatidylinositol transfer protein, membrane-associated 2	57605	ENSG00000090975
LLGL2	NA	LLGL2	lethal giant larvae homolog 2 (Drosophila)	3993	ENSG00000073350
USP3	NA	USP3	ubiquitin specific peptidase 3	9960	ENSG00000140455
QDPR	NA	QDPR	quinoid dihydropteridine reductase	5860	ENSG00000151552
OXT	NA	OXT	oxytocin, prepropeptide	5020	ENSG00000101405
HMGCL	NA	HMGCL	3-hydroxymethyl-3-methylglutaryl-CoA lyase	3155	ENSG00000117305
DBT	NA	DBT	dihydrolipoamide branched chain transacylase E2	1629	ENSG00000137992
CAMK2G	NA	CAMK2G	calcium/calmodulin-dependent protein kinase II gamma	818	ENSG00000148660
PCSK6	NA	PCSK6	proprotein convertase subtilisin/kexin type 6	5046	ENSG00000140479
CRAMP1L	NA	CRAMP1L	Crm, cramped-like (Drosophila)	57585	ENSG00000007545
PARP9	NA	PARP9	poly (ADP-ribose) polymerase family, member 9	83666	ENSG00000138496
TPST2	NA	TPST2	tyrosylprotein sulfotransferase 2	8459	ENSG00000128294
BRD3	NA	BRD3	bromodomain containing 3	8019	ENSG00000169925
LCK	NA	LCK	lymphocyte-specific protein tyrosine kinase	3932	ENSG00000182866
FOXN3	NA	FOXN3	forkhead box N3	1112	ENSG00000053254
TEAD1	NA	TEAD1	TEA domain family member 1 (SV40 transcriptional enhancer factor)	7003	ENSG00000187079
SOX10	NA	SOX10	SRY (sex determining region Y)-box 10	6663	ENSG00000100146
GGH	NA	GGH	gamma-glutamyl hydrolase (conjugase, folylpolygammaglutamyl hydrolase)	8836	ENSG00000137563
FAM50B	NA	FAM50B	family with sequence similarity 50, member B	26240	ENSG00000145945
FNDC5	NA	FNDC5	fibronectin type III domain containing 5	252995	ENSG00000160097
SYMPK	NA	SYMPK	symplekin	8189	ENSG00000125755
MT1G	NA	MT1G	metallothionein 1G	4495	ENSG00000125144
IFT80	NA	IFT80	intraflagellar transport 80 homolog (Chlamydomonas)	57560	ENSG00000248710,ENSG00000068885
RERE	NA	RERE	arginine-glutamic acid dipeptide (RE) repeats	473	ENSG00000142599
FGR	NA	FGR	Gardner-Rasheed feline sarcoma viral (v-fgr) oncogene homolog	2268	ENSG00000000938
POLE	NA	POLE	polymerase (DNA directed), epsilon, catalytic subunit	5426	ENSG00000177084
ALB	NA	ALB	albumin	213	ENSG00000163631
AKT3	NA	AKT3	v-akt murine thymoma viral oncogene homolog 3 (protein kinase B, gamma)	10000	ENSG00000117020
TADA2B	NA	TADA2B	transcriptional adaptor 2B	93624	ENSG00000173011
MSH3	NA	MSH3	mutS homolog 3 (E. coli)	4437	ENSG00000113318
MCC	NA	MCC	mutated in colorectal cancers	4163	ENSG00000171444
NFIC	NA	NFIC	nuclear factor I/C (CCAAT-binding transcription factor)	4782	ENSG00000141905
PAX3	NA	PAX3	paired box 3	5077	ENSG00000135903
FZD5	NA	FZD5	frizzled family receptor 5	7855	ENSG00000163251
STRN3	NA	STRN3	striatin, calmodulin binding protein 3	29966	ENSG00000196792
STX11	NA	STX11	syntaxin 11	8676	ENSG00000135604
BTRC	NA	BTRC	beta-transducin repeat containing E3 ubiquitin protein ligase	8945	ENSG00000166167
cellular component	membrane-bounded organelle	GO:0043227
C=9598;O=189;E=162.66;R=1.16;rawP=0.0009;adjP=0.0094
LAMP1	NA	LAMP1	lysosomal-associated membrane protein 1	3916	ENSG00000185896
ACSL1	NA	ACSL1	acyl-CoA synthetase long-chain family member 1	2180	ENSG00000151726
TMC8	NA	TMC8	transmembrane channel-like 8	147138	ENSG00000167895
KDM4A	NA	KDM4A	lysine (K)-specific demethylase 4A	9682	ENSG00000066135
POLR1A	NA	POLR1A	polymerase (RNA) I polypeptide A, 194kDa	25885	ENSG00000068654
PHRF1	NA	PHRF1	PHD and ring finger domains 1	57661	ENSG00000070047
SLC2A4RG	NA	SLC2A4RG	SLC2A4 regulator	56731	ENSG00000125520
RXRA	NA	RXRA	retinoid X receptor, alpha	6256	ENSG00000186350
ABCB11	NA	ABCB11	ATP-binding cassette, sub-family B (MDR/TAP), member 11	8647	ENSG00000073734
TAP1	NA	TAP1	transporter 1, ATP-binding cassette, sub-family B (MDR/TAP)	6890	ENSG00000168394
NLK	NA	NLK	nemo-like kinase	51701	ENSG00000087095
NDRG2	NA	NDRG2	NDRG family member 2	57447	ENSG00000165795
ASS1	NA	ASS1	argininosuccinate synthase 1	445	ENSG00000130707
VARS2	NA	VARS2	valyl-tRNA synthetase 2, mitochondrial (putative)	57176	ENSG00000137411
EXT1	NA	EXT1	exostosin 1	2131	ENSG00000182197
GTF2H5	NA	GTF2H5	general transcription factor IIH, polypeptide 5	404672	ENSG00000185068
IGFALS	NA	IGFALS	insulin-like growth factor binding protein, acid labile subunit	3483	ENSG00000099769
FBXO22	NA	FBXO22	F-box protein 22	26263	ENSG00000167196
PSMB8	NA	PSMB8	proteasome (prosome, macropain) subunit, beta type, 8 (large multifunctional peptidase 7)	5696	ENSG00000204264
RGS12	NA	RGS12	regulator of G-protein signaling 12	6002	ENSG00000159788
HOXA4	NA	HOXA4	homeobox A4	3201	ENSG00000197576
ZFHX3	NA	ZFHX3	zinc finger homeobox 3	463	ENSG00000140836
METTL7A	NA	METTL7A	methyltransferase like 7A	25840	ENSG00000185432
GOT2	NA	GOT2	glutamic-oxaloacetic transaminase 2, mitochondrial (aspartate aminotransferase 2)	2806	ENSG00000125166
RABGAP1L	NA	RABGAP1L	RAB GTPase activating protein 1-like	9910	ENSG00000152061
MGRN1	NA	MGRN1	mahogunin ring finger 1, E3 ubiquitin protein ligase	23295	ENSG00000102858
DUSP10	NA	DUSP10	dual specificity phosphatase 10	11221	ENSG00000143507
WIZ	NA	WIZ	widely interspaced zinc finger motifs	58525	ENSG00000011451
ME1	NA	ME1	malic enzyme 1, NADP(+)-dependent, cytosolic	4199	ENSG00000065833
DLD	NA	DLD	dihydrolipoamide dehydrogenase	1738	ENSG00000091140
CYP1B1	NA	CYP1B1	cytochrome P450, family 1, subfamily B, polypeptide 1	1545	ENSG00000138061
PCSK9	NA	PCSK9	proprotein convertase subtilisin/kexin type 9	255738	ENSG00000169174
ZGPAT	NA	ZGPAT	zinc finger, CCCH-type with G patch domain	84619	ENSG00000197114
DEAF1	NA	DEAF1	deformed epidermal autoregulatory factor 1 (Drosophila)	10522	ENSG00000177030
TNNI2	NA	TNNI2	troponin I type 2 (skeletal, fast)	7136	ENSG00000130598
CXXC5	NA	CXXC5	CXXC finger protein 5	51523	ENSG00000171604
MEIS2	NA	MEIS2	Meis homeobox 2	4212	ENSG00000134138
PRDM10	NA	PRDM10	PR domain containing 10	56980	ENSG00000170325
PPARG	NA	PPARG	peroxisome proliferator-activated receptor gamma	5468	ENSG00000132170
LRBA	NA	LRBA	LPS-responsive vesicle trafficking, beach and anchor containing	987	ENSG00000198589
NFE2L1	NA	NFE2L1	nuclear factor (erythroid-derived 2)-like 1	4779	ENSG00000082641
CBX6	NA	CBX6	chromobox homolog 6	23466	ENSG00000183741
CUX1	NA	CUX1	cut-like homeobox 1	1523	ENSG00000257923
PROX1	NA	PROX1	prospero homeobox 1	5629	ENSG00000117707
ESRP2	NA	ESRP2	epithelial splicing regulatory protein 2	80004	ENSG00000103067
SERGEF	NA	SERGEF	secretion regulating guanine nucleotide exchange factor	26297	ENSG00000129158
MGST1	NA	MGST1	microsomal glutathione S-transferase 1	4257	ENSG00000008394
PLEKHF2	NA	PLEKHF2	pleckstrin homology domain containing, family F (with FYVE domain) member 2	79666	ENSG00000175895
MYO18A	NA	MYO18A	myosin XVIIIA	399687	ENSG00000196535
STAP2	NA	STAP2	signal transducing adaptor family member 2	55620	ENSG00000178078
ZNF664	NA	ZNF664	zinc finger protein 664	144348	ENSG00000179195
MTCH2	NA	MTCH2	mitochondrial carrier 2	23788	ENSG00000109919
LIMD1	NA	LIMD1	LIM domains containing 1	8994	ENSG00000144791
OXNAD1	NA	OXNAD1	oxidoreductase NAD-binding domain containing 1	92106	ENSG00000154814
TMEM192	NA	TMEM192	transmembrane protein 192	201931	ENSG00000170088
GPRC5C	NA	GPRC5C	G protein-coupled receptor, family C, group 5, member C	55890	ENSG00000170412
STK19	NA	STK19	serine/threonine kinase 19	8859	ENSG00000204344
SEC24D	NA	SEC24D	SEC24 family, member D (S. cerevisiae)	9871	ENSG00000150961
NUAK1	NA	NUAK1	NUAK family, SNF1-like kinase, 1	9891	ENSG00000074590
LARS2	NA	LARS2	leucyl-tRNA synthetase 2, mitochondrial	23395	ENSG00000011376
UGT1A10	NA	UGT1A10	UDP glucuronosyltransferase 1 family, polypeptide A10	54575	ENSG00000242515
PHOX2A	NA	PHOX2A	paired-like homeobox 2a	401	ENSG00000165462
TRH	NA	TRH	thyrotropin-releasing hormone	7200	ENSG00000170893
BBS9	NA	BBS9	Bardet-Biedl syndrome 9	27241	ENSG00000122507
CLIC3	NA	CLIC3	chloride intracellular channel 3	9022	ENSG00000169583
TJP2	NA	TJP2	tight junction protein 2	9414	ENSG00000119139
HIST1H1A	NA	HIST1H1A	histone cluster 1, H1a	3024	ENSG00000124610
LSM5	NA	LSM5	LSM5 homolog, U6 small nuclear RNA associated (S. cerevisiae)	23658	ENSG00000106355
SNX18	NA	SNX18	sorting nexin 18	112574	ENSG00000178996
AGL	NA	AGL	amylo-alpha-1, 6-glucosidase, 4-alpha-glucanotransferase	178	ENSG00000162688
OCIAD2	NA	OCIAD2	OCIA domain containing 2	132299	ENSG00000145247
FADS1	NA	FADS1	fatty acid desaturase 1	3992	ENSG00000149485
IGF2R	NA	IGF2R	insulin-like growth factor 2 receptor	3482	ENSG00000197081
CYP2D6	NA	CYP2D6	cytochrome P450, family 2, subfamily D, polypeptide 6	1565	ENSG00000100197
CREG1	NA	CREG1	cellular repressor of E1A-stimulated genes 1	8804	ENSG00000143162
PSMA1	NA	PSMA1	proteasome (prosome, macropain) subunit, alpha type, 1	5682	ENSG00000256206,ENSG00000129084
SORBS2	NA	SORBS2	sorbin and SH3 domain containing 2	8470	ENSG00000154556
SFXN5	NA	SFXN5	sideroflexin 5	94097	ENSG00000144040
ABCF1	NA	ABCF1	ATP-binding cassette, sub-family F (GCN20), member 1	23	ENSG00000204574
EGFR	NA	EGFR	epidermal growth factor receptor	1956	ENSG00000146648
BAIAP2	NA	BAIAP2	BAI1-associated protein 2	10458	ENSG00000175866
SCARB2	NA	SCARB2	scavenger receptor class B, member 2	950	ENSG00000138760
PRKAG2	NA	PRKAG2	protein kinase, AMP-activated, gamma 2 non-catalytic subunit	51422	ENSG00000106617
PPAP2B	NA	PPAP2B	phosphatidic acid phosphatase type 2B	8613	ENSG00000162407
SCCPDH	NA	SCCPDH	saccharopine dehydrogenase (putative)	51097	ENSG00000143653
TBPL1	NA	TBPL1	TBP-like 1	9519	ENSG00000028839
ACLY	NA	ACLY	ATP citrate lyase	47	ENSG00000131473
NUP62	NA	NUP62	nucleoporin 62kDa	23636	ENSG00000213024
TBR1	NA	TBR1	T-box, brain, 1	10716	ENSG00000136535
PLD1	NA	PLD1	phospholipase D1, phosphatidylcholine-specific	5337	ENSG00000075651
PTP4A2	NA	PTP4A2	protein tyrosine phosphatase type IVA, member 2	8073	ENSG00000184007
HOOK1	NA	HOOK1	hook homolog 1 (Drosophila)	51361	ENSG00000134709
MAP2K4	NA	MAP2K4	mitogen-activated protein kinase kinase 4	6416	ENSG00000065559
PKD1	NA	PKD1	polycystic kidney disease 1 (autosomal dominant)	5310	ENSG00000008710
SORBS1	NA	SORBS1	sorbin and SH3 domain containing 1	10580	ENSG00000095637
CORO7	NA	CORO7	coronin 7	79585	ENSG00000262246
AMOTL1	NA	AMOTL1	angiomotin like 1	154810	ENSG00000166025
CHERP	NA	CHERP	calcium homeostasis endoplasmic reticulum protein	10523	ENSG00000085872
NDRG1	NA	NDRG1	N-myc downstream regulated 1	10397	ENSG00000104419
HSF1	NA	HSF1	heat shock transcription factor 1	3297	ENSG00000185122
ZFYVE21	NA	ZFYVE21	zinc finger, FYVE domain containing 21	79038	ENSG00000100711
TRIM27	NA	TRIM27	tripartite motif containing 27	5987	ENSG00000204713
KDM1A	NA	KDM1A	lysine (K)-specific demethylase 1A	23028	ENSG00000004487
ZFYVE9	NA	ZFYVE9	zinc finger, FYVE domain containing 9	9372	ENSG00000157077
PUS3	NA	PUS3	pseudouridylate synthase 3	83480	ENSG00000110060
SPTBN1	NA	SPTBN1	spectrin, beta, non-erythrocytic 1	6711	ENSG00000115306
ASCL2	NA	ASCL2	achaete-scute complex homolog 2 (Drosophila)	430	ENSG00000183734
STEAP3	NA	STEAP3	STEAP family member 3, metalloreductase	55240	ENSG00000115107
PROS1	NA	PROS1	protein S (alpha)	5627	ENSG00000184500
ARL4D	NA	ARL4D	ADP-ribosylation factor-like 4D	379	ENSG00000175906
MYT1	NA	MYT1	myelin transcription factor 1	4661	ENSG00000196132
MLL	NA	MLL	myeloid/lymphoid or mixed-lineage leukemia (trithorax homolog, Drosophila)	4297	ENSG00000118058
CDX1	NA	CDX1	caudal type homeobox 1	1044	ENSG00000113722
MAML3	NA	MAML3	mastermind-like 3 (Drosophila)	55534	ENSG00000196782
TAT	NA	TAT	tyrosine aminotransferase	6898	ENSG00000198650
RARA	NA	RARA	retinoic acid receptor, alpha	5914	ENSG00000131759
THRSP	NA	THRSP	thyroid hormone responsive	7069	ENSG00000151365
B3GALT1	NA	B3GALT1	UDP-Gal:betaGlcNAc beta 1,3-galactosyltransferase, polypeptide 1	8708	ENSG00000172318
MTIF2	NA	MTIF2	mitochondrial translational initiation factor 2	4528	ENSG00000085760
CYB5R2	NA	CYB5R2	cytochrome b5 reductase 2	51700	ENSG00000166394
ZNF653	NA	ZNF653	zinc finger protein 653	115950	ENSG00000161914
SEBOX	NA	SEBOX	SEBOX homeobox	645832	ENSG00000109072
ECT2	NA	ECT2	epithelial cell transforming sequence 2 oncogene	1894	ENSG00000114346
LMBRD1	NA	LMBRD1	LMBR1 domain containing 1	55788	ENSG00000168216
OGDH	NA	OGDH	oxoglutarate (alpha-ketoglutarate) dehydrogenase (lipoamide)	4967	ENSG00000105953
CD14	NA	CD14	CD14 molecule	929	ENSG00000170458
SLC35D1	NA	SLC35D1	solute carrier family 35 (UDP-glucuronic acid/UDP-N-acetylgalactosamine dual transporter), member D1	23169	ENSG00000116704
DAG1	NA	DAG1	dystroglycan 1 (dystrophin-associated glycoprotein 1)	1605	ENSG00000173402
PHF20	NA	PHF20	PHD finger protein 20	51230	ENSG00000025293
ACO2	NA	ACO2	aconitase 2, mitochondrial	50	ENSG00000100412
RUVBL1	NA	RUVBL1	RuvB-like 1 (E. coli)	8607	ENSG00000175792
GCK	NA	GCK	glucokinase (hexokinase 4)	2645	ENSG00000106633
DHRS9	NA	DHRS9	dehydrogenase/reductase (SDR family) member 9	10170	ENSG00000073737
GLS2	NA	GLS2	glutaminase 2 (liver, mitochondrial)	27165	ENSG00000135423
HOXA3	NA	HOXA3	homeobox A3	3200	ENSG00000105997
KLF15	NA	KLF15	Kruppel-like factor 15	28999	ENSG00000163884
INTS10	NA	INTS10	integrator complex subunit 10	55174	ENSG00000104613
ALDOB	NA	ALDOB	aldolase B, fructose-bisphosphate	229	ENSG00000136872
EEF1E1	NA	EEF1E1	eukaryotic translation elongation factor 1 epsilon 1	9521	ENSG00000124802
ANKFY1	NA	ANKFY1	ankyrin repeat and FYVE domain containing 1	51479	ENSG00000185722
ANXA6	NA	ANXA6	annexin A6	309	ENSG00000197043
MACC1	NA	MACC1	metastasis associated in colon cancer 1	346389	ENSG00000183742
IPO5	NA	IPO5	importin 5	3843	ENSG00000065150
MKL1	NA	MKL1	megakaryoblastic leukemia (translocation) 1	57591	ENSG00000196588
CTSZ	NA	CTSZ	cathepsin Z	1522	ENSG00000101160
MON2	NA	MON2	MON2 homolog (S. cerevisiae)	23041	ENSG00000061987
USP30	NA	USP30	ubiquitin specific peptidase 30	84749	ENSG00000135093
MBNL1	NA	MBNL1	muscleblind-like splicing regulator 1	4154	ENSG00000152601
FOXO3	NA	FOXO3	forkhead box O3	2309	ENSG00000118689
HMGXB4	NA	HMGXB4	HMG box domain containing 4	10042	ENSG00000100281
WWP2	NA	WWP2	WW domain containing E3 ubiquitin protein ligase 2	11060	ENSG00000198373
PIP5K1C	NA	PIP5K1C	phosphatidylinositol-4-phosphate 5-kinase, type I, gamma	23396	ENSG00000186111
PITPNM2	NA	PITPNM2	phosphatidylinositol transfer protein, membrane-associated 2	57605	ENSG00000090975
LLGL2	NA	LLGL2	lethal giant larvae homolog 2 (Drosophila)	3993	ENSG00000073350
USP3	NA	USP3	ubiquitin specific peptidase 3	9960	ENSG00000140455
QDPR	NA	QDPR	quinoid dihydropteridine reductase	5860	ENSG00000151552
OXT	NA	OXT	oxytocin, prepropeptide	5020	ENSG00000101405
HMGCL	NA	HMGCL	3-hydroxymethyl-3-methylglutaryl-CoA lyase	3155	ENSG00000117305
DBT	NA	DBT	dihydrolipoamide branched chain transacylase E2	1629	ENSG00000137992
CAMK2G	NA	CAMK2G	calcium/calmodulin-dependent protein kinase II gamma	818	ENSG00000148660
PCSK6	NA	PCSK6	proprotein convertase subtilisin/kexin type 6	5046	ENSG00000140479
CRAMP1L	NA	CRAMP1L	Crm, cramped-like (Drosophila)	57585	ENSG00000007545
PARP9	NA	PARP9	poly (ADP-ribose) polymerase family, member 9	83666	ENSG00000138496
TPST2	NA	TPST2	tyrosylprotein sulfotransferase 2	8459	ENSG00000128294
BRD3	NA	BRD3	bromodomain containing 3	8019	ENSG00000169925
LCK	NA	LCK	lymphocyte-specific protein tyrosine kinase	3932	ENSG00000182866
FOXN3	NA	FOXN3	forkhead box N3	1112	ENSG00000053254
TEAD1	NA	TEAD1	TEA domain family member 1 (SV40 transcriptional enhancer factor)	7003	ENSG00000187079
SOX10	NA	SOX10	SRY (sex determining region Y)-box 10	6663	ENSG00000100146
GGH	NA	GGH	gamma-glutamyl hydrolase (conjugase, folylpolygammaglutamyl hydrolase)	8836	ENSG00000137563
FAM50B	NA	FAM50B	family with sequence similarity 50, member B	26240	ENSG00000145945
FNDC5	NA	FNDC5	fibronectin type III domain containing 5	252995	ENSG00000160097
SYMPK	NA	SYMPK	symplekin	8189	ENSG00000125755
MT1G	NA	MT1G	metallothionein 1G	4495	ENSG00000125144
IFT80	NA	IFT80	intraflagellar transport 80 homolog (Chlamydomonas)	57560	ENSG00000248710,ENSG00000068885
RERE	NA	RERE	arginine-glutamic acid dipeptide (RE) repeats	473	ENSG00000142599
FGR	NA	FGR	Gardner-Rasheed feline sarcoma viral (v-fgr) oncogene homolog	2268	ENSG00000000938
POLE	NA	POLE	polymerase (DNA directed), epsilon, catalytic subunit	5426	ENSG00000177084
ALB	NA	ALB	albumin	213	ENSG00000163631
AKT3	NA	AKT3	v-akt murine thymoma viral oncogene homolog 3 (protein kinase B, gamma)	10000	ENSG00000117020
TADA2B	NA	TADA2B	transcriptional adaptor 2B	93624	ENSG00000173011
MSH3	NA	MSH3	mutS homolog 3 (E. coli)	4437	ENSG00000113318
MCC	NA	MCC	mutated in colorectal cancers	4163	ENSG00000171444
NFIC	NA	NFIC	nuclear factor I/C (CCAAT-binding transcription factor)	4782	ENSG00000141905
PAX3	NA	PAX3	paired box 3	5077	ENSG00000135903
FZD5	NA	FZD5	frizzled family receptor 5	7855	ENSG00000163251
STRN3	NA	STRN3	striatin, calmodulin binding protein 3	29966	ENSG00000196792
STX11	NA	STX11	syntaxin 11	8676	ENSG00000135604
BTRC	NA	BTRC	beta-transducin repeat containing E3 ubiquitin protein ligase	8945	ENSG00000166167
cellular component	cytosol	GO:0005829
C=2372;O=59;E=40.20;R=1.47;rawP=0.0014;adjP=0.0125
CARS	NA	CARS	cysteinyl-tRNA synthetase	833	ENSG00000110619
ARHGAP26	NA	ARHGAP26	Rho GTPase activating protein 26	23092	ENSG00000145819
SORBS1	NA	SORBS1	sorbin and SH3 domain containing 1	10580	ENSG00000095637
CORO7	NA	CORO7	coronin 7	79585	ENSG00000262246
NNMT	NA	NNMT	nicotinamide N-methyltransferase	4837	ENSG00000166741
AMOTL1	NA	AMOTL1	angiomotin like 1	154810	ENSG00000166025
UGP2	NA	UGP2	UDP-glucose pyrophosphorylase 2	7360	ENSG00000169764
SEC24D	NA	SEC24D	SEC24 family, member D (S. cerevisiae)	9871	ENSG00000150961
NDRG1	NA	NDRG1	N-myc downstream regulated 1	10397	ENSG00000104419
GNE	NA	GNE	glucosamine (UDP-N-acetyl)-2-epimerase/N-acetylmannosamine kinase	10020	ENSG00000159921
HAL	NA	HAL	histidine ammonia-lyase	3034	ENSG00000084110
TAP1	NA	TAP1	transporter 1, ATP-binding cassette, sub-family B (MDR/TAP)	6890	ENSG00000168394
NDRG2	NA	NDRG2	NDRG family member 2	57447	ENSG00000165795
ASS1	NA	ASS1	argininosuccinate synthase 1	445	ENSG00000130707
ARG1	NA	ARG1	arginase, liver	383	ENSG00000118520
ADSSL1	NA	ADSSL1	adenylosuccinate synthase like 1	122622	ENSG00000185100
FOXO3	NA	FOXO3	forkhead box O3	2309	ENSG00000118689
NAMPT	NA	NAMPT	nicotinamide phosphoribosyltransferase	10135	ENSG00000105835
PIP5K1C	NA	PIP5K1C	phosphatidylinositol-4-phosphate 5-kinase, type I, gamma	23396	ENSG00000186111
TJP2	NA	TJP2	tight junction protein 2	9414	ENSG00000119139
PSMB8	NA	PSMB8	proteasome (prosome, macropain) subunit, beta type, 8 (large multifunctional peptidase 7)	5696	ENSG00000204264
LSM5	NA	LSM5	LSM5 homolog, U6 small nuclear RNA associated (S. cerevisiae)	23658	ENSG00000106355
SULT1A1	NA	SULT1A1	sulfotransferase family, cytosolic, 1A, phenol-preferring, member 1	6817	ENSG00000196502
SPTBN1	NA	SPTBN1	spectrin, beta, non-erythrocytic 1	6711	ENSG00000115306
QDPR	NA	QDPR	quinoid dihydropteridine reductase	5860	ENSG00000151552
MGRN1	NA	MGRN1	mahogunin ring finger 1, E3 ubiquitin protein ligase	23295	ENSG00000102858
DIXDC1	NA	DIXDC1	DIX domain containing 1	85458	ENSG00000150764
ME1	NA	ME1	malic enzyme 1, NADP(+)-dependent, cytosolic	4199	ENSG00000065833
DPYD	NA	DPYD	dihydropyrimidine dehydrogenase	1806	ENSG00000188641
AGL	NA	AGL	amylo-alpha-1, 6-glucosidase, 4-alpha-glucanotransferase	178	ENSG00000162688
CAMK2G	NA	CAMK2G	calcium/calmodulin-dependent protein kinase II gamma	818	ENSG00000148660
FARP2	NA	FARP2	FERM, RhoGEF and pleckstrin domain protein 2	9855	ENSG00000006607
PARP9	NA	PARP9	poly (ADP-ribose) polymerase family, member 9	83666	ENSG00000138496
TAT	NA	TAT	tyrosine aminotransferase	6898	ENSG00000198650
TNNI2	NA	TNNI2	troponin I type 2 (skeletal, fast)	7136	ENSG00000130598
THRSP	NA	THRSP	thyroid hormone responsive	7069	ENSG00000151365
PPARG	NA	PPARG	peroxisome proliferator-activated receptor gamma	5468	ENSG00000132170
LCK	NA	LCK	lymphocyte-specific protein tyrosine kinase	3932	ENSG00000182866
CUX1	NA	CUX1	cut-like homeobox 1	1523	ENSG00000257923
CDA	NA	CDA	cytidine deaminase	978	ENSG00000158825
ECT2	NA	ECT2	epithelial cell transforming sequence 2 oncogene	1894	ENSG00000114346
PSMA1	NA	PSMA1	proteasome (prosome, macropain) subunit, alpha type, 1	5682	ENSG00000256206,ENSG00000129084
GGH	NA	GGH	gamma-glutamyl hydrolase (conjugase, folylpolygammaglutamyl hydrolase)	8836	ENSG00000137563
DCTD	NA	DCTD	dCMP deaminase	1635	ENSG00000129187
BLNK	NA	BLNK	B-cell linker	29760	ENSG00000095585
BAIAP2	NA	BAIAP2	BAI1-associated protein 2	10458	ENSG00000175866
GFAP	NA	GFAP	glial fibrillary acidic protein	2670	ENSG00000131095
PRKAG2	NA	PRKAG2	protein kinase, AMP-activated, gamma 2 non-catalytic subunit	51422	ENSG00000106617
FGR	NA	FGR	Gardner-Rasheed feline sarcoma viral (v-fgr) oncogene homolog	2268	ENSG00000000938
GCK	NA	GCK	glucokinase (hexokinase 4)	2645	ENSG00000106633
TDO2	NA	TDO2	tryptophan 2,3-dioxygenase	6999	ENSG00000151790
AKR7A3	NA	AKR7A3	aldo-keto reductase family 7, member A3 (aflatoxin aldehyde reductase)	22977	ENSG00000162482
ACLY	NA	ACLY	ATP citrate lyase	47	ENSG00000131473
ALDOB	NA	ALDOB	aldolase B, fructose-bisphosphate	229	ENSG00000136872
EEF1E1	NA	EEF1E1	eukaryotic translation elongation factor 1 epsilon 1	9521	ENSG00000124802
MAP2K4	NA	MAP2K4	mitogen-activated protein kinase kinase 4	6416	ENSG00000065559
OAZ1	NA	OAZ1	ornithine decarboxylase antizyme 1	4946	ENSG00000104904
NADK	NA	NADK	NAD kinase	65220	ENSG00000008130
BTRC	NA	BTRC	beta-transducin repeat containing E3 ubiquitin protein ligase	8945	ENSG00000166167
cellular component	cell-cell junction	GO:0005911
C=288;O=13;E=4.88;R=2.66;rawP=0.0013;adjP=0.0125
TJP2	NA	TJP2	tight junction protein 2	9414	ENSG00000119139
SORBS1	NA	SORBS1	sorbin and SH3 domain containing 1	10580	ENSG00000095637
AMOTL1	NA	AMOTL1	angiomotin like 1	154810	ENSG00000166025
FRMD4A	NA	FRMD4A	FERM domain containing 4A	55691	ENSG00000151474
NDRG1	NA	NDRG1	N-myc downstream regulated 1	10397	ENSG00000104419
ABCB11	NA	ABCB11	ATP-binding cassette, sub-family B (MDR/TAP), member 11	8647	ENSG00000073734
ECT2	NA	ECT2	epithelial cell transforming sequence 2 oncogene	1894	ENSG00000114346
LIN7A	NA	LIN7A	lin-7 homolog A (C. elegans)	8825	ENSG00000111052
MAGI1	NA	MAGI1	membrane associated guanylate kinase, WW and PDZ domain containing 1	9223	ENSG00000151276
SYMPK	NA	SYMPK	symplekin	8189	ENSG00000125755
DAG1	NA	DAG1	dystroglycan 1 (dystrophin-associated glycoprotein 1)	1605	ENSG00000173402
SYNPO	NA	SYNPO	synaptopodin	11346	ENSG00000171992
NRAP	NA	NRAP	nebulin-related anchoring protein	4892	ENSG00000197893
cellular component	cell junction	GO:0030054
C=737;O=23;E=12.49;R=1.84;rawP=0.0037;adjP=0.0308
LIMD1	NA	LIMD1	LIM domains containing 1	8994	ENSG00000144791
ARHGAP26	NA	ARHGAP26	Rho GTPase activating protein 26	23092	ENSG00000145819
SORBS1	NA	SORBS1	sorbin and SH3 domain containing 1	10580	ENSG00000095637
AMOTL1	NA	AMOTL1	angiomotin like 1	154810	ENSG00000166025
FRMD4A	NA	FRMD4A	FERM domain containing 4A	55691	ENSG00000151474
NDRG1	NA	NDRG1	N-myc downstream regulated 1	10397	ENSG00000104419
ABCB11	NA	ABCB11	ATP-binding cassette, sub-family B (MDR/TAP), member 11	8647	ENSG00000073734
ECT2	NA	ECT2	epithelial cell transforming sequence 2 oncogene	1894	ENSG00000114346
ZFYVE21	NA	ZFYVE21	zinc finger, FYVE domain containing 21	79038	ENSG00000100711
SYMPK	NA	SYMPK	symplekin	8189	ENSG00000125755
DAG1	NA	DAG1	dystroglycan 1 (dystrophin-associated glycoprotein 1)	1605	ENSG00000173402
BAIAP2	NA	BAIAP2	BAI1-associated protein 2	10458	ENSG00000175866
NRAP	NA	NRAP	nebulin-related anchoring protein	4892	ENSG00000197893
PIP5K1C	NA	PIP5K1C	phosphatidylinositol-4-phosphate 5-kinase, type I, gamma	23396	ENSG00000186111
TJP2	NA	TJP2	tight junction protein 2	9414	ENSG00000119139
TNS3	NA	TNS3	tensin 3	64759	ENSG00000136205
PPAP2B	NA	PPAP2B	phosphatidic acid phosphatase type 2B	8613	ENSG00000162407
LIN7A	NA	LIN7A	lin-7 homolog A (C. elegans)	8825	ENSG00000111052
DIXDC1	NA	DIXDC1	DIX domain containing 1	85458	ENSG00000150764
RDX	NA	RDX	radixin	5962	ENSG00000137710
MAGI1	NA	MAGI1	membrane associated guanylate kinase, WW and PDZ domain containing 1	9223	ENSG00000151276
SYNPO	NA	SYNPO	synaptopodin	11346	ENSG00000171992
SAMD4A	NA	SAMD4A	sterile alpha motif domain containing 4A	23034	ENSG00000020577,ENSG00000262355
cellular component	intracellular part	GO:0044424
C=12237;O=227;E=207.38;R=1.09;rawP=0.0050;adjP=0.0382
ARHGAP26	NA	ARHGAP26	Rho GTPase activating protein 26	23092	ENSG00000145819
LAMP1	NA	LAMP1	lysosomal-associated membrane protein 1	3916	ENSG00000185896
ACSL1	NA	ACSL1	acyl-CoA synthetase long-chain family member 1	2180	ENSG00000151726
TMC8	NA	TMC8	transmembrane channel-like 8	147138	ENSG00000167895
KDM4A	NA	KDM4A	lysine (K)-specific demethylase 4A	9682	ENSG00000066135
POLR1A	NA	POLR1A	polymerase (RNA) I polypeptide A, 194kDa	25885	ENSG00000068654
PHRF1	NA	PHRF1	PHD and ring finger domains 1	57661	ENSG00000070047
SLC2A4RG	NA	SLC2A4RG	SLC2A4 regulator	56731	ENSG00000125520
RXRA	NA	RXRA	retinoid X receptor, alpha	6256	ENSG00000186350
ABCB11	NA	ABCB11	ATP-binding cassette, sub-family B (MDR/TAP), member 11	8647	ENSG00000073734
TAP1	NA	TAP1	transporter 1, ATP-binding cassette, sub-family B (MDR/TAP)	6890	ENSG00000168394
NLK	NA	NLK	nemo-like kinase	51701	ENSG00000087095
NDRG2	NA	NDRG2	NDRG family member 2	57447	ENSG00000165795
ASS1	NA	ASS1	argininosuccinate synthase 1	445	ENSG00000130707
VARS2	NA	VARS2	valyl-tRNA synthetase 2, mitochondrial (putative)	57176	ENSG00000137411
EXT1	NA	EXT1	exostosin 1	2131	ENSG00000182197
GTF2H5	NA	GTF2H5	general transcription factor IIH, polypeptide 5	404672	ENSG00000185068
IGFALS	NA	IGFALS	insulin-like growth factor binding protein, acid labile subunit	3483	ENSG00000099769
FBXO22	NA	FBXO22	F-box protein 22	26263	ENSG00000167196
PSMB8	NA	PSMB8	proteasome (prosome, macropain) subunit, beta type, 8 (large multifunctional peptidase 7)	5696	ENSG00000204264
RGS12	NA	RGS12	regulator of G-protein signaling 12	6002	ENSG00000159788
HOXA4	NA	HOXA4	homeobox A4	3201	ENSG00000197576
ZFHX3	NA	ZFHX3	zinc finger homeobox 3	463	ENSG00000140836
METTL7A	NA	METTL7A	methyltransferase like 7A	25840	ENSG00000185432
GOT2	NA	GOT2	glutamic-oxaloacetic transaminase 2, mitochondrial (aspartate aminotransferase 2)	2806	ENSG00000125166
RABGAP1L	NA	RABGAP1L	RAB GTPase activating protein 1-like	9910	ENSG00000152061
MGRN1	NA	MGRN1	mahogunin ring finger 1, E3 ubiquitin protein ligase	23295	ENSG00000102858
LIN7A	NA	LIN7A	lin-7 homolog A (C. elegans)	8825	ENSG00000111052
DUSP10	NA	DUSP10	dual specificity phosphatase 10	11221	ENSG00000143507
WIZ	NA	WIZ	widely interspaced zinc finger motifs	58525	ENSG00000011451
ME1	NA	ME1	malic enzyme 1, NADP(+)-dependent, cytosolic	4199	ENSG00000065833
DPYD	NA	DPYD	dihydropyrimidine dehydrogenase	1806	ENSG00000188641
DLD	NA	DLD	dihydrolipoamide dehydrogenase	1738	ENSG00000091140
CYP1B1	NA	CYP1B1	cytochrome P450, family 1, subfamily B, polypeptide 1	1545	ENSG00000138061
PCSK9	NA	PCSK9	proprotein convertase subtilisin/kexin type 9	255738	ENSG00000169174
ZGPAT	NA	ZGPAT	zinc finger, CCCH-type with G patch domain	84619	ENSG00000197114
DEAF1	NA	DEAF1	deformed epidermal autoregulatory factor 1 (Drosophila)	10522	ENSG00000177030
TNNI2	NA	TNNI2	troponin I type 2 (skeletal, fast)	7136	ENSG00000130598
CXXC5	NA	CXXC5	CXXC finger protein 5	51523	ENSG00000171604
MEIS2	NA	MEIS2	Meis homeobox 2	4212	ENSG00000134138
PRDM10	NA	PRDM10	PR domain containing 10	56980	ENSG00000170325
PPARG	NA	PPARG	peroxisome proliferator-activated receptor gamma	5468	ENSG00000132170
LRBA	NA	LRBA	LPS-responsive vesicle trafficking, beach and anchor containing	987	ENSG00000198589
NFE2L1	NA	NFE2L1	nuclear factor (erythroid-derived 2)-like 1	4779	ENSG00000082641
CBX6	NA	CBX6	chromobox homolog 6	23466	ENSG00000183741
CUX1	NA	CUX1	cut-like homeobox 1	1523	ENSG00000257923
CDA	NA	CDA	cytidine deaminase	978	ENSG00000158825
PROX1	NA	PROX1	prospero homeobox 1	5629	ENSG00000117707
ESRP2	NA	ESRP2	epithelial splicing regulatory protein 2	80004	ENSG00000103067
SERGEF	NA	SERGEF	secretion regulating guanine nucleotide exchange factor	26297	ENSG00000129158
MGST1	NA	MGST1	microsomal glutathione S-transferase 1	4257	ENSG00000008394
PLEKHF2	NA	PLEKHF2	pleckstrin homology domain containing, family F (with FYVE domain) member 2	79666	ENSG00000175895
GFAP	NA	GFAP	glial fibrillary acidic protein	2670	ENSG00000131095
MYO18A	NA	MYO18A	myosin XVIIIA	399687	ENSG00000196535
TMOD2	NA	TMOD2	tropomodulin 2 (neuronal)	29767	ENSG00000128872
MAGI1	NA	MAGI1	membrane associated guanylate kinase, WW and PDZ domain containing 1	9223	ENSG00000151276
DNHD1	NA	DNHD1	dynein heavy chain domain 1	144132	ENSG00000179532
STAP2	NA	STAP2	signal transducing adaptor family member 2	55620	ENSG00000178078
SYNPO	NA	SYNPO	synaptopodin	11346	ENSG00000171992
OAZ1	NA	OAZ1	ornithine decarboxylase antizyme 1	4946	ENSG00000104904
ZNF664	NA	ZNF664	zinc finger protein 664	144348	ENSG00000179195
MTCH2	NA	MTCH2	mitochondrial carrier 2	23788	ENSG00000109919
LIMD1	NA	LIMD1	LIM domains containing 1	8994	ENSG00000144791
CARS	NA	CARS	cysteinyl-tRNA synthetase	833	ENSG00000110619
OXNAD1	NA	OXNAD1	oxidoreductase NAD-binding domain containing 1	92106	ENSG00000154814
TMEM192	NA	TMEM192	transmembrane protein 192	201931	ENSG00000170088
GPRC5C	NA	GPRC5C	G protein-coupled receptor, family C, group 5, member C	55890	ENSG00000170412
STK19	NA	STK19	serine/threonine kinase 19	8859	ENSG00000204344
FRMD4A	NA	FRMD4A	FERM domain containing 4A	55691	ENSG00000151474
SEC24D	NA	SEC24D	SEC24 family, member D (S. cerevisiae)	9871	ENSG00000150961
UNC119B	NA	UNC119B	unc-119 homolog B (C. elegans)	84747	ENSG00000175970
NUAK1	NA	NUAK1	NUAK family, SNF1-like kinase, 1	9891	ENSG00000074590
LARS2	NA	LARS2	leucyl-tRNA synthetase 2, mitochondrial	23395	ENSG00000011376
UGT1A10	NA	UGT1A10	UDP glucuronosyltransferase 1 family, polypeptide A10	54575	ENSG00000242515
PHOX2A	NA	PHOX2A	paired-like homeobox 2a	401	ENSG00000165462
TRH	NA	TRH	thyrotropin-releasing hormone	7200	ENSG00000170893
MERTK	NA	MERTK	c-mer proto-oncogene tyrosine kinase	10461	ENSG00000153208
ADSSL1	NA	ADSSL1	adenylosuccinate synthase like 1	122622	ENSG00000185100
BBS9	NA	BBS9	Bardet-Biedl syndrome 9	27241	ENSG00000122507
NAMPT	NA	NAMPT	nicotinamide phosphoribosyltransferase	10135	ENSG00000105835
CLIC3	NA	CLIC3	chloride intracellular channel 3	9022	ENSG00000169583
TJP2	NA	TJP2	tight junction protein 2	9414	ENSG00000119139
HIST1H1A	NA	HIST1H1A	histone cluster 1, H1a	3024	ENSG00000124610
LSM5	NA	LSM5	LSM5 homolog, U6 small nuclear RNA associated (S. cerevisiae)	23658	ENSG00000106355
KIAA0664	NA	KIAA0664	KIAA0664	23277	ENSG00000132361
SNX18	NA	SNX18	sorting nexin 18	112574	ENSG00000178996
AGL	NA	AGL	amylo-alpha-1, 6-glucosidase, 4-alpha-glucanotransferase	178	ENSG00000162688
OCIAD2	NA	OCIAD2	OCIA domain containing 2	132299	ENSG00000145247
FADS1	NA	FADS1	fatty acid desaturase 1	3992	ENSG00000149485
IGF2R	NA	IGF2R	insulin-like growth factor 2 receptor	3482	ENSG00000197081
SIK3	NA	SIK3	SIK family kinase 3	23387	ENSG00000160584
CYP2D6	NA	CYP2D6	cytochrome P450, family 2, subfamily D, polypeptide 6	1565	ENSG00000100197
CREG1	NA	CREG1	cellular repressor of E1A-stimulated genes 1	8804	ENSG00000143162
PSMA1	NA	PSMA1	proteasome (prosome, macropain) subunit, alpha type, 1	5682	ENSG00000256206,ENSG00000129084
DCTD	NA	DCTD	dCMP deaminase	1635	ENSG00000129187
SORBS2	NA	SORBS2	sorbin and SH3 domain containing 2	8470	ENSG00000154556
AGAP1	NA	AGAP1	ArfGAP with GTPase domain, ankyrin repeat and PH domain 1	116987	ENSG00000157985
BLNK	NA	BLNK	B-cell linker	29760	ENSG00000095585
SFXN5	NA	SFXN5	sideroflexin 5	94097	ENSG00000144040
ABCF1	NA	ABCF1	ATP-binding cassette, sub-family F (GCN20), member 1	23	ENSG00000204574
EGFR	NA	EGFR	epidermal growth factor receptor	1956	ENSG00000146648
BAIAP2	NA	BAIAP2	BAI1-associated protein 2	10458	ENSG00000175866
SCARB2	NA	SCARB2	scavenger receptor class B, member 2	950	ENSG00000138760
PRKAG2	NA	PRKAG2	protein kinase, AMP-activated, gamma 2 non-catalytic subunit	51422	ENSG00000106617
PPAP2B	NA	PPAP2B	phosphatidic acid phosphatase type 2B	8613	ENSG00000162407
SCCPDH	NA	SCCPDH	saccharopine dehydrogenase (putative)	51097	ENSG00000143653
TBPL1	NA	TBPL1	TBP-like 1	9519	ENSG00000028839
ACLY	NA	ACLY	ATP citrate lyase	47	ENSG00000131473
NUP62	NA	NUP62	nucleoporin 62kDa	23636	ENSG00000213024
TBR1	NA	TBR1	T-box, brain, 1	10716	ENSG00000136535
PLD1	NA	PLD1	phospholipase D1, phosphatidylcholine-specific	5337	ENSG00000075651
PTP4A2	NA	PTP4A2	protein tyrosine phosphatase type IVA, member 2	8073	ENSG00000184007
HOOK1	NA	HOOK1	hook homolog 1 (Drosophila)	51361	ENSG00000134709
MAP2K4	NA	MAP2K4	mitogen-activated protein kinase kinase 4	6416	ENSG00000065559
NADK	NA	NADK	NAD kinase	65220	ENSG00000008130
PKD1	NA	PKD1	polycystic kidney disease 1 (autosomal dominant)	5310	ENSG00000008710
SORBS1	NA	SORBS1	sorbin and SH3 domain containing 1	10580	ENSG00000095637
CORO7	NA	CORO7	coronin 7	79585	ENSG00000262246
AMOTL1	NA	AMOTL1	angiomotin like 1	154810	ENSG00000166025
UGP2	NA	UGP2	UDP-glucose pyrophosphorylase 2	7360	ENSG00000169764
CHERP	NA	CHERP	calcium homeostasis endoplasmic reticulum protein	10523	ENSG00000085872
NDRG1	NA	NDRG1	N-myc downstream regulated 1	10397	ENSG00000104419
HSF1	NA	HSF1	heat shock transcription factor 1	3297	ENSG00000185122
ZFYVE21	NA	ZFYVE21	zinc finger, FYVE domain containing 21	79038	ENSG00000100711
TRIM27	NA	TRIM27	tripartite motif containing 27	5987	ENSG00000204713
ARG1	NA	ARG1	arginase, liver	383	ENSG00000118520
KDM1A	NA	KDM1A	lysine (K)-specific demethylase 1A	23028	ENSG00000004487
ZFYVE9	NA	ZFYVE9	zinc finger, FYVE domain containing 9	9372	ENSG00000157077
NRAP	NA	NRAP	nebulin-related anchoring protein	4892	ENSG00000197893
PUS3	NA	PUS3	pseudouridylate synthase 3	83480	ENSG00000110060
SPTBN1	NA	SPTBN1	spectrin, beta, non-erythrocytic 1	6711	ENSG00000115306
ASCL2	NA	ASCL2	achaete-scute complex homolog 2 (Drosophila)	430	ENSG00000183734
STEAP3	NA	STEAP3	STEAP family member 3, metalloreductase	55240	ENSG00000115107
DIXDC1	NA	DIXDC1	DIX domain containing 1	85458	ENSG00000150764
PROS1	NA	PROS1	protein S (alpha)	5627	ENSG00000184500
ARL4D	NA	ARL4D	ADP-ribosylation factor-like 4D	379	ENSG00000175906
MYT1	NA	MYT1	myelin transcription factor 1	4661	ENSG00000196132
MLL	NA	MLL	myeloid/lymphoid or mixed-lineage leukemia (trithorax homolog, Drosophila)	4297	ENSG00000118058
CDX1	NA	CDX1	caudal type homeobox 1	1044	ENSG00000113722
MAML3	NA	MAML3	mastermind-like 3 (Drosophila)	55534	ENSG00000196782
TAT	NA	TAT	tyrosine aminotransferase	6898	ENSG00000198650
RARA	NA	RARA	retinoic acid receptor, alpha	5914	ENSG00000131759
THRSP	NA	THRSP	thyroid hormone responsive	7069	ENSG00000151365
B3GALT1	NA	B3GALT1	UDP-Gal:betaGlcNAc beta 1,3-galactosyltransferase, polypeptide 1	8708	ENSG00000172318
MTIF2	NA	MTIF2	mitochondrial translational initiation factor 2	4528	ENSG00000085760
CYB5R2	NA	CYB5R2	cytochrome b5 reductase 2	51700	ENSG00000166394
ZNF653	NA	ZNF653	zinc finger protein 653	115950	ENSG00000161914
SEBOX	NA	SEBOX	SEBOX homeobox	645832	ENSG00000109072
ECT2	NA	ECT2	epithelial cell transforming sequence 2 oncogene	1894	ENSG00000114346
LMBRD1	NA	LMBRD1	LMBR1 domain containing 1	55788	ENSG00000168216
OGDH	NA	OGDH	oxoglutarate (alpha-ketoglutarate) dehydrogenase (lipoamide)	4967	ENSG00000105953
CD14	NA	CD14	CD14 molecule	929	ENSG00000170458
SLC35D1	NA	SLC35D1	solute carrier family 35 (UDP-glucuronic acid/UDP-N-acetylgalactosamine dual transporter), member D1	23169	ENSG00000116704
DAG1	NA	DAG1	dystroglycan 1 (dystrophin-associated glycoprotein 1)	1605	ENSG00000173402
PHF20	NA	PHF20	PHD finger protein 20	51230	ENSG00000025293
ACO2	NA	ACO2	aconitase 2, mitochondrial	50	ENSG00000100412
RUVBL1	NA	RUVBL1	RuvB-like 1 (E. coli)	8607	ENSG00000175792
GCK	NA	GCK	glucokinase (hexokinase 4)	2645	ENSG00000106633
TDO2	NA	TDO2	tryptophan 2,3-dioxygenase	6999	ENSG00000151790
DHRS9	NA	DHRS9	dehydrogenase/reductase (SDR family) member 9	10170	ENSG00000073737
GLS2	NA	GLS2	glutaminase 2 (liver, mitochondrial)	27165	ENSG00000135423
HOXA3	NA	HOXA3	homeobox A3	3200	ENSG00000105997
KLF15	NA	KLF15	Kruppel-like factor 15	28999	ENSG00000163884
INTS10	NA	INTS10	integrator complex subunit 10	55174	ENSG00000104613
ALDOB	NA	ALDOB	aldolase B, fructose-bisphosphate	229	ENSG00000136872
EEF1E1	NA	EEF1E1	eukaryotic translation elongation factor 1 epsilon 1	9521	ENSG00000124802
ANKFY1	NA	ANKFY1	ankyrin repeat and FYVE domain containing 1	51479	ENSG00000185722
NNMT	NA	NNMT	nicotinamide N-methyltransferase	4837	ENSG00000166741
ANXA6	NA	ANXA6	annexin A6	309	ENSG00000197043
MACC1	NA	MACC1	metastasis associated in colon cancer 1	346389	ENSG00000183742
GNE	NA	GNE	glucosamine (UDP-N-acetyl)-2-epimerase/N-acetylmannosamine kinase	10020	ENSG00000159921
HAL	NA	HAL	histidine ammonia-lyase	3034	ENSG00000084110
IPO5	NA	IPO5	importin 5	3843	ENSG00000065150
MKL1	NA	MKL1	megakaryoblastic leukemia (translocation) 1	57591	ENSG00000196588
CTSZ	NA	CTSZ	cathepsin Z	1522	ENSG00000101160
MON2	NA	MON2	MON2 homolog (S. cerevisiae)	23041	ENSG00000061987
USP30	NA	USP30	ubiquitin specific peptidase 30	84749	ENSG00000135093
MBNL1	NA	MBNL1	muscleblind-like splicing regulator 1	4154	ENSG00000152601
FOXO3	NA	FOXO3	forkhead box O3	2309	ENSG00000118689
HMGXB4	NA	HMGXB4	HMG box domain containing 4	10042	ENSG00000100281
WWP2	NA	WWP2	WW domain containing E3 ubiquitin protein ligase 2	11060	ENSG00000198373
PIP5K1C	NA	PIP5K1C	phosphatidylinositol-4-phosphate 5-kinase, type I, gamma	23396	ENSG00000186111
PITPNM2	NA	PITPNM2	phosphatidylinositol transfer protein, membrane-associated 2	57605	ENSG00000090975
MLPH	NA	MLPH	melanophilin	79083	ENSG00000115648
LLGL2	NA	LLGL2	lethal giant larvae homolog 2 (Drosophila)	3993	ENSG00000073350
USP3	NA	USP3	ubiquitin specific peptidase 3	9960	ENSG00000140455
SULT1A1	NA	SULT1A1	sulfotransferase family, cytosolic, 1A, phenol-preferring, member 1	6817	ENSG00000196502
QDPR	NA	QDPR	quinoid dihydropteridine reductase	5860	ENSG00000151552
OXT	NA	OXT	oxytocin, prepropeptide	5020	ENSG00000101405
HMGCL	NA	HMGCL	3-hydroxymethyl-3-methylglutaryl-CoA lyase	3155	ENSG00000117305
RDX	NA	RDX	radixin	5962	ENSG00000137710
DBT	NA	DBT	dihydrolipoamide branched chain transacylase E2	1629	ENSG00000137992
SAMD4A	NA	SAMD4A	sterile alpha motif domain containing 4A	23034	ENSG00000020577,ENSG00000262355
CAMK2G	NA	CAMK2G	calcium/calmodulin-dependent protein kinase II gamma	818	ENSG00000148660
PCSK6	NA	PCSK6	proprotein convertase subtilisin/kexin type 6	5046	ENSG00000140479
CRAMP1L	NA	CRAMP1L	Crm, cramped-like (Drosophila)	57585	ENSG00000007545
PARP9	NA	PARP9	poly (ADP-ribose) polymerase family, member 9	83666	ENSG00000138496
FARP2	NA	FARP2	FERM, RhoGEF and pleckstrin domain protein 2	9855	ENSG00000006607
TPST2	NA	TPST2	tyrosylprotein sulfotransferase 2	8459	ENSG00000128294
BRD3	NA	BRD3	bromodomain containing 3	8019	ENSG00000169925
LCK	NA	LCK	lymphocyte-specific protein tyrosine kinase	3932	ENSG00000182866
FOXN3	NA	FOXN3	forkhead box N3	1112	ENSG00000053254
TEAD1	NA	TEAD1	TEA domain family member 1 (SV40 transcriptional enhancer factor)	7003	ENSG00000187079
SOX10	NA	SOX10	SRY (sex determining region Y)-box 10	6663	ENSG00000100146
GGH	NA	GGH	gamma-glutamyl hydrolase (conjugase, folylpolygammaglutamyl hydrolase)	8836	ENSG00000137563
FAM50B	NA	FAM50B	family with sequence similarity 50, member B	26240	ENSG00000145945
NEURL1B	NA	NEURL1B	neuralized homolog 1B (Drosophila)	54492	ENSG00000214357
FNDC5	NA	FNDC5	fibronectin type III domain containing 5	252995	ENSG00000160097
SYMPK	NA	SYMPK	symplekin	8189	ENSG00000125755
MT1G	NA	MT1G	metallothionein 1G	4495	ENSG00000125144
IFT80	NA	IFT80	intraflagellar transport 80 homolog (Chlamydomonas)	57560	ENSG00000248710,ENSG00000068885
RERE	NA	RERE	arginine-glutamic acid dipeptide (RE) repeats	473	ENSG00000142599
TRIM26	NA	TRIM26	tripartite motif containing 26	7726	ENSG00000234127
FGR	NA	FGR	Gardner-Rasheed feline sarcoma viral (v-fgr) oncogene homolog	2268	ENSG00000000938
POLE	NA	POLE	polymerase (DNA directed), epsilon, catalytic subunit	5426	ENSG00000177084
ALB	NA	ALB	albumin	213	ENSG00000163631
AKR7A3	NA	AKR7A3	aldo-keto reductase family 7, member A3 (aflatoxin aldehyde reductase)	22977	ENSG00000162482
AKT3	NA	AKT3	v-akt murine thymoma viral oncogene homolog 3 (protein kinase B, gamma)	10000	ENSG00000117020
TADA2B	NA	TADA2B	transcriptional adaptor 2B	93624	ENSG00000173011
MSH3	NA	MSH3	mutS homolog 3 (E. coli)	4437	ENSG00000113318
MCC	NA	MCC	mutated in colorectal cancers	4163	ENSG00000171444
NFIC	NA	NFIC	nuclear factor I/C (CCAAT-binding transcription factor)	4782	ENSG00000141905
PAX3	NA	PAX3	paired box 3	5077	ENSG00000135903
FZD5	NA	FZD5	frizzled family receptor 5	7855	ENSG00000163251
STRN3	NA	STRN3	striatin, calmodulin binding protein 3	29966	ENSG00000196792
STX11	NA	STX11	syntaxin 11	8676	ENSG00000135604
BTRC	NA	BTRC	beta-transducin repeat containing E3 ubiquitin protein ligase	8945	ENSG00000166167
cellular component	intracellular	GO:0005622
C=12564;O=232;E=212.92;R=1.09;rawP=0.0052;adjP=0.0382
ARHGAP26	NA	ARHGAP26	Rho GTPase activating protein 26	23092	ENSG00000145819
LAMP1	NA	LAMP1	lysosomal-associated membrane protein 1	3916	ENSG00000185896
SIGIRR	NA	SIGIRR	single immunoglobulin and toll-interleukin 1 receptor (TIR) domain	59307	ENSG00000185187
ACSL1	NA	ACSL1	acyl-CoA synthetase long-chain family member 1	2180	ENSG00000151726
TMC8	NA	TMC8	transmembrane channel-like 8	147138	ENSG00000167895
KDM4A	NA	KDM4A	lysine (K)-specific demethylase 4A	9682	ENSG00000066135
POLR1A	NA	POLR1A	polymerase (RNA) I polypeptide A, 194kDa	25885	ENSG00000068654
PHRF1	NA	PHRF1	PHD and ring finger domains 1	57661	ENSG00000070047
SLC2A4RG	NA	SLC2A4RG	SLC2A4 regulator	56731	ENSG00000125520
RXRA	NA	RXRA	retinoid X receptor, alpha	6256	ENSG00000186350
ABCB11	NA	ABCB11	ATP-binding cassette, sub-family B (MDR/TAP), member 11	8647	ENSG00000073734
TAP1	NA	TAP1	transporter 1, ATP-binding cassette, sub-family B (MDR/TAP)	6890	ENSG00000168394
NLK	NA	NLK	nemo-like kinase	51701	ENSG00000087095
NDRG2	NA	NDRG2	NDRG family member 2	57447	ENSG00000165795
ASS1	NA	ASS1	argininosuccinate synthase 1	445	ENSG00000130707
VARS2	NA	VARS2	valyl-tRNA synthetase 2, mitochondrial (putative)	57176	ENSG00000137411
EXT1	NA	EXT1	exostosin 1	2131	ENSG00000182197
GTF2H5	NA	GTF2H5	general transcription factor IIH, polypeptide 5	404672	ENSG00000185068
IGFALS	NA	IGFALS	insulin-like growth factor binding protein, acid labile subunit	3483	ENSG00000099769
FBXO22	NA	FBXO22	F-box protein 22	26263	ENSG00000167196
PSMB8	NA	PSMB8	proteasome (prosome, macropain) subunit, beta type, 8 (large multifunctional peptidase 7)	5696	ENSG00000204264
RGS12	NA	RGS12	regulator of G-protein signaling 12	6002	ENSG00000159788
HOXA4	NA	HOXA4	homeobox A4	3201	ENSG00000197576
ZFHX3	NA	ZFHX3	zinc finger homeobox 3	463	ENSG00000140836
METTL7A	NA	METTL7A	methyltransferase like 7A	25840	ENSG00000185432
GOT2	NA	GOT2	glutamic-oxaloacetic transaminase 2, mitochondrial (aspartate aminotransferase 2)	2806	ENSG00000125166
RABGAP1L	NA	RABGAP1L	RAB GTPase activating protein 1-like	9910	ENSG00000152061
MGRN1	NA	MGRN1	mahogunin ring finger 1, E3 ubiquitin protein ligase	23295	ENSG00000102858
LIN7A	NA	LIN7A	lin-7 homolog A (C. elegans)	8825	ENSG00000111052
DUSP10	NA	DUSP10	dual specificity phosphatase 10	11221	ENSG00000143507
WIZ	NA	WIZ	widely interspaced zinc finger motifs	58525	ENSG00000011451
ME1	NA	ME1	malic enzyme 1, NADP(+)-dependent, cytosolic	4199	ENSG00000065833
DPYD	NA	DPYD	dihydropyrimidine dehydrogenase	1806	ENSG00000188641
DLD	NA	DLD	dihydrolipoamide dehydrogenase	1738	ENSG00000091140
CYP1B1	NA	CYP1B1	cytochrome P450, family 1, subfamily B, polypeptide 1	1545	ENSG00000138061
TBC1D8	NA	TBC1D8	TBC1 domain family, member 8 (with GRAM domain)	11138	ENSG00000204634
PCSK9	NA	PCSK9	proprotein convertase subtilisin/kexin type 9	255738	ENSG00000169174
ZGPAT	NA	ZGPAT	zinc finger, CCCH-type with G patch domain	84619	ENSG00000197114
DEAF1	NA	DEAF1	deformed epidermal autoregulatory factor 1 (Drosophila)	10522	ENSG00000177030
TNNI2	NA	TNNI2	troponin I type 2 (skeletal, fast)	7136	ENSG00000130598
CXXC5	NA	CXXC5	CXXC finger protein 5	51523	ENSG00000171604
MEIS2	NA	MEIS2	Meis homeobox 2	4212	ENSG00000134138
PRDM10	NA	PRDM10	PR domain containing 10	56980	ENSG00000170325
PPARG	NA	PPARG	peroxisome proliferator-activated receptor gamma	5468	ENSG00000132170
LRBA	NA	LRBA	LPS-responsive vesicle trafficking, beach and anchor containing	987	ENSG00000198589
NFE2L1	NA	NFE2L1	nuclear factor (erythroid-derived 2)-like 1	4779	ENSG00000082641
CBX6	NA	CBX6	chromobox homolog 6	23466	ENSG00000183741
CUX1	NA	CUX1	cut-like homeobox 1	1523	ENSG00000257923
CDA	NA	CDA	cytidine deaminase	978	ENSG00000158825
PROX1	NA	PROX1	prospero homeobox 1	5629	ENSG00000117707
ESRP2	NA	ESRP2	epithelial splicing regulatory protein 2	80004	ENSG00000103067
SERGEF	NA	SERGEF	secretion regulating guanine nucleotide exchange factor	26297	ENSG00000129158
MGST1	NA	MGST1	microsomal glutathione S-transferase 1	4257	ENSG00000008394
PLEKHF2	NA	PLEKHF2	pleckstrin homology domain containing, family F (with FYVE domain) member 2	79666	ENSG00000175895
GFAP	NA	GFAP	glial fibrillary acidic protein	2670	ENSG00000131095
MYO18A	NA	MYO18A	myosin XVIIIA	399687	ENSG00000196535
TMOD2	NA	TMOD2	tropomodulin 2 (neuronal)	29767	ENSG00000128872
MAGI1	NA	MAGI1	membrane associated guanylate kinase, WW and PDZ domain containing 1	9223	ENSG00000151276
DNHD1	NA	DNHD1	dynein heavy chain domain 1	144132	ENSG00000179532
STAP2	NA	STAP2	signal transducing adaptor family member 2	55620	ENSG00000178078
SYNPO	NA	SYNPO	synaptopodin	11346	ENSG00000171992
OAZ1	NA	OAZ1	ornithine decarboxylase antizyme 1	4946	ENSG00000104904
ZNF664	NA	ZNF664	zinc finger protein 664	144348	ENSG00000179195
MTCH2	NA	MTCH2	mitochondrial carrier 2	23788	ENSG00000109919
LIMD1	NA	LIMD1	LIM domains containing 1	8994	ENSG00000144791
CARS	NA	CARS	cysteinyl-tRNA synthetase	833	ENSG00000110619
OXNAD1	NA	OXNAD1	oxidoreductase NAD-binding domain containing 1	92106	ENSG00000154814
TMEM192	NA	TMEM192	transmembrane protein 192	201931	ENSG00000170088
GPRC5C	NA	GPRC5C	G protein-coupled receptor, family C, group 5, member C	55890	ENSG00000170412
STK19	NA	STK19	serine/threonine kinase 19	8859	ENSG00000204344
FRMD4A	NA	FRMD4A	FERM domain containing 4A	55691	ENSG00000151474
SEC24D	NA	SEC24D	SEC24 family, member D (S. cerevisiae)	9871	ENSG00000150961
UNC119B	NA	UNC119B	unc-119 homolog B (C. elegans)	84747	ENSG00000175970
NUAK1	NA	NUAK1	NUAK family, SNF1-like kinase, 1	9891	ENSG00000074590
LARS2	NA	LARS2	leucyl-tRNA synthetase 2, mitochondrial	23395	ENSG00000011376
UGT1A10	NA	UGT1A10	UDP glucuronosyltransferase 1 family, polypeptide A10	54575	ENSG00000242515
PHOX2A	NA	PHOX2A	paired-like homeobox 2a	401	ENSG00000165462
TRH	NA	TRH	thyrotropin-releasing hormone	7200	ENSG00000170893
C11orf95	NA	C11orf95	chromosome 11 open reading frame 95	65998	NULL
MERTK	NA	MERTK	c-mer proto-oncogene tyrosine kinase	10461	ENSG00000153208
ADSSL1	NA	ADSSL1	adenylosuccinate synthase like 1	122622	ENSG00000185100
BBS9	NA	BBS9	Bardet-Biedl syndrome 9	27241	ENSG00000122507
NAMPT	NA	NAMPT	nicotinamide phosphoribosyltransferase	10135	ENSG00000105835
CLIC3	NA	CLIC3	chloride intracellular channel 3	9022	ENSG00000169583
TJP2	NA	TJP2	tight junction protein 2	9414	ENSG00000119139
HIST1H1A	NA	HIST1H1A	histone cluster 1, H1a	3024	ENSG00000124610
LSM5	NA	LSM5	LSM5 homolog, U6 small nuclear RNA associated (S. cerevisiae)	23658	ENSG00000106355
KIAA0664	NA	KIAA0664	KIAA0664	23277	ENSG00000132361
SNX18	NA	SNX18	sorting nexin 18	112574	ENSG00000178996
AGL	NA	AGL	amylo-alpha-1, 6-glucosidase, 4-alpha-glucanotransferase	178	ENSG00000162688
OCIAD2	NA	OCIAD2	OCIA domain containing 2	132299	ENSG00000145247
FADS1	NA	FADS1	fatty acid desaturase 1	3992	ENSG00000149485
IGF2R	NA	IGF2R	insulin-like growth factor 2 receptor	3482	ENSG00000197081
SIK3	NA	SIK3	SIK family kinase 3	23387	ENSG00000160584
CARD18	NA	CARD18	caspase recruitment domain family, member 18	59082	ENSG00000255501
CYP2D6	NA	CYP2D6	cytochrome P450, family 2, subfamily D, polypeptide 6	1565	ENSG00000100197
CREG1	NA	CREG1	cellular repressor of E1A-stimulated genes 1	8804	ENSG00000143162
PSMA1	NA	PSMA1	proteasome (prosome, macropain) subunit, alpha type, 1	5682	ENSG00000256206,ENSG00000129084
DCTD	NA	DCTD	dCMP deaminase	1635	ENSG00000129187
SORBS2	NA	SORBS2	sorbin and SH3 domain containing 2	8470	ENSG00000154556
AGAP1	NA	AGAP1	ArfGAP with GTPase domain, ankyrin repeat and PH domain 1	116987	ENSG00000157985
BLNK	NA	BLNK	B-cell linker	29760	ENSG00000095585
SFXN5	NA	SFXN5	sideroflexin 5	94097	ENSG00000144040
ABCF1	NA	ABCF1	ATP-binding cassette, sub-family F (GCN20), member 1	23	ENSG00000204574
EGFR	NA	EGFR	epidermal growth factor receptor	1956	ENSG00000146648
BAIAP2	NA	BAIAP2	BAI1-associated protein 2	10458	ENSG00000175866
SCARB2	NA	SCARB2	scavenger receptor class B, member 2	950	ENSG00000138760
PRKAG2	NA	PRKAG2	protein kinase, AMP-activated, gamma 2 non-catalytic subunit	51422	ENSG00000106617
PPAP2B	NA	PPAP2B	phosphatidic acid phosphatase type 2B	8613	ENSG00000162407
SCCPDH	NA	SCCPDH	saccharopine dehydrogenase (putative)	51097	ENSG00000143653
TBPL1	NA	TBPL1	TBP-like 1	9519	ENSG00000028839
ACLY	NA	ACLY	ATP citrate lyase	47	ENSG00000131473
NUP62	NA	NUP62	nucleoporin 62kDa	23636	ENSG00000213024
TBR1	NA	TBR1	T-box, brain, 1	10716	ENSG00000136535
PLD1	NA	PLD1	phospholipase D1, phosphatidylcholine-specific	5337	ENSG00000075651
PTP4A2	NA	PTP4A2	protein tyrosine phosphatase type IVA, member 2	8073	ENSG00000184007
HOOK1	NA	HOOK1	hook homolog 1 (Drosophila)	51361	ENSG00000134709
MAP2K4	NA	MAP2K4	mitogen-activated protein kinase kinase 4	6416	ENSG00000065559
NADK	NA	NADK	NAD kinase	65220	ENSG00000008130
PKD1	NA	PKD1	polycystic kidney disease 1 (autosomal dominant)	5310	ENSG00000008710
SORBS1	NA	SORBS1	sorbin and SH3 domain containing 1	10580	ENSG00000095637
CORO7	NA	CORO7	coronin 7	79585	ENSG00000262246
AMOTL1	NA	AMOTL1	angiomotin like 1	154810	ENSG00000166025
UGP2	NA	UGP2	UDP-glucose pyrophosphorylase 2	7360	ENSG00000169764
CHERP	NA	CHERP	calcium homeostasis endoplasmic reticulum protein	10523	ENSG00000085872
NDRG1	NA	NDRG1	N-myc downstream regulated 1	10397	ENSG00000104419
HSF1	NA	HSF1	heat shock transcription factor 1	3297	ENSG00000185122
ZFYVE21	NA	ZFYVE21	zinc finger, FYVE domain containing 21	79038	ENSG00000100711
TRIM27	NA	TRIM27	tripartite motif containing 27	5987	ENSG00000204713
ARG1	NA	ARG1	arginase, liver	383	ENSG00000118520
KDM1A	NA	KDM1A	lysine (K)-specific demethylase 1A	23028	ENSG00000004487
ZFYVE9	NA	ZFYVE9	zinc finger, FYVE domain containing 9	9372	ENSG00000157077
NRAP	NA	NRAP	nebulin-related anchoring protein	4892	ENSG00000197893
PUS3	NA	PUS3	pseudouridylate synthase 3	83480	ENSG00000110060
SPTBN1	NA	SPTBN1	spectrin, beta, non-erythrocytic 1	6711	ENSG00000115306
ASCL2	NA	ASCL2	achaete-scute complex homolog 2 (Drosophila)	430	ENSG00000183734
STEAP3	NA	STEAP3	STEAP family member 3, metalloreductase	55240	ENSG00000115107
DIXDC1	NA	DIXDC1	DIX domain containing 1	85458	ENSG00000150764
PROS1	NA	PROS1	protein S (alpha)	5627	ENSG00000184500
ARL4D	NA	ARL4D	ADP-ribosylation factor-like 4D	379	ENSG00000175906
MYT1	NA	MYT1	myelin transcription factor 1	4661	ENSG00000196132
MLL	NA	MLL	myeloid/lymphoid or mixed-lineage leukemia (trithorax homolog, Drosophila)	4297	ENSG00000118058
CDX1	NA	CDX1	caudal type homeobox 1	1044	ENSG00000113722
MAML3	NA	MAML3	mastermind-like 3 (Drosophila)	55534	ENSG00000196782
TAT	NA	TAT	tyrosine aminotransferase	6898	ENSG00000198650
RARA	NA	RARA	retinoic acid receptor, alpha	5914	ENSG00000131759
THRSP	NA	THRSP	thyroid hormone responsive	7069	ENSG00000151365
B3GALT1	NA	B3GALT1	UDP-Gal:betaGlcNAc beta 1,3-galactosyltransferase, polypeptide 1	8708	ENSG00000172318
MTIF2	NA	MTIF2	mitochondrial translational initiation factor 2	4528	ENSG00000085760
CYB5R2	NA	CYB5R2	cytochrome b5 reductase 2	51700	ENSG00000166394
ZNF653	NA	ZNF653	zinc finger protein 653	115950	ENSG00000161914
SEBOX	NA	SEBOX	SEBOX homeobox	645832	ENSG00000109072
ECT2	NA	ECT2	epithelial cell transforming sequence 2 oncogene	1894	ENSG00000114346
LMBRD1	NA	LMBRD1	LMBR1 domain containing 1	55788	ENSG00000168216
OGDH	NA	OGDH	oxoglutarate (alpha-ketoglutarate) dehydrogenase (lipoamide)	4967	ENSG00000105953
CD14	NA	CD14	CD14 molecule	929	ENSG00000170458
SLC35D1	NA	SLC35D1	solute carrier family 35 (UDP-glucuronic acid/UDP-N-acetylgalactosamine dual transporter), member D1	23169	ENSG00000116704
DAG1	NA	DAG1	dystroglycan 1 (dystrophin-associated glycoprotein 1)	1605	ENSG00000173402
PHF20	NA	PHF20	PHD finger protein 20	51230	ENSG00000025293
ACO2	NA	ACO2	aconitase 2, mitochondrial	50	ENSG00000100412
RUVBL1	NA	RUVBL1	RuvB-like 1 (E. coli)	8607	ENSG00000175792
GCK	NA	GCK	glucokinase (hexokinase 4)	2645	ENSG00000106633
TDO2	NA	TDO2	tryptophan 2,3-dioxygenase	6999	ENSG00000151790
DHRS9	NA	DHRS9	dehydrogenase/reductase (SDR family) member 9	10170	ENSG00000073737
GLS2	NA	GLS2	glutaminase 2 (liver, mitochondrial)	27165	ENSG00000135423
HOXA3	NA	HOXA3	homeobox A3	3200	ENSG00000105997
KLF15	NA	KLF15	Kruppel-like factor 15	28999	ENSG00000163884
INTS10	NA	INTS10	integrator complex subunit 10	55174	ENSG00000104613
ALDOB	NA	ALDOB	aldolase B, fructose-bisphosphate	229	ENSG00000136872
EEF1E1	NA	EEF1E1	eukaryotic translation elongation factor 1 epsilon 1	9521	ENSG00000124802
ANKFY1	NA	ANKFY1	ankyrin repeat and FYVE domain containing 1	51479	ENSG00000185722
NNMT	NA	NNMT	nicotinamide N-methyltransferase	4837	ENSG00000166741
ANXA6	NA	ANXA6	annexin A6	309	ENSG00000197043
MACC1	NA	MACC1	metastasis associated in colon cancer 1	346389	ENSG00000183742
GNE	NA	GNE	glucosamine (UDP-N-acetyl)-2-epimerase/N-acetylmannosamine kinase	10020	ENSG00000159921
HAL	NA	HAL	histidine ammonia-lyase	3034	ENSG00000084110
IPO5	NA	IPO5	importin 5	3843	ENSG00000065150
MKL1	NA	MKL1	megakaryoblastic leukemia (translocation) 1	57591	ENSG00000196588
CTSZ	NA	CTSZ	cathepsin Z	1522	ENSG00000101160
MON2	NA	MON2	MON2 homolog (S. cerevisiae)	23041	ENSG00000061987
USP30	NA	USP30	ubiquitin specific peptidase 30	84749	ENSG00000135093
MBNL1	NA	MBNL1	muscleblind-like splicing regulator 1	4154	ENSG00000152601
FOXO3	NA	FOXO3	forkhead box O3	2309	ENSG00000118689
HMGXB4	NA	HMGXB4	HMG box domain containing 4	10042	ENSG00000100281
WWP2	NA	WWP2	WW domain containing E3 ubiquitin protein ligase 2	11060	ENSG00000198373
PIP5K1C	NA	PIP5K1C	phosphatidylinositol-4-phosphate 5-kinase, type I, gamma	23396	ENSG00000186111
PITPNM2	NA	PITPNM2	phosphatidylinositol transfer protein, membrane-associated 2	57605	ENSG00000090975
MLPH	NA	MLPH	melanophilin	79083	ENSG00000115648
LLGL2	NA	LLGL2	lethal giant larvae homolog 2 (Drosophila)	3993	ENSG00000073350
USP3	NA	USP3	ubiquitin specific peptidase 3	9960	ENSG00000140455
SULT1A1	NA	SULT1A1	sulfotransferase family, cytosolic, 1A, phenol-preferring, member 1	6817	ENSG00000196502
QDPR	NA	QDPR	quinoid dihydropteridine reductase	5860	ENSG00000151552
OXT	NA	OXT	oxytocin, prepropeptide	5020	ENSG00000101405
HMGCL	NA	HMGCL	3-hydroxymethyl-3-methylglutaryl-CoA lyase	3155	ENSG00000117305
[truncated: 471 more rows]
